# Supplementary material for: Varroa destructor parasitism has a greater effect on proteome changes than the deformed wing virus and activates TGF-β signaling pathways
Source: Sci Rep. 2019 Jun 28;9:9400. doi: 10.1038/s41598-019-45764-1 (PMC6599063; doi:10.1038/s41598-019-45764-1)
Supplement: Supplementary file 1 — Tables S1a–Szn [file 41598_2019_45764_MOESM1_ESM.xlsx]

## Sheet: Tab S1a. DWV_x-y_CON
CON	CON	CON	CON	CON	CON	CON	CON	CON	CON	DWV	DWV	DWV	DWV	DWV	DWV	DWV	DWV	DWV	DWV	VAR	VAR	VAR	VAR	VAR	VAR	VAR	VAR	DWV_VAR	DWV_VAR	DWV_VAR	DWV_VAR	DWV_VAR	DWV_VAR	DWV_VAR	DWV_VAR	DWV_VAR	DWV_VAR
1_2	1_3	11_1	11_2	12_1	12_2	17_1	17_2	18_1	18_2	2_1	2_2	13_1	13_2	14_1	14_2	15_1	15_2	16_1	16_2	3_1	3_2	7_1	7_2	8_1	8_2	19_1	19_2	4_1	4_2	5_1	5_2	6_1	6_2	9_1	9_2	10_1	10_2	N: -Log ANOVA p value	N: Peptides	N: Razor + unique peptides	N: Unique peptides	N: Sequence coverage [%]	N: Unique + razor sequence coverage [%]	N: Unique sequence coverage [%]	N: Mol. weight [kDa]	N: Q-value	N: Score	N: Intensity	N: MS/MS Count
NaN	NaN	NaN	NaN	NaN	NaN	NaN	NaN	NaN	NaN	NaN	0.147676	NaN	NaN	-0.372564	NaN	NaN	NaN	NaN	NaN	NaN	NaN	NaN	NaN	NaN	NaN	NaN	NaN	0.231678	NaN	-0.147675	NaN	NaN	-0.753069	NaN	-0.197826	0.853739	0.186323	0.126633	1	1	1	2.6	2.6	2.6	63.897	0	13.551	17499000	3
NaN	NaN	NaN	NaN	NaN	NaN	NaN	NaN	NaN	NaN	NaN	NaN	NaN	NaN	0.231192	-0.231194	NaN	NaN	NaN	NaN	NaN	NaN	NaN	NaN	NaN	NaN	NaN	NaN	NaN	NaN	NaN	NaN	NaN	NaN	NaN	NaN	NaN	NaN	0	2	2	2	28.1	28.1	28.1	15.636	0	4.4251	75636000	2
NaN	NaN	NaN	NaN	NaN	NaN	NaN	NaN	NaN	NaN	NaN	NaN	NaN	NaN	NaN	NaN	NaN	NaN	NaN	NaN	NaN	NaN	NaN	NaN	NaN	NaN	0.059576	-1.56966	-0.0595779	0.285141	NaN	NaN	NaN	NaN	NaN	NaN	NaN	NaN	0.390692	17	1	1	23.5	2.3	2.3	111.87	0.0072836	2.332	17145000	3
NaN	NaN	NaN	NaN	NaN	NaN	NaN	NaN	NaN	NaN	NaN	NaN	2.20736	1.50015	0.58581	-0.595226	0	NaN	NaN	NaN	NaN	NaN	NaN	NaN	NaN	NaN	NaN	NaN	NaN	-0.370607	NaN	NaN	NaN	NaN	NaN	NaN	-0.532753	NaN	0.662373	2	2	2	6.7	6.7	6.7	52.86	0.0057471	2.487	8771400	2
NaN	NaN	NaN	NaN	NaN	NaN	NaN	NaN	NaN	NaN	NaN	NaN	NaN	NaN	0.185587	-0.185587	0.222507	-0.755226	NaN	NaN	NaN	NaN	NaN	NaN	NaN	NaN	NaN	NaN	NaN	NaN	NaN	NaN	NaN	NaN	NaN	NaN	NaN	NaN	0	7	2	2	25.9	6.6	6.6	45.899	0	5.6913	19724000	2
NaN	NaN	NaN	NaN	NaN	NaN	NaN	NaN	NaN	NaN	NaN	NaN	NaN	NaN	NaN	NaN	NaN	NaN	NaN	NaN	NaN	NaN	NaN	NaN	-0.802982	NaN	NaN	NaN	NaN	NaN	NaN	NaN	NaN	NaN	NaN	NaN	0.265579	0	0	6	1	1	42.4	7.6	7.6	25.367	0.0073689	2.3985	9873900	2
NaN	NaN	NaN	NaN	NaN	NaN	NaN	NaN	NaN	NaN	NaN	NaN	NaN	NaN	NaN	NaN	NaN	NaN	NaN	NaN	NaN	NaN	NaN	NaN	-0.421894	NaN	NaN	NaN	NaN	NaN	NaN	NaN	NaN	NaN	NaN	NaN	0.83	0	0	4	1	1	17.4	4.1	4.1	36.491	0.0044863	2.5765	15781000	2
0	0.585373	NaN	NaN	NaN	NaN	NaN	NaN	NaN	NaN	NaN	NaN	NaN	NaN	NaN	NaN	NaN	NaN	NaN	NaN	NaN	-2.7531	NaN	NaN	NaN	NaN	NaN	NaN	NaN	NaN	NaN	NaN	NaN	NaN	NaN	NaN	NaN	NaN	0	1	1	1	2.8	2.8	2.8	54.298	0.0072774	2.3303	15145000	2
NaN	NaN	NaN	NaN	NaN	NaN	NaN	NaN	NaN	NaN	NaN	NaN	NaN	NaN	NaN	NaN	NaN	NaN	NaN	NaN	NaN	NaN	NaN	-2.51846	NaN	NaN	NaN	NaN	NaN	NaN	NaN	0.628527	0.482145	NaN	NaN	NaN	-0.482145	NaN	0	1	1	1	23.8	23.8	23.8	12.544	0.0073244	2.369	13501000	1
NaN	NaN	NaN	NaN	NaN	NaN	NaN	NaN	NaN	NaN	NaN	NaN	NaN	NaN	0	-0.434153	1.33217	NaN	NaN	NaN	NaN	NaN	NaN	NaN	NaN	NaN	NaN	NaN	NaN	NaN	NaN	NaN	NaN	NaN	NaN	NaN	NaN	NaN	0	1	1	1	2.9	2.9	2.9	37.3	0.0036697	2.6963	7936800	3
1.15996	NaN	NaN	NaN	NaN	NaN	NaN	NaN	NaN	NaN	NaN	NaN	NaN	NaN	NaN	NaN	NaN	NaN	NaN	NaN	NaN	NaN	NaN	NaN	-0.769966	NaN	NaN	NaN	NaN	NaN	NaN	NaN	-0.429152	NaN	NaN	NaN	0.429152	NaN	0	1	1	1	13.1	13.1	13.1	14.093	0.0061593	2.4707	8565300	1
1.43076	-1.43076	NaN	NaN	NaN	NaN	NaN	NaN	NaN	NaN	NaN	NaN	NaN	NaN	NaN	NaN	NaN	NaN	NaN	NaN	NaN	NaN	NaN	NaN	NaN	NaN	NaN	NaN	NaN	NaN	NaN	NaN	NaN	NaN	NaN	NaN	NaN	NaN	0	1	1	1	17.3	17.3	17.3	11.33	0.0019166	3.0903	56508000	2
0.0524597	-0.0524597	NaN	NaN	NaN	NaN	NaN	NaN	NaN	NaN	NaN	NaN	NaN	NaN	NaN	NaN	NaN	NaN	NaN	NaN	NaN	NaN	NaN	NaN	NaN	NaN	NaN	NaN	NaN	NaN	NaN	NaN	NaN	NaN	NaN	NaN	NaN	NaN	0	1	1	1	9.5	9.5	9.5	22.056	0	21.474	9943400	2
NaN	NaN	NaN	NaN	NaN	NaN	NaN	NaN	NaN	NaN	NaN	NaN	NaN	NaN	-0.0446587	0.0446587	NaN	NaN	NaN	NaN	NaN	NaN	NaN	NaN	NaN	NaN	NaN	NaN	NaN	NaN	NaN	NaN	NaN	NaN	NaN	NaN	NaN	NaN	0	1	1	1	2.6	2.6	2.6	65.564	0.00098717	3.2968	17890000	2
NaN	NaN	NaN	NaN	NaN	NaN	NaN	NaN	NaN	NaN	NaN	NaN	NaN	NaN	0	-0.13114	NaN	1.38663	NaN	NaN	NaN	NaN	NaN	NaN	NaN	NaN	NaN	NaN	NaN	NaN	NaN	NaN	NaN	NaN	NaN	NaN	NaN	NaN	0	4	1	1	22.7	3.3	3.3	30.691	0.0010015	3.4327	33078000	1
NaN	NaN	NaN	NaN	NaN	NaN	NaN	NaN	NaN	NaN	NaN	NaN	NaN	NaN	0.4436	NaN	NaN	NaN	-0.035902	-0.870974	NaN	NaN	NaN	NaN	0.0359001	NaN	NaN	NaN	-0.356487	0.165861	NaN	NaN	NaN	NaN	NaN	-1.44257	0.0369568	NaN	0.174812	1	1	1	2.6	2.6	2.6	60.278	0.0032926	2.9246	23997000	2
NaN	NaN	-0.444944	NaN	NaN	NaN	NaN	NaN	NaN	NaN	NaN	NaN	NaN	NaN	NaN	NaN	NaN	NaN	NaN	NaN	NaN	NaN	NaN	NaN	NaN	0.191378	NaN	NaN	NaN	1.01635	0.888708	NaN	NaN	-0.869614	NaN	-0.257437	-0.191376	1.02934	0	2	2	2	9.9	9.9	9.9	21.203	0	5.2316	21797000	3
NaN	NaN	0.242744	NaN	-0.688166	NaN	-0.984623	-1.62266	NaN	NaN	NaN	NaN	NaN	NaN	NaN	NaN	NaN	NaN	NaN	NaN	NaN	NaN	0	-0.215401	0.361309	NaN	NaN	NaN	NaN	NaN	0.623028	0.858953	NaN	NaN	NaN	NaN	NaN	NaN	1.2461	1	1	1	4.8	4.8	4.8	37.33	0.0028302	2.9364	24972000	3
NaN	NaN	NaN	NaN	NaN	NaN	NaN	NaN	NaN	NaN	NaN	NaN	NaN	NaN	-2.32565	0.117363	0.0714569	-0.0714569	NaN	NaN	NaN	NaN	NaN	NaN	NaN	NaN	NaN	NaN	NaN	NaN	NaN	NaN	NaN	NaN	NaN	NaN	NaN	NaN	0	3	1	1	20.1	6.2	6.2	34.683	0	14.826	274080000	8
NaN	NaN	NaN	0.75082	NaN	NaN	-0.126572	0	NaN	NaN	NaN	NaN	NaN	NaN	NaN	NaN	NaN	NaN	NaN	NaN	NaN	NaN	NaN	NaN	NaN	NaN	NaN	NaN	NaN	NaN	NaN	NaN	NaN	NaN	NaN	NaN	NaN	NaN	0	1	1	1	1.6	1.6	1.6	109.84	0.0057244	2.4756	10711000	1
-0.43158	NaN	-0.0696964	NaN	0.0237808	0.0916023	NaN	NaN	NaN	NaN	NaN	NaN	NaN	NaN	NaN	NaN	NaN	NaN	NaN	NaN	NaN	NaN	NaN	NaN	NaN	-0.0874329	0.333927	NaN	NaN	NaN	NaN	NaN	NaN	0	NaN	NaN	NaN	NaN	0.43302	1	1	1	9.4	9.4	9.4	12.435	0	47.488	82712000	13
NaN	NaN	NaN	NaN	NaN	NaN	NaN	NaN	NaN	NaN	NaN	NaN	NaN	NaN	NaN	NaN	NaN	NaN	NaN	NaN	NaN	NaN	NaN	NaN	NaN	NaN	NaN	NaN	-0.274891	0.274893	NaN	NaN	NaN	NaN	NaN	NaN	NaN	NaN	0	1	1	1	1	1	1	145.12	0.007293	2.3438	4844700	2
NaN	NaN	NaN	NaN	NaN	NaN	NaN	NaN	NaN	NaN	NaN	NaN	NaN	NaN	1.26281	0.843475	NaN	0.0965786	NaN	NaN	NaN	NaN	NaN	-0.954264	0	-0.0908833	NaN	NaN	NaN	NaN	-0.462521	NaN	0.153442	NaN	-0.00645447	NaN	NaN	NaN	1.10137	1	1	1	6.9	6.9	6.9	23.369	0.0010168	3.5788	19858000	8
NaN	NaN	NaN	NaN	NaN	NaN	NaN	NaN	NaN	NaN	NaN	NaN	NaN	NaN	NaN	NaN	NaN	NaN	NaN	NaN	NaN	NaN	NaN	NaN	0.331421	0	NaN	NaN	NaN	-1.39369	NaN	-0.310823	NaN	-0.594366	NaN	NaN	1.47736	0.999218	0.0510591	1	1	1	20.7	20.7	20.7	17.899	0.00054466	4.278	49192000	4
NaN	NaN	NaN	NaN	NaN	NaN	NaN	NaN	NaN	NaN	-0.0882587	0.171989	NaN	0.591335	NaN	NaN	NaN	NaN	-0.308323	NaN	-0.0555038	0.0555038	NaN	NaN	0.0970135	-0.303049	NaN	NaN	NaN	NaN	NaN	NaN	-1.11989	-0.128866	0.402468	0.0693226	NaN	NaN	0.167084	1	1	1	1.4	1.4	1.4	137.42	0.003702	2.75	2557400	4
NaN	NaN	NaN	NaN	NaN	NaN	NaN	NaN	NaN	NaN	NaN	NaN	NaN	NaN	NaN	NaN	NaN	NaN	NaN	-0.346684	NaN	NaN	NaN	NaN	NaN	NaN	NaN	-1.41667	NaN	0.346388	0.492336	0	NaN	NaN	NaN	NaN	NaN	NaN	0	1	1	1	2.6	2.6	2.6	64.149	0.0073657	2.3983	17869000	6
NaN	NaN	NaN	NaN	NaN	NaN	NaN	NaN	NaN	NaN	NaN	NaN	NaN	NaN	1.53366	NaN	1.15769	NaN	NaN	NaN	NaN	NaN	NaN	NaN	0	NaN	NaN	NaN	NaN	NaN	NaN	NaN	NaN	NaN	-0.638315	NaN	NaN	-0.288927	1.70929	1	1	1	2.7	2.7	2.7	87.943	0.0037296	2.8104	19937000	1
NaN	NaN	NaN	NaN	NaN	NaN	NaN	NaN	NaN	NaN	NaN	NaN	NaN	NaN	NaN	NaN	NaN	NaN	NaN	NaN	NaN	NaN	NaN	NaN	NaN	NaN	0.276171	NaN	NaN	0.0983696	0.723724	-0.0983696	NaN	-0.325773	NaN	NaN	-0.25226	NaN	0	1	1	1	2.1	2.1	2.1	85.934	0.0073721	2.3992	12554000	4
NaN	NaN	NaN	NaN	NaN	NaN	NaN	NaN	NaN	NaN	-0.608854	NaN	NaN	NaN	NaN	NaN	NaN	NaN	0	0.0216808	NaN	NaN	NaN	-2.69753	NaN	-1.72881	NaN	NaN	NaN	1.14411	NaN	NaN	NaN	NaN	NaN	NaN	NaN	0.294817	1.94606	1	1	1	1.6	1.6	1.6	80.017	0	7.6686	35807000	9
NaN	NaN	NaN	NaN	-0.167196	-0.138712	0.407639	0.0626984	NaN	0	NaN	NaN	NaN	NaN	NaN	NaN	NaN	NaN	NaN	NaN	NaN	NaN	NaN	-0.700958	NaN	NaN	0.317871	0.199791	NaN	NaN	NaN	NaN	NaN	NaN	NaN	-0.0790501	0.0373344	-0.188225	0.056939	2	2	2	5.9	5.9	5.9	50.751	0.0049063	2.5492	24926000	2
NaN	NaN	NaN	NaN	NaN	NaN	NaN	NaN	NaN	NaN	NaN	NaN	NaN	NaN	0.000267029	0.137957	NaN	-0.968512	-0.387091	NaN	NaN	NaN	NaN	NaN	NaN	-0.303177	NaN	-1.14944	NaN	-0.340633	NaN	0.806187	0.567787	0.670527	NaN	NaN	NaN	0	1.14799	1	1	1	3.6	3.6	3.6	76.889	0	4.547	18251000	2
NaN	NaN	NaN	NaN	NaN	NaN	NaN	NaN	NaN	NaN	-0.0458546	0.533569	NaN	NaN	NaN	NaN	NaN	NaN	0.691097	-1.33186	NaN	0.104418	-1.3069	-0.0575943	-0.500639	0.83334	-0.285288	-0.260025	1.16458	1.25712	2.16112	1.5225	NaN	NaN	0	NaN	-0.631824	NaN	1.08302	3	3	3	13.9	13.9	13.9	42.921	0	5.9181	101970000	8
NaN	NaN	NaN	NaN	NaN	NaN	NaN	NaN	NaN	NaN	NaN	NaN	NaN	NaN	0	NaN	NaN	NaN	-0.379877	-0.725689	NaN	NaN	-0.259489	NaN	-0.107166	NaN	NaN	NaN	NaN	0.147549	0.677362	NaN	-0.356827	0.0709896	NaN	NaN	0.419699	0.118265	0.961051	1	1	1	15.3	15.3	15.3	18.492	0	4.413	31114000	4
NaN	NaN	NaN	NaN	NaN	0.0371208	NaN	NaN	-0.0371227	-1.01297	NaN	NaN	NaN	NaN	NaN	NaN	NaN	NaN	NaN	NaN	NaN	NaN	0.14292	-0.240936	0.633121	NaN	NaN	NaN	NaN	NaN	NaN	NaN	NaN	NaN	NaN	NaN	NaN	NaN	0.539184	2	2	2	2.2	2.2	2.2	109.26	0.0097582	2.2884	7889100	2
NaN	NaN	NaN	NaN	NaN	NaN	NaN	NaN	NaN	NaN	0.625656	-0.0770168	NaN	NaN	0.849201	0.633894	0.57003	0.427629	-0.862368	-1.10791	NaN	NaN	NaN	NaN	-0.919788	-0.962248	-1.64578	-1.37989	-0.634911	0.600832	1.27801	0.844324	-0.129114	0.0770168	NaN	NaN	-0.143286	0.945738	2.52169	2	2	2	5.2	5.2	5.2	50.88	0.0009985	3.4116	87037000	7
NaN	NaN	NaN	NaN	NaN	NaN	NaN	NaN	NaN	NaN	NaN	NaN	NaN	NaN	NaN	NaN	NaN	NaN	NaN	NaN	NaN	NaN	NaN	NaN	NaN	-0.172832	NaN	NaN	NaN	0.862473	0.172832	NaN	NaN	-0.261137	NaN	NaN	NaN	NaN	0	1	1	1	1.6	1.6	1.6	144.23	0	20.318	3389300	3
NaN	NaN	NaN	NaN	NaN	NaN	NaN	NaN	NaN	NaN	NaN	NaN	NaN	NaN	NaN	-0.41807	-0.145525	-0.704191	NaN	NaN	NaN	NaN	NaN	-0.794945	1.90664	-0.491644	NaN	-1.54561	0.77347	-0.28496	0.78326	0.549629	0.857023	0	NaN	NaN	1.14123	1.02183	0.828205	3	3	3	7.9	7.9	7.9	48.119	0	13.378	67679000	8
NaN	NaN	NaN	NaN	NaN	0.167622	0	0.178188	-1.08446	-0.626146	NaN	NaN	NaN	NaN	NaN	NaN	NaN	NaN	NaN	NaN	NaN	NaN	NaN	0.356268	NaN	NaN	NaN	NaN	NaN	NaN	NaN	NaN	NaN	NaN	NaN	NaN	NaN	-1.86178	0	1	1	1	7.2	7.2	7.2	24.891	0.00099059	3.3316	3195100	4
NaN	NaN	NaN	NaN	NaN	NaN	NaN	NaN	NaN	NaN	NaN	NaN	0.702385	0.559355	0.378204	-0.390631	NaN	NaN	NaN	NaN	NaN	NaN	NaN	NaN	0.10557	-0.330706	-0.331028	NaN	NaN	0	NaN	-0.100515	NaN	-0.699125	0.0952415	0.960171	NaN	-0.042963	0.383999	1	1	1	4.5	4.5	4.5	47.462	0.003714	2.788	4865700	6
NaN	NaN	NaN	NaN	NaN	NaN	NaN	NaN	NaN	NaN	NaN	NaN	NaN	NaN	NaN	NaN	NaN	NaN	NaN	NaN	NaN	NaN	NaN	NaN	NaN	0.118309	NaN	NaN	NaN	NaN	1.07146	-0.118309	NaN	NaN	NaN	NaN	NaN	-0.389177	0	1	1	1	4.6	4.6	4.6	32.804	0.0053357	2.523	10429000	1
NaN	NaN	NaN	NaN	NaN	NaN	NaN	NaN	NaN	NaN	0.421591	-0.748724	NaN	NaN	NaN	NaN	NaN	NaN	NaN	NaN	0.0349045	0.0936661	NaN	NaN	NaN	-1.00814	NaN	NaN	0.544531	-0.0860214	0.781727	-0.00497627	0.509689	0	-0.396027	NaN	-0.665539	NaN	0.226649	1	1	1	1.8	1.8	1.8	120.55	0.0057218	2.4719	10592000	3
NaN	NaN	NaN	NaN	NaN	0.288197	-0.545565	-0.0330181	NaN	0.0330181	NaN	NaN	NaN	NaN	NaN	NaN	NaN	NaN	NaN	NaN	NaN	NaN	NaN	NaN	NaN	NaN	NaN	NaN	NaN	NaN	NaN	NaN	NaN	NaN	NaN	NaN	NaN	NaN	0	1	1	1	1.3	1.3	1.3	192.47	0.0037089	2.7721	9865400	1
NaN	NaN	NaN	NaN	NaN	NaN	NaN	NaN	NaN	NaN	-0.119001	NaN	NaN	NaN	0.428782	0.205404	-0.233702	NaN	-0.0160046	-0.318825	NaN	NaN	NaN	NaN	-0.933882	-0.231369	NaN	NaN	0.0160046	0.256325	0.31498	0.506474	NaN	NaN	-0.83279	-0.418041	0.289255	0.382841	0.783708	1	1	1	3.2	3.2	3.2	73.029	0	5.7353	71588000	1
NaN	NaN	NaN	NaN	NaN	NaN	NaN	NaN	NaN	NaN	NaN	-0.109005	NaN	NaN	NaN	NaN	-0.774914	-0.151329	0.270758	-0.0386906	NaN	NaN	-1.23601	NaN	NaN	NaN	NaN	NaN	0.0386906	0.110245	0.430967	0.949638	NaN	NaN	NaN	NaN	NaN	NaN	1.09592	5	1	1	13.7	4.4	4.4	39.722	0.0057395	2.4832	34854000	12
NaN	NaN	NaN	NaN	NaN	NaN	NaN	NaN	NaN	NaN	NaN	NaN	NaN	NaN	-0.358778	-0.275057	NaN	NaN	NaN	-0.151882	NaN	NaN	NaN	NaN	0.233255	-0.220354	-0.167587	NaN	0.00597382	0.178017	0.791752	0.736031	NaN	NaN	0.782778	-0.059536	NaN	0	1.27367	1	1	1	6	6	6	28.623	0.00053591	4.0854	38466000	9
NaN	NaN	NaN	NaN	NaN	NaN	NaN	NaN	NaN	NaN	NaN	NaN	0.15951	-0.159508	NaN	NaN	NaN	NaN	NaN	NaN	NaN	NaN	NaN	NaN	NaN	NaN	NaN	NaN	NaN	NaN	NaN	NaN	NaN	NaN	NaN	NaN	NaN	NaN	0	1	1	1	12	12	12	20.054	0.0036298	2.6272	10990000	2
NaN	NaN	NaN	NaN	NaN	NaN	NaN	NaN	NaN	NaN	NaN	-0.276489	NaN	NaN	0	0.709633	NaN	NaN	-0.48727	NaN	NaN	NaN	NaN	NaN	NaN	NaN	NaN	NaN	NaN	NaN	NaN	NaN	NaN	0.807552	NaN	NaN	NaN	NaN	0	1	1	1	4	4	4	41.717	0.007315	2.3614	13082000	1
NaN	NaN	-1.54684	NaN	NaN	NaN	NaN	NaN	NaN	NaN	NaN	NaN	NaN	NaN	NaN	NaN	NaN	NaN	NaN	NaN	NaN	NaN	NaN	NaN	NaN	NaN	NaN	NaN	NaN	NaN	0.538643	NaN	NaN	NaN	NaN	NaN	0	NaN	0	1	1	1	1.9	1.9	1.9	117.8	0.0037123	2.7824	8423900	1
NaN	NaN	NaN	NaN	NaN	NaN	NaN	NaN	NaN	NaN	NaN	NaN	NaN	NaN	0.0899315	NaN	NaN	NaN	-0.0899334	NaN	NaN	NaN	NaN	NaN	NaN	NaN	0.48105	NaN	NaN	NaN	NaN	0.635422	-0.20891	-0.215292	NaN	NaN	NaN	NaN	0.0647264	1	1	1	1.4	1.4	1.4	184.99	0.0036782	2.7107	5038400	1
NaN	0.194286	NaN	-0.0788193	NaN	NaN	NaN	NaN	NaN	NaN	NaN	NaN	NaN	NaN	NaN	NaN	NaN	NaN	NaN	NaN	NaN	0.182783	NaN	NaN	NaN	NaN	-0.836332	NaN	NaN	0.0788193	NaN	NaN	-0.111429	NaN	NaN	NaN	NaN	NaN	0.165726	6	1	1	13.1	2.7	2.7	73.362	0.001004	3.4521	18725000	2
NaN	NaN	NaN	NaN	NaN	NaN	NaN	NaN	NaN	NaN	NaN	NaN	NaN	NaN	NaN	NaN	NaN	NaN	-0.139446	-0.260931	NaN	NaN	-0.500599	-1.44245	0.594219	0	NaN	NaN	NaN	NaN	NaN	NaN	NaN	0.424549	NaN	NaN	0.693995	0.473236	0.615907	1	1	1	6.2	6.2	6.2	36.277	0.0061377	2.4596	33016000	2
NaN	NaN	NaN	NaN	NaN	NaN	NaN	NaN	NaN	NaN	NaN	NaN	NaN	NaN	0.504528	-1.23643	-0.152132	0.0630188	NaN	NaN	NaN	-0.408684	NaN	NaN	0.112299	-0.0630188	NaN	-0.456568	NaN	0.343491	-0.0789795	-0.17347	0.567774	0.115793	NaN	NaN	0.222961	NaN	0.456126	2	2	2	5.6	5.6	5.6	58.693	0	4.4868	11657000	2
NaN	NaN	NaN	NaN	NaN	NaN	NaN	NaN	NaN	NaN	NaN	NaN	NaN	NaN	NaN	NaN	NaN	NaN	NaN	NaN	NaN	NaN	NaN	NaN	NaN	NaN	NaN	NaN	NaN	0	NaN	0.227198	NaN	-0.523178	NaN	NaN	NaN	NaN	0	2	2	2	3.6	3.6	3.6	102.86	0.0010106	3.5144	4172800	3
NaN	NaN	NaN	NaN	NaN	NaN	NaN	NaN	NaN	NaN	NaN	NaN	NaN	NaN	NaN	NaN	NaN	NaN	NaN	NaN	NaN	NaN	NaN	NaN	NaN	NaN	0.0494671	-0.0494671	NaN	NaN	NaN	NaN	NaN	NaN	NaN	NaN	NaN	NaN	0	1	1	1	4.7	4.7	4.7	26.902	0.0049217	2.5669	830070000	1
NaN	NaN	NaN	NaN	-5.84635	NaN	NaN	NaN	NaN	NaN	NaN	NaN	NaN	NaN	NaN	NaN	NaN	NaN	NaN	NaN	NaN	1.0447	NaN	NaN	NaN	NaN	NaN	0	NaN	NaN	NaN	NaN	NaN	NaN	NaN	NaN	NaN	NaN	0	1	1	1	0.2	0.2	0.2	1106	0.0073529	2.3861	475420000	2
NaN	NaN	NaN	NaN	NaN	NaN	NaN	NaN	NaN	NaN	-0.252996	-0.321634	-1.5128	NaN	0.100595	NaN	-0.839918	NaN	0.764933	0.162731	NaN	NaN	NaN	NaN	0.569384	NaN	0	-0.553425	NaN	NaN	NaN	-1.81951	NaN	NaN	0.302605	0.142406	NaN	NaN	0.104147	1	1	1	4.5	4.5	4.5	32.301	0.0010277	3.7018	76194000	2
NaN	NaN	NaN	NaN	NaN	NaN	NaN	NaN	NaN	NaN	NaN	NaN	NaN	NaN	NaN	NaN	NaN	NaN	NaN	NaN	NaN	NaN	NaN	NaN	NaN	NaN	NaN	NaN	NaN	NaN	0.140102	NaN	NaN	NaN	NaN	NaN	-0.140104	NaN	0	1	1	1	0.7	0.7	0.7	255.25	0.0019057	3.0138	5613200	2
NaN	NaN	NaN	NaN	NaN	NaN	NaN	-0.253662	NaN	0.253662	NaN	NaN	NaN	NaN	NaN	NaN	NaN	NaN	NaN	NaN	NaN	NaN	NaN	NaN	NaN	NaN	NaN	NaN	NaN	NaN	NaN	NaN	NaN	NaN	NaN	NaN	NaN	NaN	0	4	1	1	10.8	2.5	2.5	74.947	0.0093617	2.3019	1108900000	1
NaN	NaN	NaN	NaN	NaN	NaN	NaN	NaN	NaN	NaN	NaN	NaN	NaN	NaN	NaN	0	NaN	NaN	NaN	NaN	NaN	NaN	NaN	NaN	NaN	NaN	NaN	NaN	NaN	-2.38164	NaN	NaN	NaN	NaN	NaN	-1.52589	1.6951	1.23456	0	2	2	2	6.8	6.8	6.8	65.249	0.00053248	4.0321	36219000	2
NaN	NaN	NaN	NaN	NaN	NaN	NaN	NaN	NaN	NaN	NaN	NaN	NaN	-2.96597	NaN	NaN	NaN	NaN	NaN	NaN	NaN	NaN	NaN	NaN	0.0209103	0.00576973	NaN	NaN	NaN	NaN	-0.918692	NaN	NaN	0	0.487423	-0.86413	-0.390333	0.187777	0.251273	2	2	2	3.6	3.6	3.6	93.875	0.00054496	4.2857	35893000	4
NaN	NaN	NaN	NaN	NaN	NaN	NaN	NaN	NaN	NaN	-1.25017	NaN	NaN	NaN	NaN	-0.0922928	0.459679	-0.476164	0.324409	0.49185	NaN	NaN	NaN	NaN	NaN	NaN	0.179716	NaN	-0.146704	0.710772	0.279783	-0.019125	-0.549984	NaN	NaN	NaN	NaN	0	0.163982	1	1	1	4.2	4.2	4.2	36.884	0.0036199	2.6117	23974000	11
NaN	NaN	NaN	NaN	NaN	NaN	NaN	NaN	NaN	NaN	NaN	NaN	NaN	NaN	0	0.31036	NaN	-0.225191	NaN	NaN	NaN	NaN	NaN	NaN	NaN	NaN	NaN	0.139563	NaN	NaN	NaN	0.118687	NaN	NaN	-0.365206	NaN	-0.253773	NaN	0.385053	1	1	1	1.9	1.9	1.9	111.71	0.0053381	2.5314	18744000	1
NaN	NaN	NaN	NaN	NaN	NaN	-0.678442	NaN	0	NaN	NaN	NaN	NaN	NaN	NaN	NaN	NaN	NaN	NaN	NaN	0.632284	NaN	NaN	NaN	NaN	NaN	NaN	NaN	NaN	NaN	NaN	NaN	NaN	NaN	NaN	NaN	NaN	NaN	0	1	1	1	6.7	6.7	6.7	45.372	0.0036413	2.6421	4592500	3
NaN	NaN	NaN	NaN	NaN	NaN	NaN	NaN	NaN	NaN	0.343515	NaN	NaN	NaN	NaN	NaN	NaN	NaN	NaN	NaN	NaN	NaN	NaN	NaN	NaN	NaN	NaN	NaN	0	-0.21097	NaN	NaN	NaN	NaN	-1.1118	-1.24617	0.656868	0.647396	0	1	1	1	3.7	3.7	3.7	46.602	0.003643	2.6441	22968000	4
NaN	NaN	NaN	NaN	NaN	NaN	NaN	NaN	NaN	NaN	-0.203178	NaN	NaN	NaN	NaN	1.74968	NaN	-0.18697	NaN	0.165253	NaN	NaN	NaN	-1.07226	NaN	-0.0787334	-0.627909	NaN	NaN	NaN	NaN	NaN	0.94788	0.793022	NaN	NaN	NaN	0.0787334	0.816331	1	1	1	7.5	7.5	7.5	26.128	0	82.118	25071000	6
NaN	NaN	NaN	NaN	NaN	NaN	NaN	NaN	NaN	NaN	-0.142721	0.292852	NaN	NaN	NaN	-0.647583	NaN	NaN	0.555182	NaN	NaN	NaN	NaN	NaN	-0.0689716	0.881548	0	NaN	-1.29355	-1.0549	1.52857	NaN	NaN	NaN	NaN	-1.04512	1.75578	0.36894	0.0267228	2	2	2	3.5	3.5	3.5	110.36	0.0010352	3.7392	17462000	4
NaN	NaN	NaN	NaN	NaN	NaN	-6.02283	-6.48738	NaN	NaN	2.13102	3.00144	2.60676	2.85207	-0.48827	-0.86578	1.94201	0.549759	NaN	NaN	-2.02852	-2.21184	-2.04248	-5.03617	NaN	NaN	NaN	NaN	0.542059	0.48827	NaN	NaN	NaN	NaN	NaN	NaN	NaN	NaN	4.33613	5	5	5	12.9	12.9	12.9	61.661	0	10.242	237190000	10
NaN	NaN	NaN	NaN	-2.44267	-3.24776	-3.21037	-0.95698	NaN	-4.67308	5.42082	5.1303	7.03782	6.75477	5.02482	4.80999	4.20507	3.79198	-3.23974	NaN	0.231894	-1.40245	-0.231894	0.536816	NaN	-3.08111	NaN	NaN	0.970064	1.22169	NaN	NaN	NaN	-5.49292	-3.85146	-3.01194	NaN	NaN	4.04282	9	9	5	21.9	21.9	16.2	51.071	0	71.245	1480400000	41
NaN	NaN	NaN	NaN	NaN	NaN	-4.19173	-6.07169	NaN	NaN	-3.59313	NaN	3.25476	3.36057	2.8511	2.89811	1.78329	2.12669	NaN	NaN	0.2626	0	-1.7768	-2.89229	NaN	NaN	NaN	NaN	1.58195	1.49516	NaN	NaN	NaN	NaN	-2.82967	-2.41886	-1.23514	-2.68202	2.2626	10	10	10	30.8	30.8	30.8	48.886	0	64.424	1434700000	44
NaN	NaN	-3.42503	-5.06197	NaN	NaN	NaN	-6.4122	NaN	NaN	NaN	-4.95876	-0.339407	NaN	-4.09218	NaN	NaN	-0.140394	NaN	0	NaN	NaN	NaN	0.143291	-3.9511	-3.73404	NaN	0.303183	0.429808	0.486691	0.7272	0.700537	0.721888	NaN	NaN	0.357306	0.264801	NaN	2.54467	2	2	2	3.6	3.6	3.6	112.64	0	6.5612	600150000	3
0.870584	0.922411	-8.64801	NaN	NaN	-9.05412	-0.0327396	NaN	NaN	-8.19026	0.7472	0.736103	NaN	-8.24379	0.590441	-8.04884	0.125305	NaN	-7.3709	-0.156176	-7.15496	1.12147	0.384783	0.1859	0.167908	-7.38199	-7.3441	NaN	-0.00697517	-6.85879	0.00697517	-0.194309	0.426727	0.140726	0.928865	0.701889	-6.7276	NaN	0.186901	2	2	2	4.8	4.8	4.8	66.474	0.001022	3.6208	8138500000	5
NaN	NaN	NaN	-0.920275	NaN	0.579529	NaN	-0.70578	-0.171425	-1.15216	NaN	NaN	NaN	-0.0834789	3.77297	3.88106	3.35496	2.93173	NaN	NaN	NaN	-0.156231	NaN	NaN	0.0834789	-0.770529	-0.199097	NaN	-0.792088	NaN	NaN	NaN	NaN	NaN	NaN	1.90431	3.42328	2.93804	2.40067	2	2	2	5.5	5.5	5.5	56.721	0.00099701	3.3996	46056000	5
-2.95954	NaN	1.3286	-2.46449	-1.26956	-2.59469	NaN	-3.5484	NaN	NaN	1.40133	1.27293	NaN	NaN	0.60195	0.611654	NaN	-2.38007	2.26888	1.94224	NaN	NaN	1.33114	0.713501	1.32621	0	NaN	-2.83707	1.84692	2.05053	-2.42771	-0.00426674	-1.32476	-0.908957	0.754488	-0.400246	-0.293222	NaN	1.43407	3	3	3	29.8	29.8	29.8	11.828	0	4.859	449730000	19
0.805702	-6.42672	-6.64137	0.763176	0.398117	-7.91879	0	NaN	-7.65064	NaN	NaN	NaN	NaN	-5.86594	0.640141	-7.83505	1.73235	1.43579	0.506657	NaN	0.701935	0.930235	NaN	0.281466	-6.15918	NaN	-7.09222	NaN	-4.10162	-4.47458	1.21821	1.18064	-5.2065	-5.7091	-5.91159	0.713663	NaN	NaN	0.0683634	3	1	1	27.4	17.9	17.9	18.878	0	315.57	2594200000	24
NaN	NaN	1.1808	NaN	-2.63833	-2.99042	NaN	NaN	NaN	NaN	NaN	NaN	NaN	NaN	NaN	1.06332	NaN	NaN	2.38906	-2.04362	NaN	NaN	NaN	0.798182	1.48896	-3.1336	NaN	NaN	-0.974649	3.00514	2.45736	-1.25736	NaN	NaN	-4.64792	NaN	2.36656	-0.798182	0.0970335	2	2	2	31.5	31.5	31.5	11.623	0	35.324	492640000	13
-3.34527	NaN	0.0632877	-0.239611	NaN	-3.8584	-4.01781	-3.81152	0	-5.15769	0.382385	0.364986	-0.378181	-0.266375	1.23116	0.0613079	-1.90721	-1.75284	0.309601	-0.729582	0.210623	-0.0157299	0.738306	-1.86783	1.4379	0.657393	NaN	-1.40501	1.75859	1.79124	1.90369	2.20499	-0.103493	-0.560656	0.9238	-1.09972	1.50695	0.935575	3.87313	3	3	3	5	5	5	92.808	0	19.968	236980000	34
1.03931	NaN	NaN	NaN	NaN	-0.716866	-0.530556	NaN	-0.232487	NaN	NaN	NaN	2.9444	2.57324	NaN	NaN	NaN	NaN	NaN	NaN	NaN	0.232487	NaN	NaN	NaN	NaN	NaN	NaN	NaN	NaN	NaN	NaN	NaN	NaN	NaN	NaN	-1.06328	NaN	2.04549	2	2	2	6.2	6.2	6.2	56.805	0.00052493	3.8665	46012000	4
NaN	NaN	0.622711	-3.04053	-2.71388	-2.93008	NaN	NaN	-3.85619	-4.81742	-0.226215	-0.107002	NaN	NaN	0.15568	0.259865	NaN	-0.209501	0.636663	0.0913296	NaN	NaN	NaN	-0.870674	0.3482	0.445885	-0.295073	-0.0913296	0.430338	0.175413	0.704874	0.397058	NaN	NaN	0.442648	-0.423744	0.832689	-2.47511	3.61576	2	2	2	8.1	8.1	8.1	56.123	0	31.231	159140000	19
-2.5696	NaN	NaN	0.217579	-2.5348	-2.83783	NaN	-3.33085	-2.28074	NaN	NaN	0.789024	NaN	-1.09976	NaN	0.0757523	NaN	-0.513727	1.42288	1.127	-1.83835	0.189222	-2.42579	NaN	NaN	0.465906	-0.370985	-0.714809	NaN	1.05976	0.520216	0.496881	-0.122749	-0.0208721	0.624922	0.403433	NaN	0.0208721	3.68982	2	2	2	11.7	11.7	11.7	10.958	0.0010331	3.7301	819980000	9
NaN	NaN	0.0133343	NaN	NaN	NaN	-3.03898	-2.68093	NaN	NaN	0.263081	0.424641	NaN	NaN	-0.0803699	NaN	NaN	-0.157909	-0.0921421	0.697329	-0.198648	NaN	-0.608488	0.155489	0.928139	-0.815523	-1.66168	-0.0133362	NaN	NaN	0.79249	-0.749098	0.431128	0.746935	0.0832825	-0.165421	0.926046	0.572626	2.47325	2	2	2	8.1	8.1	8.1	47.314	0.0014535	3.1801	156270000	14
NaN	NaN	-0.62134	-1.69109	-1.07836	-1.14616	0.309875	-0.326841	-0.438177	-0.885992	1.84738	2.14392	4.14643	2.2113	3.04036	2.9138	0.892876	-0.157722	-0.656746	-0.332293	NaN	NaN	0.244207	0.233292	NaN	-1.77155	NaN	NaN	2.66238	NaN	NaN	0.157724	NaN	-0.287813	-1.13193	-0.839745	3.78166	2.98367	1.84875	3	3	3	8.7	8.7	8.7	61.533	0	7.0833	19562000	8
NaN	NaN	NaN	-3.7665	NaN	NaN	NaN	NaN	NaN	NaN	NaN	NaN	NaN	NaN	0.314741	0	-2.08765	NaN	NaN	-3.08242	NaN	NaN	NaN	NaN	NaN	NaN	NaN	NaN	1.06677	1.03505	1.42906	1.26744	-1.49209	-1.00971	-1.77127	-1.78323	2.35258	2.16552	0.852175	4	4	4	14.5	14.5	14.5	36.196	0	6.8431	172770000	14
NaN	NaN	NaN	NaN	NaN	NaN	NaN	NaN	NaN	-2.58026	-1.00939	0.118498	NaN	NaN	NaN	NaN	NaN	NaN	0.225874	NaN	NaN	NaN	NaN	NaN	0.675934	-0.140495	-1.23656	NaN	0.065239	0.0489292	NaN	NaN	0	NaN	NaN	-1.70617	1.12543	-0.727556	0.000722701	2	2	2	40.6	40.6	40.6	7.5901	0.0032741	2.8571	56522000	4
-2.21604	-1.57869	0.145966	-0.414635	-2.44189	-2.68855	-1.92663	-2.69947	-2.76656	-5.92231	-0.247604	0.0284748	-3.34977	-2.37551	1.43539	1.62606	1.18933	1.06632	0.442093	0.205147	-3.46323	-3.40849	-0.188307	-0.153751	1.44597	1.53776	0.365774	-0.0893078	-0.0284729	-0.990295	1.52733	1.41548	1.66397	1.51936	0.933321	0.543236	1.89194	0.518772	3.17657	7	7	7	4.1	4.1	4.1	228.13	0	36.342	1965900000	60
-0.981741	0.616863	-2.14901	-2.91181	NaN	-2.88398	-3.41322	-3.38197	-2.41398	0.177395	-2.53872	0.282089	NaN	NaN	0.21472	NaN	-2.55681	-0.894945	0.653313	0.422771	0.167027	NaN	-2.99748	-1.21595	0.521763	-3.26577	0.382029	-2.02063	1.09492	0.601139	0.913553	0.16468	0.738941	-2.06221	0.9881	0	0.380386	-0.669649	1.82691	2	2	2	3	3	3	182.16	0	5.1245	132510000	9
NaN	NaN	NaN	-1.11312	NaN	NaN	NaN	NaN	NaN	NaN	NaN	NaN	1.11312	1.76106	NaN	NaN	NaN	NaN	NaN	NaN	NaN	-1.83415	NaN	NaN	NaN	NaN	NaN	NaN	NaN	NaN	NaN	NaN	NaN	NaN	NaN	NaN	NaN	NaN	0	2	2	2	1.5	1.5	1.5	180.35	0.00099256	3.3503	15792000	3
1.06689	0.212822	NaN	NaN	-3.3919	-4.13352	-3.812	-1.58253	-0.499153	-4.88169	1.44068	1.03027	-0.840405	-5.00137	0.758572	-0.215357	NaN	0	NaN	0.10531	0.92572	-1.67245	-0.459372	-1.27503	-0.374783	-4.15553	0.20574	0.0951366	0.989992	NaN	1.35659	-0.515924	0.216106	0.143684	0.858202	0.532215	0.487579	-4.88756	0.773491	3	3	3	2.6	2.6	2.6	167.12	0.00054915	4.3777	117940000	4
NaN	NaN	NaN	NaN	2.59722	-2.39033	NaN	NaN	-1.26269	NaN	NaN	NaN	1.26269	NaN	NaN	NaN	NaN	NaN	NaN	NaN	NaN	NaN	NaN	NaN	NaN	NaN	NaN	NaN	NaN	NaN	NaN	NaN	NaN	NaN	NaN	NaN	NaN	NaN	0	1	1	1	8.7	8.7	8.7	13.381	0	4.6739	4435000	2
NaN	NaN	NaN	NaN	NaN	NaN	NaN	NaN	-2.51401	NaN	NaN	NaN	0.928587	NaN	-0.928589	-1.62791	-1.232	NaN	1.44729	1.38638	1.28787	NaN	NaN	NaN	NaN	NaN	NaN	NaN	NaN	NaN	NaN	NaN	NaN	NaN	NaN	NaN	NaN	NaN	0	2	2	2	10.1	10.1	10.1	24.826	0.00054585	4.326	93844000	6
-0.0201359	-0.083868	-2.07856	-2.11114	-2.34823	-2.40966	-2.55459	-3.76699	NaN	-3.51213	0.407324	0.290537	0	-0.518898	1.08451	0.676344	0.244894	-0.17762	-0.583822	0.0613708	-0.918722	-0.672077	0.223839	-0.591167	0.451178	0.235031	0.161625	-0.151239	0.699257	0.604477	-0.470524	-1.48843	1.00648	1.04865	0.842352	0.911831	1.62494	1.44082	6.16075	6	6	6	10.1	10.1	10.1	87.823	0	40.781	3538300000	78
NaN	NaN	1.71664	-1.21556	0.716732	-2.31291	-2.05652	-2.8917	NaN	NaN	1.65712	0.972946	NaN	-3.68949	1.47137	-2.68454	1.06715	0.590988	NaN	-1.25079	-0.488163	-2.37323	0.839174	0.486814	-0.615894	-0.891357	-1.70072	-3.70583	1.76108	1.38104	1.7638	1.0838	-2.55113	1.09896	1.06614	0.766285	-1.17099	-0.486814	0.659459	4	4	4	8.8	8.8	8.8	50.918	0	5.8822	638340000	5
-2.34594	NaN	NaN	NaN	NaN	NaN	NaN	NaN	NaN	NaN	-0.0189285	0.0464382	NaN	NaN	-0.305862	-1.10098	NaN	NaN	-0.0508385	NaN	1.31051	0.394453	NaN	NaN	NaN	NaN	0.0694141	-0.677231	0.340631	-0.74439	0.137213	-0.0505676	1.06178	0.682512	NaN	0.0189266	NaN	-1.12957	0.321093	1	1	1	11.6	11.6	11.6	17.956	0.0073593	2.3918	62980000	4
-2.19537	NaN	-2.30434	-0.506208	NaN	NaN	NaN	-0.850754	NaN	NaN	0.828831	-0.190369	0.190371	NaN	NaN	1.10635	0.771769	-1.25497	NaN	0.884438	NaN	NaN	-2.80852	NaN	0.627695	NaN	-2.58963	-2.58231	-1.57674	1.85745	1.93721	1.56653	-2.21222	NaN	-2.05362	1.65953	1.47266	0.679476	1.5019	2	2	2	3.2	3.2	3.2	134.04	0.00097991	3.247	95372000	4
NaN	NaN	NaN	NaN	-1.60985	NaN	NaN	NaN	NaN	NaN	NaN	NaN	NaN	NaN	NaN	NaN	0.651054	0.663471	NaN	NaN	NaN	NaN	NaN	NaN	-0.474487	NaN	NaN	NaN	NaN	NaN	NaN	NaN	0.38044	-0.38044	NaN	NaN	NaN	NaN	0.645439	1	1	1	4.7	4.7	4.7	50.398	0.0036799	2.711	26337000	1
NaN	-1.49625	NaN	-2.623	NaN	-2.42791	NaN	NaN	NaN	NaN	NaN	NaN	NaN	NaN	NaN	NaN	NaN	-0.128521	-0.305777	NaN	NaN	-0.797371	NaN	NaN	NaN	NaN	0.430178	0.0897408	1.15959	1.68923	2.3204	1.63914	0.747351	-0.115574	NaN	NaN	0.182838	-0.0897408	3.15364	3	3	3	9.6	9.6	9.6	67.054	0	5.9145	90082000	8
-0.299366	-0.462864	NaN	-1.91586	-1.98296	-1.44765	-1.60297	-4.46891	-1.82129	-2.19176	0.331787	0.0512619	0.388762	-1.56974	1.87642	1.99675	1.64006	1.28925	-0.139505	-0.369652	-1.65475	-1.65845	-2.30469	-1.61833	-0.124006	0.0660515	0	-0.195042	2.05895	2.69639	3.1294	3.45028	1.90558	2.15304	0.469759	0.818272	2.41017	2.35661	7.887	10	10	10	44.3	44.3	44.3	24.342	0	323.31	1091800000	82
NaN	NaN	1.1303	-2.14238	NaN	-2.45458	NaN	NaN	NaN	-1.25863	0.569239	0.768091	NaN	NaN	0.452305	NaN	NaN	NaN	-1.81667	0.394035	-2.03531	-1.86663	-2.98242	NaN	0.826843	NaN	0.0782204	-0.300879	1.36517	0.792641	0.905062	-1.93144	0.287563	0	-1.95138	0.673067	-1.81504	-2.04453	0.346742	2	2	2	0.8	0.8	0.8	597.7	0.0014549	3.1823	145020000	1
NaN	NaN	NaN	-1.56085	NaN	-2.07673	NaN	NaN	NaN	NaN	0.23579	0.532059	NaN	NaN	0.588823	NaN	NaN	0.297455	0.225319	NaN	-1.66216	0.567999	-1.69522	-1.75232	1.03464	-0.389652	-1.98099	-0.641657	-1.51248	-2.47149	NaN	0.217922	0.567533	-0.476589	NaN	0	0.612104	0.45756	1.20572	3	3	3	17.8	17.8	17.8	30.528	0	5.8304	83629000	6
NaN	NaN	-1.39802	NaN	-1.62142	-1.77531	NaN	NaN	NaN	-1.60677	-0.142582	0.74715	-2.40919	NaN	0.736866	NaN	-0.962706	0.499035	1.24068	NaN	NaN	NaN	-1.42985	NaN	NaN	NaN	0	NaN	2.02673	1.88811	2.70368	2.48331	1.1421	0.967087	NaN	NaN	-0.633348	-0.833813	2.12824	2	2	2	3.2	3.2	3.2	70.392	0.0010309	3.7167	169180000	2
-1.32039	-1.08546	0.973627	-1.51783	NaN	-2.57936	-2.21786	NaN	NaN	-1.12478	-0.079277	0.202135	NaN	NaN	1.44501	1.10827	0.646975	0.954393	0.824678	0.754061	NaN	-2.32035	0.911169	-0.726368	1.38428	1.33613	-1.85608	0.0792789	1.0987	-1.0294	NaN	-1.90044	-2.37164	NaN	-0.787537	-2.02842	1.73239	1.16144	1.41777	3	3	3	28	28	28	17.34	0	5.3053	339940000	7
-1.97552	NaN	NaN	NaN	NaN	NaN	NaN	NaN	NaN	NaN	NaN	-1.289	NaN	NaN	0.571358	0.133533	-1.45517	NaN	1.23095	NaN	NaN	NaN	NaN	-0.133533	NaN	NaN	-0.275114	-1.81246	NaN	NaN	2.35121	1.92878	NaN	-0.670691	NaN	NaN	1.30656	2.20727	1.27063	3	3	3	12.1	12.1	12.1	40.162	0	5.0666	55821000	10
-1.38268	-1.70731	0.00614929	-0.390669	-3.17299	-2.71924	-2.12811	-2.67828	-1.45716	-2.9124	-0.578306	0.435537	-3.56817	-2.29149	1.33662	0.902697	0.55151	-0.0272827	-0.940287	0.40431	-1.81229	-2.34347	-0.951504	-1.11531	0.406729	0.49262	0.584988	0.461086	1.05884	0.753283	0.399794	1.53352	-0.0061512	0.948296	0.0268707	0.29715	0.486401	1.23506	3.59336	3	3	3	10.3	10.3	10.3	38.325	0	6.3425	764740000	22
-1.27273	NaN	NaN	0.298204	-1.78142	-0.953377	-1.60601	-1.6959	-3.38495	-3.49169	0.693207	0.630239	-3.02659	-3.51819	0.420315	NaN	NaN	NaN	NaN	NaN	NaN	NaN	-2.24031	-0.224817	0.245214	-0.267399	NaN	NaN	1.31175	0.660566	1.13202	0.976152	0.428596	0.0208588	-0.354343	0	0.598543	0.424866	2.14631	2	2	2	5.6	5.6	5.6	35.011	0	12.446	280740000	20
-1.88828	NaN	0.0673046	-0.495714	-1.28652	-1.66848	-1.44309	NaN	NaN	NaN	1.11477	1.28068	NaN	NaN	-0.54789	-1.25151	0.827898	-1.94333	1.08033	0.584019	-0.947084	NaN	NaN	NaN	0.725342	0.250572	0.0758934	-0.386951	1.27568	1.10817	0	-0.0883179	-0.440153	-0.614378	1.16047	0.755339	-0.0666142	0.154907	1.59189	1	1	1	1.8	1.8	1.8	166.34	0.0010142	3.5635	29552000	4
NaN	-2.27096	-0.250111	-0.390184	-0.44001	-2.88306	-2.23071	-1.63723	NaN	-1.9839	-0.389921	-0.0101299	-2.71646	NaN	0.758057	0.645468	0.260012	0	0.355167	0.292305	-4.06063	-3.90572	-0.212057	-0.283163	0.340513	0.636766	0.093565	-0.449928	0.406656	0.460459	1.16077	1.00444	0.85582	0.70327	0.326134	0.261797	0.952015	-0.688066	2.34374	2	2	2	8	8	8	41.663	0	59.256	758730000	54
NaN	NaN	-0.657881	-1.10744	0.470482	-0.309116	-1.82303	-3.23414	-3.6569	-3.73396	NaN	NaN	NaN	NaN	1.46454	1.43041	0.539511	0.667549	0.455881	-0.559097	NaN	NaN	0.0200825	-0.103786	1.70585	1.43871	-0.312422	-1.49937	-0.0200825	-0.501352	0.936863	1.40739	2.16937	2.06291	-0.664942	-0.0841312	1.9272	1.68645	3.15716	3	3	3	15.2	15.2	15.2	42.668	0	8.2353	305150000	31
-1.41479	-0.103733	0.430565	0.789772	-1.3972	-1.41398	-1.43068	-1.99662	-2.09469	NaN	0.67848	0.652441	-1.64188	NaN	0.72978	0.22967	0.365238	1.03432	0.887423	0.488905	-0.19121	-1.08797	-1.87113	-1.8213	-0.315666	0.445959	-0.0102921	0.0102901	1.5763	1.45049	1.62864	-0.419622	1.62858	0.406792	-0.112051	-0.128147	-0.361115	1.03822	2.92943	1	1	1	8.6	8.6	8.6	25.422	0	15.783	905040000	27
-1.77738	-1.05518	-1.52197	-1.2725	-1.39076	-1.62488	-2.10466	-2.25947	-1.78899	NaN	-0.176216	-0.10747	NaN	NaN	0.720348	0.861814	0.422325	-1.93492	0.701445	0.460533	-3.47918	NaN	-1.2188	-0.829901	1.39276	1.12629	-0.221142	-0.62632	1.32059	0.771877	1.68934	1.7039	0.687763	1.02486	0.338417	0.107471	1.22967	1.10673	5.08525	3	3	3	9.4	9.4	9.4	32.155	0	7.2329	448060000	9
-1.39817	-1.36998	-0.587801	-1.06749	-1.01011	-1.56192	-1.56136	-1.52692	-1.30109	-1.39163	0.429285	0.311842	0.624149	0.262165	2.56958	2.50814	1.82033	1.70065	0.692251	0.387552	-0.989717	-1.77282	0.298046	-0.155994	-0.388174	-0.422579	-0.359148	-1.11511	0.352242	-0.0163555	0.892035	0.647676	0.482492	0.0163555	0.0271873	-0.197474	1.07259	0.492785	8.75571	1	1	1	6.7	6.7	6.7	14.972	0	6.3264	525330000	8
NaN	NaN	-0.0798454	-1.34033	0.00226021	NaN	-2.95587	-2.25225	NaN	-2.02629	-0.00226212	-3.25676	NaN	NaN	0.758738	1.36973	0.0121269	-0.390778	0.748322	0.628187	NaN	NaN	-0.545368	-0.127499	0.813171	-0.6665	-1.36818	-1.10269	1.32608	0.126867	0.485083	1.63566	1.03763	1.22287	-0.204609	-0.0598812	1.56441	0.931395	2.55192	4	4	4	5.6	5.6	5.6	103.03	0	7.2055	356470000	12
NaN	-0.797279	-0.240376	0	NaN	NaN	-1.40941	0.832724	NaN	NaN	NaN	-0.756712	3.96995	3.46861	2.33737	1.75793	0.0897541	1.26043	NaN	NaN	-0.198845	0.672939	0.221949	-0.756779	NaN	NaN	NaN	NaN	NaN	NaN	NaN	NaN	NaN	-2.18165	-0.599434	-0.767309	NaN	NaN	1.88984	7	7	7	10	10	10	85.318	0	100.36	184000000	28
-2.05711	-0.303532	0.251688	0.983564	-1.54622	-0.745054	-1.72327	-1.6886	-1.68467	-1.99773	0.0365486	0.922907	NaN	-2.98326	0.545298	0.631863	-0.436111	-0.551014	1.23601	0.375345	-1.99872	-1.19254	-0.828232	-0.0762901	0.57328	0.242758	-1.48848	0.0922184	1.15372	1.07807	2.22192	1.27058	1.14509	0.76906	-0.0294037	0	1.16416	-0.188141	2.86752	5	5	5	8.5	8.5	8.5	102.06	0	56.525	229730000	18
-2.65425	-2.42275	0.0799313	0.280193	NaN	-4.60448	-1.52834	NaN	-2.08446	-2.39852	-0.25658	0.0014782	NaN	NaN	-0.508059	NaN	-2.04287	-2.26772	0.416418	0.296343	NaN	NaN	-0.149261	-0.0014801	0.844278	0.818401	NaN	NaN	0.643936	0.857796	1.06353	0.857664	NaN	-0.392784	NaN	NaN	1.05722	0.977655	3.09734	1	1	1	9.2	9.2	9.2	16.144	0	5.2878	1281000000	6
1.36679	1.1249	NaN	NaN	0	-2.44662	-1.869	-2.46801	NaN	-2.74428	1.0268	1.18307	0.463247	-0.243681	NaN	NaN	-2.80026	-0.722578	NaN	NaN	0.229494	0.489054	0.674402	-2.51118	-0.442503	-0.104248	-0.287445	-1.00677	0.834473	1.1948	1.09638	1.04738	0.395372	-0.153648	NaN	NaN	-0.145452	0.0672588	0.819902	2	2	2	9.1	9.1	9.1	28.165	0.0018993	2.9927	161380000	6
NaN	0.012558	-2.02903	0.303205	NaN	-1.94702	-2.37292	-2.27312	-2.15643	NaN	0.222004	-0.0578632	NaN	-1.25008	0.166515	-0.22246	0.23695	-0.0506172	-1.40619	0.445255	-1.27326	-1.51024	-1.20072	-2.23646	0.351843	0.0232296	0.794662	-1.71236	0.422207	0.0368443	-0.0260258	0.0868397	0.310289	-0.012558	0.441969	0.458216	0.487944	0.0574207	2.95301	1	1	1	3.6	3.6	3.6	36.41	0	31.724	144950000	26
NaN	NaN	0.1532	-1.72943	-2.27479	NaN	-1.79338	-1.85605	-1.74228	-2.19286	0.0839043	0.279194	NaN	NaN	0.280167	0.0143623	-1.96098	-1.97797	0.484039	0.524864	-3.80741	NaN	0.0424557	-1.19106	-0.011816	0.0516853	-0.116047	-1.06857	0.352802	0.318134	NaN	0.479496	-1.16014	0.230326	0	-0.341293	0.944622	0.487694	2.03693	1	1	1	5	5	5	35.218	0.0036731	2.7016	86312000	19
NaN	NaN	-1.16204	NaN	0	0.124409	-1.73694	-1.77317	NaN	-2.57077	0.0321617	NaN	NaN	NaN	1.92334	0.893414	0.512083	0.715136	0.36577	-0.0977707	-2.12072	NaN	0.764994	-0.827839	1.38477	0.916746	-3.4472	-1.22563	-1.90516	-3.14267	-0.605268	-0.742947	1.12873	0.62439	-1.97544	NaN	1.5294	0.770012	0.849054	4	4	4	21.8	21.8	21.8	23.334	0	90.298	579830000	32
-1.42059	-1.76018	0.23962	-0.184282	-1.38788	0	-2.35085	-2.56959	-1.38533	-1.55094	0.344782	0.244577	NaN	NaN	0.636902	0.255951	0.569395	0.497169	1.49576	1.54457	-4.84339	NaN	-1.48449	-1.69017	0.919886	0.905754	-3.38611	-2.41247	-0.12377	1.03401	1.10416	-2.68126	0.899771	0.573036	-0.342138	-0.229883	1.56361	1.35473	2.93147	2	2	2	8.7	8.7	8.7	25.302	0	7.6599	633530000	34
2.61971	2.03095	-1.53568	NaN	-2.91934	-2.36448	NaN	-3.70259	NaN	-2.65372	1.90144	1.22379	-2.25112	NaN	NaN	NaN	NaN	-2.08581	NaN	NaN	0.72081	0.738516	-0.614315	-0.260721	NaN	0	NaN	NaN	0.335907	0.891014	0.301279	0.00859451	0.0346394	0.57288	-1.75392	-0.38413	NaN	-1.48113	0.278278	1	1	1	24.8	24.8	24.8	12.269	0	78.549	165640000	29
-2.02666	-2.51342	0	-0.143091	0.0880871	0.220728	-1.67808	-1.60796	-3.9302	-3.2457	-0.696981	-1.01509	-4.15501	NaN	1.46195	1.43176	0.731436	0.784727	-0.606531	0.262852	-4.35072	-3.36443	0.170958	-0.0187283	0.391069	1.1277	-0.371729	0.131556	-0.25997	-0.381233	0.650976	1.24023	1.53516	0.5429	-0.0567188	0.124819	1.88094	1.87871	1.64443	7	7	7	21.1	21.1	21.1	47.1	0	85.766	1557700000	77
-1.56442	-0.97253	0.292984	0.420486	-0.879629	-1.84407	-1.87006	-1.98642	-2.87174	-1.79757	0.441368	0.278563	NaN	-3.78452	0.221256	0	-0.368547	-1.60671	0.510349	0.284754	-3.75594	-2.01552	-0.0999355	-0.0124798	0.844166	1.00309	-0.404085	-0.715719	1.09008	0.820915	1.61067	0.769354	0.601519	0.844435	0.388649	-0.0972958	0.884119	1.18433	2.54966	5	5	5	18.4	18.4	18.4	41.998	0	25.195	1780300000	62
-1.14462	-2.52661	-0.0190468	-0.440563	-3.80468	-2.40546	-0.973886	-1.28153	-3.40877	-1.37436	0.267401	0.50111	1.50024	0.62846	1.2289	0.680885	1.07872	0.477444	-1.11557	-1.51343	-1.95389	-1.12944	-0.859385	-0.933819	0.184628	-0.212872	-0.525179	-0.466198	0.233183	0.0190468	0.2938	0.272112	0.351702	0.217186	0.577913	0.499037	1.16258	1.14588	5.30449	4	4	4	31.7	31.7	31.7	15.811	0	72.978	2430600000	55
NaN	NaN	NaN	-1.40254	NaN	-0.400864	NaN	-2.25658	NaN	NaN	0.188822	-1.07065	1.33804	NaN	0.825518	NaN	-0.751148	-0.849045	0.782042	1.35359	NaN	NaN	0.933712	-0.247648	1.40248	1.01337	-0.328959	-1.13296	1.47512	1.14522	-0.513861	1.44012	-0.517984	-0.942564	-0.499243	0	1.84289	1.38763	1.10823	3	3	3	9.6	9.6	9.6	57.924	0	6.3221	85600000	8
-2.69612	-2.49488	0.562765	0.108496	-1.238	-1.5639	-1.47903	-2.02978	-2.21716	-2.12554	-0.0514812	0.179424	NaN	NaN	0.291651	0.0765419	-0.763695	-1.44268	0.429119	0.0978279	NaN	-2.87566	-0.366932	-0.378704	0.783421	0.576611	-0.947742	-1.16444	0.949984	1.0102	1.42813	1.37324	0.295826	-0.129726	0.196392	0	1.55405	1.25621	4.3336	4	4	4	12.5	12.5	12.5	47.977	0	21.577	701520000	51
NaN	-2.37719	-0.0870705	-0.544603	-0.231585	-3.13858	-1.93913	-3.97718	-0.881481	-2.19457	-0.252293	0.438158	-0.277849	NaN	0.668119	-1.74693	-0.844959	-0.073	0.88538	0.0378819	-3.83292	0.15019	-0.0904312	-0.0763683	0.527508	0.572754	0.301212	0.0556622	1.70704	0.780607	1.14262	0.874348	1.0671	0.711088	0.477783	-0.0378819	1.20072	0.809067	3.8375	6	6	6	19.7	19.7	19.7	53.257	0	207.25	1585400000	46
-1.68332	-0.222786	0.867838	-0.23609	-1.36818	-2.11127	-0.57266	-0.261938	-1.8249	-1.14303	-0.900692	0.867773	2.52494	2.3134	3.20766	2.67065	0.783478	1.14455	0.777006	0.207073	-0.39344	-0.823729	-0.761244	-0.609159	-2.40888	-2.91859	0.405838	-2.06098	0.879515	0.578051	0.272049	-0.297571	0.450121	-0.137743	0.963083	1.17345	0.494177	0.137743	5.16206	6	6	6	6.5	6.5	6.5	122.13	0	18.186	746320000	34
0.25845	NaN	NaN	NaN	-1.24059	NaN	NaN	-1.22442	-2.22996	-0.477156	NaN	NaN	NaN	NaN	NaN	NaN	0.630169	NaN	NaN	NaN	NaN	NaN	NaN	NaN	0.263243	-0.501785	-0.185215	NaN	0.22579	0.24942	-0.244167	0.998047	-0.152233	0.949036	NaN	-1.37063	0.198471	0.152235	1.24596	1	1	1	3	3	3	56.086	0.0044903	2.5795	76239000	17
NaN	NaN	NaN	-1.95471	NaN	NaN	NaN	NaN	NaN	NaN	NaN	-0.555006	NaN	NaN	0.574076	-0.217682	0.292019	0	NaN	-1.48711	-0.935221	-0.568417	NaN	NaN	NaN	NaN	NaN	NaN	0.572958	0.0967426	0.994793	-0.276499	0.0521622	0.331562	-0.534927	NaN	NaN	0.31304	0.907914	1	1	1	2.8	2.8	2.8	63.366	0.0014486	3.1489	11567000	8
NaN	NaN	NaN	NaN	NaN	NaN	NaN	-2.0178	NaN	NaN	NaN	NaN	NaN	NaN	0.178888	NaN	NaN	-0.174334	NaN	-0.826502	NaN	NaN	-1.01914	NaN	0.447279	-0.542849	-0.972059	NaN	NaN	NaN	0.0252552	-0.0246029	0.0414276	0.226742	NaN	NaN	0.0246048	0.109772	0.791896	1	1	1	2.9	2.9	2.9	56.951	0.0045005	2.5828	39810000	5
NaN	NaN	-0.613182	-0.897148	0.101042	-2.24492	-1.93356	-2.59502	-2.8723	NaN	-0.894783	-1.06913	-3.84659	NaN	0.263754	1.12895	0.780268	0.840189	-0.18104	-0.101044	NaN	NaN	0.182753	-0.628988	0.237934	0.826485	-1.72099	-1.78074	0.705896	0.360542	1.21514	0.980034	1.67789	1.77496	-0.653194	-0.681339	1.35143	2.02604	2.54061	3	3	3	12.8	12.8	12.8	31.652	0	91.538	574850000	32
NaN	-1.16342	0.886103	-1.39624	-1.19796	-2.13169	-2.02574	NaN	-0.189251	NaN	1.55864	1.45179	NaN	NaN	-0.444376	0.0105858	0.614361	-0.932018	1.21934	0.640562	1.06825	-0.779037	NaN	-3.24301	-0.358208	-0.431736	0.824162	-1.10406	-0.629383	0.692768	1.72084	1.33952	1.00274	-1.31611	1.00243	NaN	0.234903	0	1.63843	4	4	4	3.2	3.2	3.2	207.87	0	7.1536	108680000	7
0.277925	-1.38183	-4.02954	NaN	-3.0786	-0.182066	-1.25058	-2.4615	-3.78106	-1.44006	1.18213	0.271338	NaN	NaN	0.678793	0.687529	0.220942	0.128883	0.492975	0.195	0.662573	0.380665	-1.18844	-1.52224	-0.679562	-0.721207	-0.285702	0.20858	0.447412	0.556021	0.82308	0.484682	0	-0.0713596	0.603268	-0.24024	-0.388823	-0.594381	4.73002	3	3	3	7.7	7.7	7.7	61.884	0	7.0797	308090000	23
NaN	-2.02543	-3.02501	-1.70216	-1.23245	-0.465521	-0.366425	-0.226501	-1.99121	-2.54549	-0.531237	0	NaN	NaN	1.27957	1.45589	-0.626596	-0.492023	0.671562	0.16848	NaN	NaN	0.594559	0.480268	0.101656	0.402609	-1.45828	-0.683151	0.986784	0.946068	1.9301	1.96958	1.56878	1.4892	-0.92231	-1.35174	1.3184	1.31205	4.02517	2	2	2	7.8	7.8	7.8	43.213	0	6.3273	348690000	26
-1.60873	-1.72913	0.578045	-1.1676	-0.137562	-0.603731	-1.62465	-1.79926	-1.49995	NaN	0.271832	-0.521072	NaN	NaN	1.00463	0.272541	NaN	0	1.44012	0.565359	NaN	NaN	-0.854244	-0.497225	0.610283	0.750561	0.7453	-0.037077	-0.33359	-0.0958405	0.717417	0.455505	0.762796	0.537634	-0.184536	NaN	1.38908	0.756226	3.65304	2	2	2	15	15	15	23.551	0.00053419	4.0636	186130000	15
NaN	NaN	0.22584	0.0426178	-1.99237	NaN	-2.32559	-2.87286	0.473135	-1.86125	0.200125	-0.399904	NaN	NaN	0.516073	-0.989161	NaN	-1.87293	NaN	0.304508	0.0122547	-0.420805	0.144871	0.438738	0.21899	-0.0122547	-1.61226	-2.128	-0.379631	-0.296707	NaN	NaN	0.16107	NaN	0.703644	-0.141052	0.541632	0.0166817	0.870831	2	2	2	3	3	3	54.674	0.0072993	2.3464	111150000	4
-0.618553	-2.67252	0.281414	-0.251451	-4.96358	-1.62045	-1.56955	-0.433029	-1.856	NaN	1.02157	0.4403	-3.03543	-2.68349	0.892521	0.0813274	NaN	-2.58735	0.990807	0.177244	-2.44443	-3.03797	-0.337868	-0.0603619	-0.0406857	0.57217	-0.891479	-3.2563	1.23603	0.982838	2.06731	1.83631	0.798851	0.0406837	0.145252	0.822998	0.723904	1.08143	2.58903	2	2	2	7	7	7	45.928	0.0010101	3.5033	163200000	13
NaN	NaN	-1.57821	-1.53804	-0.446817	-0.904076	NaN	NaN	NaN	NaN	NaN	NaN	NaN	NaN	1.11512	1.24977	0.53331	0.515636	-0.173748	-0.403063	NaN	NaN	0.396751	-0.129732	1.57031	1.48986	NaN	NaN	-1.39196	-1.97048	0.129681	-0.129681	1.48004	1.36393	-1.22703	-1.35362	2.50122	2.03606	0.866007	1	1	1	1.4	1.4	1.4	113.65	0	7.2968	116530000	13
NaN	-2.25994	-0.481209	-0.7659	-1.52017	-0.926548	NaN	-2.29536	-1.73241	-0.884958	0.76399	0.515568	-2.75954	NaN	1.01925	0.189436	0.977699	-1.09925	1.34746	-0.0342407	-0.642536	-0.258593	-1.93525	-0.204435	1.03264	0.28286	0.734386	0.0178032	1.21316	1.15394	1.22523	0.743927	1.03944	0.740217	-0.30644	0	0.544756	-0.66988	2.90187	3	3	3	16	16	16	20.751	0	6.4272	499740000	17
-0.655392	-1.20474	0.598679	-0.0594616	NaN	NaN	-1.65218	NaN	NaN	NaN	-0.819839	-0.42955	-0.262339	NaN	1.83427	1.90844	0.989046	1.12933	1.47203	NaN	NaN	-1.60644	0.0594597	-0.79463	1.15882	1.25389	0.836294	1.2296	NaN	-0.646946	-0.579554	1.32398	1.76994	-0.709307	NaN	NaN	NaN	-0.197424	0.659899	2	2	2	3.9	3.9	3.9	80.477	0	9.5956	116000000	13
-0.15304	NaN	-1.67423	-1.80549	0.245747	-0.152708	0.749163	-3.10849	-1.44085	-1.5824	NaN	0.0273609	0.630346	-0.189516	0.493208	-0.037714	0.652166	-0.269917	NaN	0.846279	0.866642	0.966902	-0.150852	0.0920334	0	-0.456686	-0.991108	NaN	NaN	1.04834	1.21745	0.673382	0.309713	-1.87918	0.637554	0.399759	-1.51155	-2.43194	1.04778	2	2	2	1.1	1.1	1.1	232.1	0	8.2801	169260000	9
-2.79577	-2.56742	0.0651417	0.111177	-0.810411	-5.19098	-1.78466	-1.68349	-3.04333	NaN	-0.103374	-0.622076	-3.22507	NaN	0.677456	0.138794	-0.225601	-0.766445	0.759058	-0.00163078	NaN	NaN	0.0562382	-0.0602589	0.624666	0.702297	-0.351017	-0.653576	0.753561	0.377474	1.32568	1.05451	0.798599	0.00163269	-0.888777	0.215799	1.5944	1.20764	3.5238	3	3	3	16.9	16.9	16.9	28.484	0	31.88	624440000	40
NaN	NaN	NaN	NaN	NaN	NaN	NaN	-1.70518	NaN	-1.53471	0.0602932	NaN	NaN	NaN	NaN	NaN	NaN	NaN	NaN	NaN	-0.471766	NaN	-0.342722	-0.278799	0.635679	NaN	NaN	NaN	0.52112	NaN	0.654018	0.748798	0	NaN	NaN	NaN	NaN	NaN	2.79399	1	1	1	15.1	15.1	15.1	20.996	0.0057497	2.4921	48145000	1
NaN	NaN	-1.24939	-2.05767	NaN	NaN	NaN	NaN	NaN	NaN	0.737318	0.380571	NaN	NaN	-0.835831	-0.787176	0.171789	-0.138857	-2.14196	0.330437	0.0606632	0.134825	0.195303	-0.0606613	0.706711	-0.875673	-1.91153	0.215225	1.2149	0.0716324	1.43755	0.250097	-1.24673	-1.27974	0.625441	-1.9892	-0.455223	-0.659868	0.554782	4	4	4	14.7	14.7	14.7	34.396	0	6.6917	581720000	22
NaN	NaN	-1.52446	-1.08353	-0.741951	-0.173264	-3.55935	-1.50815	NaN	-3.13077	NaN	NaN	-4.66019	-5.15037	1.18233	0.916937	0.417791	0.169943	0.0686092	0.153408	NaN	NaN	0.346785	-0.0686111	0.767975	1.24236	-2.89036	-3.89454	-0.395248	-0.267498	0.616495	0.505091	1.04826	0.962755	-3.63936	NaN	1.85197	1.61505	0.545793	3	3	3	55.2	55.2	55.2	7.6657	0	101.31	601330000	35
0.265993	0.320713	-0.0941544	-0.936083	-0.715513	0.00514793	NaN	NaN	0.747261	NaN	-0.10474	-0.0433426	1.80225	0.735012	10.6445	10.415	10.1166	9.96693	1.52857	1.26756	0.777229	0.783352	-1.23145	-1.88794	-0.410007	-0.668463	0.317245	-3.67113	0	-0.177235	-0.395267	-0.528181	0.13773	-0.0329933	0.00578117	-0.339876	-3.10245	-3.00207	3.39771	38	38	0	16.8	16.8	0	317.17	0	323.31	18583000000	175
-0.727468	0.00863838	0.736683	-0.783882	0.483589	0	0.318396	-1.30889	-1.20007	-1.81603	-0.380386	0.978569	3.74044	3.41533	2.2811	2.28591	1.28385	0.853926	1.26873	-0.855757	-1.05827	-0.0732193	0.909826	0.619984	-0.324158	-1.25166	-1.06907	NaN	-1.58139	-0.349077	NaN	-1.03174	-0.932869	NaN	0.526018	-2.96908	0.950634	0.934711	2.73896	2	2	2	35.8	35.8	35.8	18.216	0	20.786	575340000	17
-1.41307	0.0313644	0.248402	-0.0829029	-1.34553	-1.86721	NaN	-5.73725	-1.84377	-1.54614	0.650949	0.978916	-0.0240021	-1.603	-0.241673	0.0261135	0.427607	-0.629087	0.969858	1.08242	-0.798462	0.625217	-1.9025	-2.10972	-0.210049	0.394436	0.359274	0	1.54895	1.26023	1.2994	1.20521	0.779974	-0.388372	-0.291981	0.263956	0.0813789	-0.698477	2.35177	3	3	3	16.3	16.3	16.3	16.739	0	74.377	1368000000	17
-1.49893	-1.58306	-1.17303	0.122025	-1.23173	-1.51673	-1.78634	-1.96913	-1.00165	-2.52624	0.212091	0.125717	-1.80544	NaN	1.48972	1.11333	-0.0835209	0.0604687	0.279087	0.0175743	-1.23925	-1.58411	0.433523	-0.044487	0.804289	0.632956	-0.62439	-1.59551	0.417757	0.965988	1.27506	1.10911	0	0.0945435	-0.12393	0.38332	0.785351	-0.36339	4.32823	4	4	4	11.6	11.6	11.6	43.852	0	11.036	832560000	71
-3.15211	-3.10039	-0.692978	-2.27425	-0.312019	1.16275	-2.01364	NaN	NaN	-0.060957	-2.30634	1.0339	NaN	0.27533	1.2016	1.5825	-2.19891	-0.370392	1.28755	0.060955	-2.13725	NaN	-0.313601	-0.198603	0.562124	0.411142	1.63918	-2.6563	1.54997	0.938732	0.663973	-4.92389	1.62089	-2.86586	-0.368856	1.18292	1.70401	1.48833	0.468471	3	3	3	2.7	2.7	2.7	184.09	0	6.2089	77015000	7
NaN	NaN	NaN	NaN	NaN	NaN	-1.77758	NaN	NaN	NaN	0	-0.9737	-0.157589	NaN	0.954359	NaN	NaN	NaN	-0.167307	NaN	NaN	NaN	NaN	NaN	0.215815	NaN	NaN	NaN	-0.194714	NaN	NaN	NaN	NaN	NaN	0.305473	0.04109	0.338478	NaN	0.210137	1	1	1	1.9	1.9	1.9	119.61	0.00053996	4.1593	45333000	7
-1.45343	-0.566385	0.0307522	0.525599	-0.894556	-0.1493	-1.69975	-0.686209	-0.994513	-1.7085	-2.31152	-0.635029	NaN	NaN	1.2743	1.37435	-0.318747	0.814945	1.23761	0.799704	-2.62789	-0.472889	0.227066	-2.73597	0.499142	1.34693	-0.0547695	-0.458233	1.44149	1.01611	1.52156	1.50842	1.17879	1.07039	-0.205727	-0.0307541	2.21463	1.95631	2.81699	5	5	5	33.5	33.5	33.5	29.891	0	47.403	830870000	52
NaN	-0.785006	NaN	-1.50385	NaN	NaN	NaN	NaN	NaN	-2.7038	-0.00737572	-1.64935	NaN	NaN	1.10805	0.698584	NaN	-0.404932	0.258175	0.0788612	NaN	-1.13049	NaN	NaN	NaN	-0.245382	0.308493	NaN	0.921206	NaN	1.28615	NaN	0.609699	0.474506	-2.49632	-0.705574	0	0.252146	0.956149	1	1	1	4.1	4.1	4.1	39.118	0.00099206	3.3439	157120000	16
0.0453129	-0.244949	NaN	-1.22393	NaN	-1.36877	-1.66927	-1.71138	-1.78933	-1.55561	0.444355	0.71409	0.113197	-1.56727	NaN	-0.567636	0.931305	NaN	NaN	-1.74771	-1.04548	-0.122841	-1.38418	-1.10359	0.54137	0.459572	0	-0.775255	0.515726	0.728016	1.85283	1.30818	0.560127	0.234018	0.357803	-0.429054	0.566326	0.550251	3.37082	1	1	1	6.4	6.4	6.4	26.717	0	24.176	42088000	18
-1.65961	-1.24827	0.380493	-0.162472	-0.0328865	-0.310099	-3.2963	-1.99342	-2.82826	-2.98328	-0.149349	-0.256624	NaN	-3.56434	1.07425	0.431072	0.417099	0.1127	-0.770981	0.36451	-1.74233	-1.72286	0	-0.0602226	0.0772591	0.98423	0.344879	-1.16519	0.866272	0.783731	1.34278	1.31205	1.2821	0.892864	0.635933	-0.0670471	1.54346	1.10127	3.37967	4	4	4	38.8	38.8	38.8	18.369	0	10.538	1395000000	64
-2.02418	0.842846	0.0838451	0.341978	-0.569378	NaN	-1.30712	-1.79604	-0.794569	-1.80768	1.152	1.4424	-2.90312	NaN	-1.91638	0.448383	-2.47872	0.771652	1.60594	1.56882	-1.05804	0.0748291	-1.13511	NaN	0.736576	-0.864883	0.959549	-1.06946	1.86126	1.97805	1.70878	1.82346	-0.287895	-0.290342	0	-0.679577	-1.64004	0.640444	0.649928	3	3	3	15.2	15.2	15.2	17.21	0	7.1259	1261900000	26
-0.0635929	0.0420132	-0.810957	-0.609982	NaN	-1.94605	-1.11449	NaN	NaN	NaN	1.25014	1.05378	NaN	NaN	1.26533	0.878881	-1.61495	-0.17382	0.829348	-0.126972	NaN	-0.622992	NaN	NaN	-0.52076	-0.0420132	0.597584	-0.924896	1.56254	1.34412	2.31891	1.50974	0.58168	0.676256	NaN	-0.290712	0.560272	-0.267117	2.21626	2	2	2	10.8	10.8	10.8	27.981	0.00054348	4.2389	348630000	17
NaN	NaN	NaN	-1.73566	NaN	NaN	NaN	NaN	NaN	NaN	NaN	NaN	NaN	NaN	0.950962	0.700388	-1.06402	-0.42956	-0.123131	-0.237291	NaN	NaN	-1.13791	NaN	0.252165	-0.13987	0	-0.221222	0.145035	-0.815586	0.953491	0.842764	0.773315	1.06411	NaN	-2.28607	0.56399	0.403414	0.166799	1	1	1	12.9	12.9	12.9	16.9	0	9.5985	131380000	1
-2.19493	-0.815166	0.324469	-1.57416	-1.63245	-0.527946	0.362417	NaN	0.114555	-0.706663	0.442636	-0.0308571	1.13446	0.743771	1.21869	1.05393	0.902969	0.775724	1.21941	-0.635187	0.0367146	-0.449305	0.538286	0.216564	-0.804726	-2.49235	-2.73588	NaN	-0.0685158	-0.457632	0.0308571	-0.177515	-0.462219	-0.583994	0.909571	0.976324	-0.0868607	0.294842	2.74253	2	2	2	6.6	6.6	6.6	54.64	0	16.545	274660000	30
-1.76959	-0.71241	0.100218	0.211285	-0.714149	-1.00291	-2.49905	-2.23528	-1.71189	-1.76286	0.696905	0.513683	-0.956341	-0.865568	0.0752544	0.336721	-0.271437	-0.159475	0.987209	0.301201	-1.57038	-0.797262	-0.252811	-0.627966	0.261196	0.648233	-0.562418	-0.615433	1.0513	0.889729	1.12252	1.50239	-0.0752525	0.2166	0.118959	0.254601	0.731001	0.975004	4.97584	5	5	5	15.7	15.7	15.7	53.248	0	89.715	4034200000	81
-1.3012	-1.38499	0.464027	0.0180836	-0.781404	-1.29535	-1.35178	-1.41251	-0.913351	-1.72238	0.59453	0.489328	-3.08883	-2.54309	0.854349	0.593184	-0.746174	-1.08481	0.823645	0.00318527	-2.21283	-1.98849	-0.0226517	-0.00318336	0.696255	0.422363	-0.774616	-0.468077	1.31934	1.19143	1.33108	1.23795	0.437233	0.154299	0.547232	-0.148979	1.07682	0.729952	2.56628	6	6	6	31.5	31.5	31.5	35.755	0	105.16	3792100000	111
NaN	-1.03077	0.717039	0.0659981	NaN	-1.84332	-2.12195	-1.46092	-2.22305	NaN	-0.961752	0.231445	NaN	NaN	1.15273	-1.59589	0.536215	-0.241816	0.794746	-0.066	NaN	NaN	-1.1481	-1.19553	-0.66316	0.659601	-0.993914	NaN	1.08766	0.623909	0.867889	-0.995701	0.17836	-0.102814	0.229382	0.200106	0.566359	0.636662	1.98217	3	3	3	5.3	5.3	5.3	59.495	0	14.646	147160000	38
-1.22377	-0.828627	-0.629511	0.0437317	-1.47019	-1.44216	-2.05665	-2.62001	-1.79098	-3.36865	0.134268	0.0228786	-2.92498	-3.38305	0.455666	0.251492	-0.0340519	-0.0270596	0.712961	0.452375	-0.759285	-1.27325	-1.11287	-1.06362	0.540886	0.399588	0.14731	-0.686956	0.580153	0.551125	1.35089	1.21034	0.752142	-0.0228786	0.876818	0.391043	0.746065	0.686934	3.69834	4	4	4	5.4	5.4	5.4	130.25	0	33.317	947490000	52
-2.35092	-1.60415	0.00895309	0.351093	-2.86246	-1.22615	-1.70756	-1.35309	0.0271091	-0.188616	-1.04297	0.725819	-2.83978	-0.760317	1.00794	0.0166283	0.58111	0.282761	0.204086	0.416822	-1.61574	-0.358959	-1.13173	-0.153414	0.498005	-0.513565	0.206074	0.463041	-0.136993	0.304132	0.596241	0.451235	-0.807184	-1.13604	0.518833	-0.008955	0.839321	0.142672	1.31656	7	7	7	13.7	13.7	13.7	81.102	0	16.3	313140000	58
NaN	NaN	0.499809	0.33679	NaN	-1.6102	NaN	-2.36716	NaN	-1.77157	-0.65826	-1.02318	NaN	NaN	0.843204	0.0649014	-0.244793	NaN	0.258953	NaN	NaN	-2.62282	0.0593071	-0.241776	0.599855	0.287018	-2.22754	NaN	1.37461	0.931917	-1.92116	NaN	0.000762939	-0.0484009	0.314356	0.202051	-0.0822048	-0.000762939	0.55789	1	1	1	4.9	4.9	4.9	42.542	0.0036446	2.6455	18381000	3
-2.55472	-2.65551	-0.299885	0.149193	-1.39704	-0.519384	-2.33913	NaN	NaN	-2.36082	-1.12563	-0.830994	NaN	-2.82451	1.26779	0.367334	1.05352	-0.354895	0.377016	-1.6374	NaN	-0.519207	-1.56759	-0.032093	0.414528	0.467518	-1.62375	-1.73419	0.0320911	0.789221	0.229507	0.448256	0.0937157	0.73085	0.572577	0.856302	0.890255	1.23293	2.80825	4	4	4	11	11	11	61.445	0	7.3813	316370000	23
NaN	0	0.741461	-0.155226	-3.9463	-2.50245	-2.28369	-2.26756	NaN	-1.58756	NaN	0.647984	-4.72727	-3.86521	NaN	NaN	0.0765686	-0.913946	NaN	0.433996	NaN	-0.360846	-5.00257	-2.22929	NaN	NaN	NaN	NaN	NaN	0.932526	0.844671	0.761726	0.781242	0.549648	1.1381	NaN	0.5305	1.12883	1.88542	2	2	2	10.6	10.6	10.6	33.842	0	9.9735	97275000	13
-3.79009	NaN	-1.77792	-0.0656567	NaN	-1.96154	NaN	NaN	NaN	-0.883802	0.549883	0.40897	-2.17116	-2.34084	-0.0699863	-0.828014	-1.7755	-0.470324	0.620546	0.38168	-0.674028	-2.41861	NaN	-1.87005	0.963398	0.259706	0.0407982	-0.390423	1.14986	1.31189	1.34948	1.34883	0.546366	0.448387	0.507116	-0.0407982	1.18702	0.860226	3.12791	4	4	4	34.1	34.1	34.1	15.526	0	9.3731	563160000	29
-2.66994	-2.57774	-0.490343	-0.559887	0.502459	-0.534878	-1.2636	-1.51045	-1.6686	-0.91383	0.0203228	-0.390381	NaN	NaN	0.487955	-0.472496	0.412985	0.423872	1.34213	1.17287	-2.91437	-0.993282	0.786491	0.366915	0.739584	0.636293	-0.0203228	-0.611483	1.38277	-0.120827	0.232021	0.830233	1.46017	0.89381	-0.317238	-0.679806	0.317688	0.599146	2.79353	4	4	4	24.8	24.8	24.8	16.978	0	42.093	486940000	31
-2.45775	-2.08897	0.237047	NaN	-0.188686	-0.0607414	-2.00751	NaN	NaN	NaN	-0.408085	NaN	NaN	NaN	-0.522295	-2.40928	1.22407	NaN	1.62473	1.7183	NaN	-1.3535	-1.19812	-1.87294	1.36458	-0.20923	1.01009	0	1.7269	0.304359	2.05383	1.53877	1.84516	-0.510595	0.109369	-0.319662	0.563227	0.0714397	1.30872	2	2	2	19.4	19.4	19.4	13.334	0.003291	2.922	176580000	7
-0.770517	-1.58545	NaN	-1.13133	NaN	NaN	NaN	NaN	NaN	NaN	0.36784	-0.269445	NaN	NaN	0.255236	0.502937	NaN	NaN	0.449043	NaN	-0.469381	-2.0171	NaN	-0.774126	0	NaN	0.643217	0.586315	0.691027	-0.0684433	1.53793	NaN	0.698694	NaN	NaN	-0.867693	0.55497	-0.100336	1.43564	1	1	1	4.9	4.9	4.9	23.008	0	5.0966	279600000	1
-1.79935	-1.54366	0.238411	-0.0668125	0.138172	-0.175076	-0.955385	-1.58754	-2.30593	-2.78655	-0.389851	-0.710203	NaN	-3.88305	1.93155	1.31438	1.03484	0.699156	0.141161	0.242723	-2.7155	-2.25067	-0.584789	0.0434761	0.662174	0.643368	-0.855625	-0.968824	0.313967	0.686602	-0.0330334	0.0640755	0.128098	0.083601	0	-0.305435	1.21665	0.909445	1.32956	6	6	6	38.3	38.3	38.3	11.778	0	31.77	1966500000	102
-1.72615	NaN	-0.267828	NaN	NaN	-1.37494	NaN	NaN	-1.33696	NaN	0	NaN	NaN	NaN	NaN	-0.20075	NaN	NaN	0.932491	0.266354	NaN	-1.53606	NaN	NaN	0.298065	-0.137672	NaN	NaN	1.17891	0.898481	1.46867	1.06127	0.106159	-0.403797	-0.0264301	-0.859976	1.40641	0.941151	2.15854	1	1	1	8.6	8.6	8.6	16.251	0.0072899	2.339	315800000	14
NaN	NaN	NaN	-0.187996	-2.50445	NaN	NaN	NaN	NaN	NaN	NaN	NaN	NaN	NaN	-0.496727	0.26754	0.622923	0.0262794	NaN	0.140236	NaN	NaN	-0.319584	-0.047699	0.787951	0.193373	NaN	NaN	-0.148279	-1.05041	NaN	0.603767	-0.0363693	-0.0262775	NaN	NaN	1.62564	1.0569	0.929715	2	2	2	23.9	23.9	23.9	15.416	0.0010215	3.6204	76217000	2
-4.31138	-2.25247	0.466034	-1.34579	-0.727758	-0.666027	-0.312721	-2.77674	-2.56217	-1.46175	-0.187357	-0.112118	NaN	NaN	0.430908	0.174892	0.377304	-0.780634	0.404922	-0.0161419	-2.58393	-2.29685	-0.891039	0.0893211	0.871691	0.741127	-1.28733	-0.667177	0.312479	0.412573	0.561327	0.782745	0.369986	0.01614	0.0991268	0.0981102	0.716774	0.485558	3.304	3	3	3	42.9	42.9	42.9	9.4213	0	36.433	919280000	64
NaN	NaN	NaN	-0.329279	NaN	-0.922617	NaN	-1.65477	-1.21072	NaN	-0.205809	-0.0100861	0.0562897	-0.802565	2.22562	1.78888	0.722282	1.11906	1.66061	0.109381	-0.72225	NaN	NaN	-0.750153	NaN	-0.173817	0.0135212	-0.337049	1.0981	1.32697	1.35811	1.45517	1.60794	0	NaN	NaN	-0.700787	-0.501131	2.28745	1	1	1	10.3	10.3	10.3	20.446	0	5.2226	222220000	16
-0.952728	0.473919	-2.38828	0.290356	-0.967712	-1.94393	-2.08391	-2.09146	-1.48445	-1.1638	0.0971603	0.528423	0.21925	0.315132	0.630495	1.17663	-0.193974	0.0603428	-1.61273	-0.558537	-0.975948	-0.0380116	-1.94312	-0.51775	0.195906	1.13193	0.0380096	-0.711189	1.30657	1.36479	0.898895	1.00583	0.57136	-0.639999	0.635382	1.10307	-0.260202	-0.0530128	3.58796	9	9	9	6.2	6.2	6.2	257.86	0	16.889	475920000	36
NaN	-0.906088	-0.59889	0.452509	-0.228271	-2.02925	NaN	NaN	-2.49065	-1.9628	0.575201	0.74399	-0.474997	-1.36856	-0.0178261	0.964415	NaN	0.353762	0.787474	1.40651	-1.07011	-0.446751	-0.16057	-2.93878	-2.96843	0	NaN	0.464081	-0.767612	1.21354	0.605898	1.41871	0.536654	0.535791	-0.381014	0.531633	0.380005	0.494871	2.55564	3	3	3	15.9	15.9	15.9	29.734	0	6.4002	465300000	24
-3.74233	-0.724823	0	0.801039	-2.10081	-0.691521	-0.713593	-3.10299	-2.60112	-0.946791	-1.31849	0.784061	-0.605713	NaN	0.734022	1.13005	0.498724	0.936087	0.643551	0.430016	-0.217442	-0.504042	0.0304928	-0.584463	0.213678	-1.0796	-0.0931644	-0.0125237	0.409174	1.36501	1.41994	1.27227	0.121103	1.02576	-0.247568	0.236223	1.17304	-1.06627	3.43002	3	3	3	4.1	4.1	4.1	132.92	0	7.2878	518050000	28
0.363035	-4.43263	NaN	-1.17431	-1.85212	-0.925932	-0.236139	-1.65438	0.952864	0.231415	1.21817	0.551714	NaN	-0.606827	0.747221	0.0761318	-0.82222	-0.482281	2.0376	1.11677	-2.6949	1.06141	0.340208	-0.663095	0.693924	0.764267	-0.147959	-1.00546	1.16069	1.88684	1.51301	0.280714	-0.444643	-1.6104	-0.165541	-1.38178	0.394278	-0.0761299	0.921762	7	7	7	4.9	4.9	4.9	218.43	0	12.423	188330000	26
-0.890162	-1.08206	0.155283	-0.172615	-0.846552	-0.666241	-1.11057	-1.77284	-1.91942	-2.35106	0.503025	0.100754	0.479698	-0.0492401	1.26099	1.21869	0.590405	0.319386	1.21651	0.478888	-0.726557	-0.787104	-0.656828	-1.09332	-0.886543	-0.626604	-0.0136375	-0.145313	0.68408	0.506363	0.166395	0.741299	0.394665	-0.215294	0.959787	0.830074	0.350584	0.0136395	7.57745	25	25	25	9.3	9.3	9.3	485.29	0	88.161	1358200000	160
-1.19913	-0.983963	0.0351048	NaN	NaN	NaN	NaN	NaN	NaN	NaN	0.618469	1.2616	NaN	NaN	NaN	NaN	-1.71177	-2.30728	0.492277	NaN	-1.37562	NaN	NaN	NaN	NaN	NaN	0.344488	-1.58725	0.937376	1.17489	NaN	-0.0351028	0.252306	-1.9982	NaN	NaN	NaN	NaN	0.133308	2	2	2	6.2	6.2	6.2	51.312	0.0014507	3.1524	32906000	3
NaN	NaN	NaN	-1.45592	0.835484	-3.54069	-3.94609	NaN	-1.50003	-0.398581	0.991508	-0.00901413	NaN	NaN	0.28668	0	0.873232	-3.36891	-1.86501	-0.380819	-2.13096	0.641062	0.395796	-3.12529	0.804235	-1.93661	-1.62603	0.342762	1.02073	0.29212	0.817648	0.303656	0.398281	0.120136	NaN	-0.352757	1.13762	-2.65002	0.79452	3	3	3	2.5	2.5	2.5	184.93	0	5.1726	83884000	5
0.115665	0.0420094	0.658226	-2.54626	-0.505095	-0.832499	-2.14567	-1.02357	-0.813656	-0.112356	0.887512	0.835964	-0.954721	-0.981312	1.55535	-0.37698	1.44196	1.31762	0.778879	0.264622	-1.49906	-1.42852	-1.5286	0.253292	0.389593	0.868372	NaN	0	0.19772	-0.216076	0.578598	-0.280602	0.810423	-1.18267	0.861935	-1.29219	1.21034	-1.07439	1.23235	3	3	3	12.8	12.8	12.8	38.157	0	7.25	494860000	31
NaN	NaN	0.0707817	NaN	NaN	-1.72565	NaN	NaN	-1.2879	NaN	-0.557375	NaN	-0.504068	-0.359114	2.6749	2.58894	1.70468	1.41476	0.177151	-0.79776	NaN	NaN	NaN	-0.938028	NaN	NaN	NaN	NaN	-0.419523	0.144464	0.880911	1.52008	-1.22992	0.961262	NaN	NaN	0	-0.809877	0.896844	3	3	3	9.3	9.3	9.3	48.396	0	5.3526	112730000	9
-3.77865	0.464163	0.582197	0.0703487	-0.284372	-1.41699	-2.02565	NaN	-1.22904	-1.34668	0.468065	0.631561	0.2001	-0.406328	0.28615	-0.317234	-0.438833	-0.997776	0.656622	0.264105	NaN	-0.640114	0.142756	-1.05814	0.870499	0.176371	-0.0703506	-2.27295	0.808048	0.615646	0.799198	0.587467	-3.73614	-0.588146	-0.0799065	0.070776	-3.26068	0.384109	0.431902	3	3	3	18.9	18.9	18.9	33.123	0	83.205	548890000	63
-2.59643	-1.59535	0.636953	0.761793	-1.37745	-2.21355	-2.83508	-2.874	NaN	NaN	-3.01647	-1.56984	-2.48356	NaN	0	0.362614	-0.834	-0.445116	0.972975	0.414251	-2.80083	-1.9528	-0.816465	-0.986387	1.52384	1.48094	0.678385	0.73176	0.881683	1.4063	1.31988	1.64457	-0.489368	-2.03142	0.808781	0.672878	0.78985	1.01274	1.65021	5	5	5	20.8	20.8	20.8	40.012	0	13.829	447650000	42
NaN	-1.15015	-0.989857	-1.50869	-0.3678	NaN	NaN	NaN	-0.984894	-1.01627	0.717356	0.0666695	0	-0.466297	1.47666	1.30325	1.62886	0.45372	0.458437	0.0357628	0.358406	0.0593357	NaN	-2.31882	-0.560772	-0.891579	-1.82197	-2.03868	0.449114	-0.139757	0.79388	-1.40046	0.497549	0.315273	0.272644	0.0835094	-0.264677	-1.85275	3.17652	2	2	2	7.1	7.1	7.1	46.539	0	5.2269	293300000	8
-1.19356	-0.177521	0.476225	-0.172098	-1.20919	-1.04322	-2.41223	-1.48003	-2.19488	-0.13954	0.332584	-0.0790329	-0.0340157	-3.97949	1.00786	-0.0954952	0.563828	0.345545	1.64404	1.29027	-0.151581	0.0538635	-0.504406	-0.486567	-0.0031395	0.00313759	-0.102629	0.0659046	0.633842	1.26225	1.5571	1.35429	0.458439	0.330448	1.07973	0.946646	0.483112	-0.204332	2.41316	5	5	5	4.2	4.2	4.2	185.03	0	13.497	522970000	60
NaN	-0.194307	-0.677502	0.393055	-1.42286	-1.75041	-1.58942	-2.96657	-0.245804	-1.65563	0.495842	0.0325012	-1.0029	NaN	1.26541	0	0.970629	1.38911	-0.278725	-0.332693	-0.36491	NaN	-0.465816	-0.4366	0.830336	0.778704	-0.250521	-1.36785	0.954868	0.327909	0.979115	1.37716	0.086092	0.933313	-0.385916	1.08106	1.218	0.815451	3.75804	4	4	4	8.4	8.4	8.4	75.977	0	25.988	278110000	20
-1.18162	-2.73341	0.448196	0.116396	NaN	-0.617525	NaN	NaN	-1.34071	NaN	0.605639	0.357645	NaN	NaN	0.960321	0.628696	0.168713	-0.400021	0.737375	0.502892	-3.01233	-3.19468	0.243441	0.477821	-2.08462	0.458052	-2.56358	-0.920525	0.666975	0.421432	-0.82119	0	-0.567104	-1.65664	NaN	-0.425703	0.0713177	-0.282169	1.86848	2	2	2	4.8	4.8	4.8	53.321	0.0010194	3.6009	137150000	19
0.588373	0.637644	-3.07896	0.0440216	0.578255	-2.93714	-1.08076	NaN	NaN	-0.700615	1.47027	1.23934	4.74667	4.88914	1.08285	1.16555	-0.357176	-2.91453	0.0774593	-1.83631	NaN	NaN	-0.0440216	-3.34501	NaN	-3.71491	NaN	NaN	-3.30475	NaN	NaN	NaN	NaN	NaN	1.94019	0.623594	-2.95538	-2.66282	1.05474	10	10	10	2.9	2.9	2.9	566.77	0	24.592	192110000	22
-1.91747	-1.23017	-0.203136	-1.26262	-0.0540752	-2.45617	NaN	-1.0484	-0.834707	-1.75313	-1.86037	1.76138	-0.720673	-3.48407	0.186066	0.429361	-1.03113	0.251017	0.677837	0.675468	NaN	-1.81176	-0.0715294	NaN	NaN	1.13897	-2.34106	0.36618	0.168428	0.890848	1.72841	1.58092	-0.327072	0.163702	0.466988	0.0540771	0.24567	0.173298	1.6474	4	4	4	9.8	9.8	9.8	47.087	0	8.4209	239860000	8
-0.998917	-1.46111	1.13451	-1.26535	0.267279	-1.37105	-0.980669	-0.877838	-0.833649	NaN	1.4271	0.513903	NaN	NaN	0.715279	0.666107	0	-0.550734	-0.110716	0.390427	-0.970354	NaN	-0.131966	-0.122877	0.428289	0.37929	0.429901	-1.21519	2.06378	1.66802	1.70077	1.1564	0.0429802	0.94878	-0.0964909	-0.730949	NaN	-0.500586	2.17263	2	2	2	9.2	9.2	9.2	33.602	0.0010341	3.7375	170490000	9
-0.941744	-1.70055	-0.0585194	-0.878059	0.0802631	-0.483639	-0.667627	-1.13988	-0.732765	-1.63303	0.601395	-0.174442	NaN	NaN	NaN	0.26939	0.652491	NaN	2.79446	2.28165	-0.751751	-1.95078	0.0585175	-0.796738	0.121443	NaN	-0.0788345	0.0958614	2.85793	2.44137	2.78881	2.61488	0.579733	NaN	-0.115463	-0.588198	1.75615	0.725813	4.1592	2	2	2	17.7	17.7	17.7	13.083	0.00053763	4.1211	232750000	8
0.0115929	-1.33344	0.328341	0.00500679	NaN	-2.80515	-2.63762	-2.87961	NaN	-3.5197	NaN	-0.557184	NaN	NaN	-1.02039	0.380163	-2.79833	-0.540068	-1.92759	-0.128387	0.818008	-0.637451	-0.017128	-2.16898	0.894075	0.669315	0.501244	-0.154957	0.589312	0	1.24973	0.917013	0.541021	0.682299	0.292896	-0.505465	0.657431	0.490574	2.80536	2	2	2	4.1	4.1	4.1	67.928	0.00097609	3.2267	76416000	5
-0.030138	0.28134	-0.315573	-0.0454826	-2.50691	-1.13057	-2.20942	-1.12191	-2.17521	-1.19363	0.263754	0.477455	0.334221	0.15362	0.888624	1.28222	-1.15685	0.683424	-0.155005	0.166752	0.175426	0.24143	-0.104298	0.0397682	-0.397961	-0.972948	-1.80292	-0.830116	0.47982	0.040226	0.315222	-0.559711	0.0686283	-0.616646	0.468168	0.200298	0.030138	-0.342821	2.86076	3	3	3	9.9	9.9	9.9	39.04	0	10.547	210690000	33
-4.19501	-0.866484	-2.0921	-0.249842	0.00232697	-2.97218	-0.918579	-1.35666	-1.27113	-0.999079	-0.0557442	0.256783	-1.12642	-0.982277	0.47859	0.497129	0.378473	-0.07798	0.326729	0.314314	-0.43453	-0.575907	-0.358646	-0.546152	0.13879	-0.00232506	-0.065321	0.157946	0.249075	0.255184	0.50606	0.691326	0.396616	0.623117	0.383419	0.380672	0.623505	0.219879	4.92257	2	2	2	6.5	6.5	6.5	55.051	0	13.526	436220000	64
NaN	NaN	NaN	NaN	NaN	NaN	NaN	NaN	NaN	-1.23098	NaN	0.185532	NaN	NaN	NaN	NaN	NaN	NaN	NaN	NaN	NaN	NaN	NaN	NaN	NaN	NaN	NaN	NaN	0.23105	-0.185532	NaN	NaN	NaN	NaN	NaN	NaN	NaN	NaN	0	1	1	1	1.3	1.3	1.3	144.29	0.0036215	2.6154	1957200	2
-1.40775	-1.60025	0.441765	0.526009	-3.10568	-1.45084	-2.87891	-1.36087	NaN	-4.20037	-0.162235	-0.0873775	NaN	-5.99353	0.220036	-0.103302	0.634249	0.03615	0.432011	-0.03615	-0.475962	-0.661587	-1.75334	-1.24973	1.04263	1.15274	-0.431486	0.710785	0.680466	0.752708	1.99601	1.16457	1.28786	1.52496	-0.648802	0.658096	1.14477	1.57651	2.48988	7	7	7	31.1	31.1	31.1	37.77	0	175.82	2934400000	80
-0.270449	-0.800446	-2.54965	-1.24925	0.136517	-2.54833	-1.4603	-2.31542	-0.332672	-1.35218	0.410299	0.542215	-0.394806	NaN	0.314919	0	0.10244	-0.289225	0.111929	0.492897	-0.94389	-1.1739	0.280436	-3.00268	0.536131	0.350922	0.243492	-0.0484772	1.00487	0.56436	1.40993	-0.577772	0.574892	0.396242	-0.191317	-1.00999	0.793314	0.504236	3.07822	5	5	5	5.1	5.1	5.1	139.65	0	9.7613	256920000	8
-3.09693	-1.83454	0.382999	-0.763672	-0.898958	-1.28939	-1.33404	-1.48517	-0.414814	-2.18844	0.49452	0.934423	-1.85147	-2.74128	1.06146	0.539713	-0.89241	-0.294563	-0.650785	0.590731	NaN	-2.03281	-0.192257	-0.335726	0.893633	0.33493	-0.567348	0	0.55143	1.18281	0.996338	1.44086	0.581432	0.326176	0.778473	0.096489	0.625042	0.714499	3.31072	5	5	5	34	34	34	25.302	0	23.517	2910400000	88
0.0787525	0.582884	-4.90441	0.570894	-2.63566	0.188145	-1.32454	-2.97261	-2.15934	-1.20293	0.884912	0.88839	-0.831219	-2.38135	1.02757	-0.4464	0.403139	-1.09754	0.611849	-0.107655	0.926907	0.306322	0.372166	-1.35202	-0.306738	0.214918	-1.70098	0.0151672	-0.195549	0.346865	1.29114	0.687313	0.024456	-0.91992	-0.110878	0.98259	-0.430693	-0.0151672	1.43696	8	8	8	8.4	8.4	8.4	152.13	0	37.815	1233300000	42
-1.71577	NaN	-1.0065	NaN	-0.117363	-1.18446	NaN	NaN	NaN	-1.12212	NaN	NaN	NaN	NaN	0.153322	0.435102	-1.41268	-0.143574	0.637056	0.414522	-1.00569	NaN	NaN	0.0494652	-1.5549	0.143867	0.581247	-0.202188	-0.910938	0.133224	0.312227	0.614819	0.831394	-0.0494633	NaN	-0.523035	0.296274	0.146395	1.47585	3	3	3	6.2	6.2	6.2	88.113	0	5.2235	133020000	12
-1.17286	NaN	NaN	-1.97999	NaN	-0.214222	-2.07946	NaN	NaN	NaN	-2.43597	-0.545835	NaN	NaN	1.94949	-0.878817	0.943295	0.822453	0.197371	-1.55726	-2.30927	-0.884348	-0.0247498	0.0247498	1.54412	0.844296	0.518456	-1.55425	0.883503	-0.1796	1.28173	0.561417	1.76725	0.871286	-2.34166	-1.77042	1.91961	0.0595264	0.618574	4	4	4	7.6	7.6	7.6	93.031	0	9.9279	152340000	30
-0.826881	-0.151052	0.0835304	-0.00197792	-2.71251	-1.34125	-1.48207	-1.65916	-1.84819	-3.06682	0.68446	0.624342	-1.49383	-1.4149	0.559523	0.382179	-0.104044	-0.130335	-0.832178	0.0817928	-0.0349255	0.0378532	-0.921093	-0.999229	0.692537	0.175863	0.313387	0.1425	0.88903	0.891167	1.03935	0.942837	0.377079	0.00197983	0.388525	-0.414438	0.51247	-0.197371	3.61842	8	8	8	40.4	40.4	40.4	22.161	0	138.58	2339800000	99
0.0366154	-0.190264	0.0806885	-0.256094	-0.773529	-1.38906	-2.74768	-1.51329	-1.95208	-3.32135	0.804317	0.459194	-1.61596	-1.60491	0.456627	0.179794	-1.86279	-0.932407	1.19164	0.77459	0.311615	0.427336	0.360146	-0.0366173	0.254648	-1.07847	-0.849125	-1.04699	1.06643	0.71504	0.75416	0.481022	0.443668	0.113785	-0.366886	-0.855913	0.0646744	-0.272654	1.77478	4	4	4	28.2	28.2	28.2	9.7552	0	10.073	6764200000	61
NaN	-3.24275	0.132236	-0.192991	-1.96488	-0.882261	-0.567125	-1.31764	NaN	NaN	0.580353	-0.547802	1.69313	1.4905	1.17604	0.45331	0.579159	0.374638	0.0790825	-0.148823	0.576485	NaN	-0.108912	-0.524647	-2.17881	-0.528051	-0.164808	-1.16664	0.490498	0.522953	0.0306969	-0.0306969	0.0589046	0.0524349	0.579369	0.311539	-0.384907	-1.3132	2.94343	1	1	1	4.1	4.1	4.1	29.193	0	13.263	1009200000	18
NaN	NaN	-1.17401	NaN	-0.0875053	-0.95105	-1.33526	-1.19009	-0.664789	-3.87451	NaN	-0.0351105	NaN	NaN	0.290287	0.410997	0.158546	NaN	0.61916	-1.19531	-1.40517	NaN	-0.490362	-0.422493	0.652382	-0.215084	0.711798	0.663208	0.385466	-0.0651989	0.75526	0.755184	0.066	0.0351105	0.0449047	0.119307	0.403116	-0.235392	2.59176	2	2	2	10	10	10	48.545	0	31.856	335590000	27
0.165359	-0.323854	0.403584	-1.79778	0.416124	0.13504	-2.37061	-2.24216	-1.79455	-1.55856	0.867649	-0.125666	-1.118	NaN	0.908833	0.452898	-1.93843	-2.97538	1.55124	0.999989	0.125666	0.796249	NaN	-0.394476	-0.190613	-1.64114	-1.80413	-2.00965	-2.20183	1.297	1.97188	1.52738	0.783115	1.00709	0.51627	-1.50319	-0.926626	0.745691	0.735009	3	3	3	13.2	13.2	13.2	42.627	0	9.988	167380000	37
NaN	-1.86625	-1.35778	-0.955397	-0.300343	0.0719337	-0.194242	-0.42462	-2.09959	-1.60303	0.103409	-1.05293	NaN	NaN	1.46068	2.09235	0.915136	0.258127	0.367386	0.507137	-1.51467	NaN	-0.161936	-0.0719318	0.625156	0.699343	-0.625986	-0.672218	0.657263	-0.346107	1.68788	2.02811	1.58249	1.66012	-0.861076	-0.653387	1.69688	1.1011	3.08617	2	2	2	10.3	10.3	10.3	42.751	0	4.762	219360000	19
-0.300552	0.220669	0.223166	-0.0363064	-1.41941	-1.42169	-1.64948	-1.50546	-1.40476	-0.975344	-0.37298	0.0363064	2.21404	2.07594	0.710287	0.361002	-0.304869	-0.150654	0.566711	-0.280724	-0.262455	0.144608	-0.305758	-0.115576	0.0636425	-0.406187	-0.638924	-0.817661	0.177046	0.288326	0.369301	0.128813	0.154551	-0.301321	0.498053	0.397522	0.531679	0.567223	3.43849	20	20	16	23.4	23.4	18.9	102.05	0	227.74	3283600000	252
0.520351	0.755703	0.276201	-0.0927982	-1.62325	NaN	-2.53149	-2.18665	-1.38804	-1.76759	0.0302658	0.291912	-1.87	-2.93991	1.02294	-0.0045166	-0.308666	-0.447596	0	0.392763	-0.595675	-1.4481	-1.78652	-0.309383	0.760105	0.143316	0.566465	-1.54936	0.138683	0.223509	1.48621	0.731245	0.840721	0.469521	-0.272547	-0.0481529	1.57121	0.255476	1.51216	5	5	5	8.2	8.2	8.2	125.35	0	31.567	270990000	54
-0.69755	0.00190544	-0.384241	0.825449	-0.670221	0.0293579	-0.999006	-1.34345	-1.73342	-0.983458	0.764334	0.9359	-1.3799	-2.56797	0.841064	0.800135	0.351229	0.391178	0.837368	0.630093	-1.18963	-0.387758	-0.48753	0.364273	-1.44454	0.631256	-0.390507	-0.179268	-0.00190353	0.945641	1.58456	0.491991	-0.0854282	0.160152	-1.74759	0.75423	-0.720249	0.547935	0.785523	5	5	5	20.5	20.5	20.5	23.847	0	15.175	2623700000	70
NaN	NaN	-0.66188	NaN	NaN	NaN	NaN	NaN	-0.34038	NaN	NaN	NaN	NaN	NaN	0.802036	0.938715	NaN	NaN	NaN	NaN	NaN	NaN	-0.40806	NaN	0	NaN	NaN	NaN	NaN	NaN	NaN	NaN	NaN	NaN	NaN	NaN	0.752802	NaN	1.78269	1	1	1	1.9	1.9	1.9	105.79	0.00052826	3.9206	30108000	2
NaN	-0.669342	-1.03344	-1.15071	-1.3327	-1.44062	-0.513517	-1.26513	-1.50797	-2.43992	-0.100964	0.129179	NaN	-2.77482	-0.635199	0.18922	-0.997591	0.100965	0.151794	0.18572	-1.44266	-0.766369	-1.61426	-1.5828	0.580206	0.580311	0.94112	0.989311	0.581512	0.565813	0.990492	0.812866	0.73373	0.60775	-0.669218	0.352736	0.22336	0.501686	3.03664	4	4	4	17.3	17.3	17.3	27.723	0	74.106	640480000	78
-2.30923	-1.13443	-0.9468	0.417976	-2.83743	-0.6541	-1.5593	-1.39244	-1.26429	-1.69687	-0.475727	0.0376263	-1.30621	-1.7609	0.19195	0.198914	NaN	0.0757885	0.59013	-0.00394249	NaN	-0.313187	0.0303535	-0.846985	0.389965	0.329468	-0.739796	-0.592688	0.968113	0.992407	0.926813	0.945042	0.618086	0.362284	0.36861	-0.0231342	0.716927	0.0039444	5.10858	3	3	3	10.7	10.7	10.7	49.633	0	115.73	572140000	28
-1.36711	NaN	0.0119953	-3.74848	NaN	NaN	NaN	-1.03387	NaN	-0.509577	0.236275	0.563868	NaN	-1.52383	-0.305281	0.418205	NaN	NaN	NaN	1.11739	-2.36742	NaN	NaN	-1.03573	-0.652941	NaN	-0.38468	NaN	-0.0119934	0.683968	0.325993	1.16421	0.419113	0.809322	0.81739	NaN	0.168861	-1.83905	1.56034	2	2	2	5.4	5.4	5.4	65.062	0.00098474	3.278	115990000	7
NaN	-0.242817	NaN	NaN	NaN	NaN	NaN	NaN	NaN	-0.171358	NaN	NaN	NaN	NaN	NaN	NaN	NaN	1.15256	NaN	NaN	0	NaN	NaN	NaN	NaN	-0.0154324	NaN	NaN	NaN	-0.547417	2.08324	0.857714	NaN	NaN	NaN	0.7274	NaN	NaN	0.414826	1	1	1	4.4	4.4	4.4	48.27	0.0036613	2.6787	14013000	1
-0.0899315	-1.96838	-0.428156	0.0876694	-0.95789	-1.36737	-1.85385	-1.48835	-1.32968	-3.36345	0.412806	0.00116348	-3.17656	-1.18785	1.2391	0.469448	-0.123346	0.296175	0.0039711	-0.326395	-1.09177	NaN	-0.44087	0	0.0425243	0.156546	-0.771397	-0.141953	0.323402	1.14229	1.10909	0.58548	0.205223	-0.154959	0.548361	0.42658	0.824707	0.487545	3.17552	5	5	5	14	14	14	49.282	0	9.7568	546230000	34
-1.48018	NaN	0.162945	NaN	NaN	NaN	NaN	NaN	-1.53254	NaN	-0.177607	0.535557	NaN	NaN	NaN	NaN	-0.0838928	-0.232471	NaN	NaN	0	-1.15179	NaN	NaN	0.170723	0.167755	NaN	NaN	NaN	0.56612	NaN	NaN	0.212551	NaN	NaN	-0.628592	NaN	0.743696	0.788111	1	1	1	12.4	12.4	12.4	14.024	0.0073625	2.3983	24623000	6
-0.557209	0.180454	-0.491833	-0.725355	-0.888996	-1.70138	-1.98837	-0.881315	-0.987207	NaN	0.364172	0.583147	-0.0459003	-0.0844803	0.570097	1.36909	-1.34847	-0.531998	1.12703	1.25597	0.451679	-0.687189	-0.349796	0.127695	-0.240589	-0.370398	NaN	-1.62314	0.883333	0.466545	1.16441	1.14122	0.389097	-0.324554	1.22266	0.877172	1.02325	0.0459003	4.07105	3	3	3	8.3	8.3	8.3	55.126	0	6.4311	188830000	22
NaN	NaN	-0.790428	-0.527216	NaN	NaN	NaN	-2.29169	NaN	-2.77285	-0.919451	-0.533228	NaN	NaN	0.209291	0.491528	-0.649584	-0.895113	0.573698	0.131437	NaN	NaN	-0.388643	-0.0318661	0.869757	1.20204	NaN	-1.13638	0.429077	0.702396	0.714657	0.809847	0	0.213531	-0.660955	-0.275782	1.33072	1.47926	2.73511	1	1	1	14.3	14.3	14.3	14.567	0	9.978	136520000	20
NaN	NaN	-1.35477	-1.33607	0.333492	-1.23689	NaN	NaN	-2.64773	NaN	NaN	-1.91586	NaN	NaN	0.930931	-0.310129	0	-0.794165	0.457806	0.702421	NaN	NaN	-0.240337	0.300428	0.484709	1.03233	-1.78199	NaN	NaN	0.145781	-0.477261	-1.2163	-1.40031	1.12577	NaN	0.254381	1.87826	1.26262	0.814883	3	3	3	10.7	10.7	10.7	39.109	0	16.564	171760000	18
NaN	NaN	-0.456642	-0.0273342	-0.953608	-0.724455	-0.952581	-1.73061	NaN	NaN	0.617163	0.271299	NaN	NaN	0.960876	0.376495	-1.4286	NaN	NaN	1.47734	-0.572294	0.641396	-1.43471	-0.929678	1.41539	1.7631	NaN	NaN	0.317135	0.706047	-0.884806	0.327127	NaN	0	1.30039	-0.243572	0.410633	-0.0947151	0.948723	2	2	2	3.2	3.2	3.2	86.707	0.00098571	3.2903	135430000	7
0.875328	-0.0800152	-0.0116901	-0.592031	-1.84022	-1.0612	-1.28118	-1.98951	-2.31352	-1.50191	0.31571	0.762497	-0.641153	-0.422451	1.07639	0.971907	0.011692	-0.734352	0.429775	-0.188206	0.741508	0.428654	-0.716419	-0.667566	0.405006	-0.597734	-0.399813	-0.892853	0.524601	0.304867	0.683905	0.585566	0.716354	0.482515	0.762407	0.916405	0.0270004	-0.659575	3.12871	3	3	3	13.5	13.5	13.5	52.389	0	36.409	386740000	33
-1.1333	-1.97989	0.054678	-0.0787373	-2.24968	-1.11724	-0.992529	NaN	-0.752337	-1.10927	-0.0698795	0.441147	NaN	-2.21163	0.516886	0.420004	0.0121613	-0.286695	0.225426	0.297495	NaN	-1.7354	0	-0.714836	0.452299	0.0411129	-0.0333138	-0.110226	1.01113	0.619791	1.33215	1.14834	0.461723	-1.76886	0.255066	-1.87838	0.471804	0.452564	1.49155	2	2	2	9.2	9.2	9.2	44.476	0	273.37	555520000	32
-1.33027	-1.32014	-0.30002	NaN	NaN	-0.0394459	-1.26133	-1.24636	-1.27172	-3.91709	-2.73886	-0.00453949	NaN	NaN	0.519545	0.079113	NaN	0.00453949	0.43906	0.0657959	-1.25994	-1.57177	0.0513287	-0.0648785	0.971775	0.56386	NaN	-0.21697	0.835546	0.832079	1.01953	0.928337	0.753717	0.444109	-0.63341	-0.701914	0.95961	1.00824	2.4328	1	1	1	9.8	9.8	9.8	20.7	0	18.036	504160000	19
NaN	-1.34202	-0.373692	NaN	NaN	-0.857349	-0.993509	-1.17568	-1.84137	NaN	-0.557941	-0.933598	NaN	NaN	1.11436	1.17769	0.206768	0.0855999	0.29591	0.280848	NaN	-1.63234	-0.144739	-0.445143	0.0809345	-0.0439949	NaN	0.043993	-0.205654	NaN	0.647829	0.428005	0.452391	0.366934	-0.219046	NaN	0.203434	0.60713	3.2562	2	2	2	3.4	3.4	3.4	77.681	0	13.266	296570000	13
-0.642389	0.0422935	-1.16493	-1.5359	-3.07377	NaN	-3.98325	-1.32576	-1.05964	NaN	-1.16444	-0.344952	-2.45469	NaN	1.23342	0.338129	0.0976791	0.114309	0.0818462	-0.264412	NaN	0.198885	-0.109549	-1.00325	0.468899	0.605818	0.0322552	-0.545809	0.15204	0.7194	0.80858	0.644421	-0.241629	-0.299225	0.756823	0.0846481	0.246685	-0.0322552	3.00239	3	3	3	11.1	11.1	11.1	35.916	0	5.5392	535900000	26
-1.09596	-1.42663	-1.0115	-0.414572	-0.0596905	0.110619	-1.25951	-1.45725	-1.6205	NaN	0.519419	0.228691	-5.56328	NaN	0.76296	0.286072	0.414267	-1.98394	-0.652521	-0.294146	-0.684679	-1.04809	-0.791275	0.13875	-0.41716	0.85858	0.488607	-0.0121021	0.828672	0.503313	0.944132	0.902905	0.720366	0.785189	-0.84469	0.0121002	0.610996	0.582901	1.32671	5	5	5	8.4	8.4	8.4	96.45	0	114.33	1140100000	53
0.196508	NaN	0.332428	0.610025	-1.99903	-2.03646	-1.72177	-0.355936	-1.97603	-2.35821	0.425308	0.79801	-1.29947	-2.15479	-0.0451794	-0.749065	-2.34521	-2.91348	1.56677	0.916061	-0.385029	-0.275946	-1.86688	0.0451813	1.02364	NaN	0.0753765	-0.169209	0.145996	-0.333136	0.868584	0.728838	1.66677	0.316721	1.34776	1.19679	1.16709	-0.633039	1.64371	3	3	3	3.4	3.4	3.4	146.02	0	10.897	99699000	21
-1.32405	-1.63101	-0.740612	NaN	NaN	NaN	NaN	NaN	NaN	NaN	0.58474	0	NaN	NaN	-1.48509	NaN	-0.0107441	-0.287685	1.47169	0.362087	NaN	NaN	NaN	NaN	0.435493	-0.660471	-0.300674	-1.08757	1.13199	0.286209	1.46863	NaN	0.579899	-0.295191	0.252159	-0.723774	1.09285	0.0401382	1.67229	1	1	1	19.6	19.6	19.6	6.3556	0.0037054	2.7547	346240000	14
-1.08565	-1.65946	0.5121	0.962326	-0.974436	-1.31279	-1.55631	-2.04597	-1.90993	-1.9037	-0.116068	0.839649	-2.08388	-2.65856	0.116068	-0.12615	-0.734289	-0.499022	2.11943	1.62282	-2.09071	-0.666719	-0.122145	-0.465456	1.45627	1.74392	0.862066	-0.436659	3.46666	3.403	3.27056	3.07969	1.43422	1.60273	0.903566	1.14927	3.51684	3.32643	5.8542	5	5	5	38	38	38	17.756	0	14.142	2689700000	65
NaN	NaN	NaN	NaN	0.153522	NaN	NaN	0	NaN	NaN	NaN	NaN	-0.414856	0.543175	NaN	NaN	3.48185	2.22899	NaN	NaN	NaN	NaN	NaN	NaN	NaN	-0.136507	-0.921616	NaN	NaN	NaN	NaN	-0.223354	NaN	NaN	NaN	NaN	NaN	NaN	0.541678	2	2	2	6.2	6.2	6.2	48.893	0	4.7667	20911000	4
-1.07194	-1.20513	0.685656	0.0536671	0.390427	-0.771847	NaN	-1.92609	NaN	-3.94389	0.741976	0.799717	NaN	-1.24768	0.385351	-1.03505	-0.706455	-0.521788	0.38139	0.924175	-0.025877	-0.958593	0	-1.30388	-1.35265	-0.0975723	-0.495363	-0.311403	0.79756	1.50611	1.17633	-0.371241	0.554068	0.425379	0.39296	0.0569229	0.510521	0.918331	2.19414	1	1	1	9.4	9.4	9.4	18.315	0.0014521	3.1575	887180000	32
-0.0124283	-0.299311	-2.1187	-0.666271	-0.749653	-2.30294	-1.55449	-2.20743	-0.131447	-0.627657	1.26658	0.587154	NaN	-1.7041	-1.22534	0.596788	-0.224852	-0.871639	0.924597	0.81592	NaN	0.350407	-0.680054	-2.75019	1.00848	0.0124264	-0.0708065	0.254169	1.00549	0.957973	0.715919	0.594479	0.879236	0.346678	0.0172634	-0.335732	0.585201	0.679502	2.40314	3	3	3	4	4	4	112.6	0	8.6658	404250000	51
NaN	-1.99461	0.568027	NaN	-0.990702	-0.766169	-1.47336	-1.09023	-1.13091	-0.94734	0.261831	-0.854475	-1.99581	NaN	0.52684	0.376507	0.254482	0.211407	0.690825	-0.761705	NaN	NaN	-0.0492306	-2.96674	0.396812	0.185793	-0.765726	-0.517309	-0.28084	NaN	0.905382	0.0492325	0.209517	0.175222	-0.132256	0.282518	1.14126	0.923586	1.78518	2	2	2	12.7	12.7	12.7	25.079	0	11.642	222950000	17
-0.0109558	1.19173	-0.693014	0.296618	-0.782228	-0.897068	-0.768764	-1.08084	NaN	-0.589422	0.957594	0.886539	NaN	0.0841961	0.5996	-0.431381	-0.598608	-0.429487	1.00303	0.77433	-0.245014	0.702093	-0.334158	-0.937294	-0.243296	0.808226	-0.550434	NaN	1.15285	0.693724	1.03348	-0.0122757	0.0109558	0.789225	0.403091	0.703245	NaN	-0.436947	1.44233	2	2	2	0.9	0.9	0.9	371.14	0	4.8478	125380000	18
-0.811161	-0.0808773	0.260757	0.0999279	-1.98323	-1.40351	-2.41489	-2.67221	-0.566347	-1.61077	0.0808773	0.330097	0.124256	0.117348	1.66245	1.44204	0.241188	0.0958176	-0.209486	0.37233	-2.12978	-2.26814	-1.46189	-1.87831	-0.352472	0.350611	-1.74107	-2.4069	0.898027	1.11388	-0.646498	0.114773	-1.36629	-0.746769	0.489788	0.203844	1.15422	1.16966	4.3035	6	6	6	16.7	16.7	16.7	51.929	0	189.99	5107400000	133
-4.43043	-0.053606	0.391195	-1.55406	-0.147621	-0.627182	-0.52375	-2.7107	-1.98186	-1.57379	0.664137	0.673584	-0.354065	-0.543863	0.387852	-0.00536156	-0.0187817	0.00536156	1.14448	0.89352	-1.4711	-0.157825	0.457382	0.239969	1.27549	0.62076	-0.307781	0.799305	1.10142	0.531616	1.17046	1.10563	0.931093	0.630171	-1.33826	-0.97212	1.31077	-0.674873	2.71761	5	5	5	7.6	7.6	7.6	100.83	0	22.897	1537300000	43
-0.369432	-0.963717	1.13889	0.914942	-0.693144	-0.653194	0.292326	0.0439701	0.256075	-0.044445	-0.175528	-0.043972	1.66073	1.23417	1.4865	1.81781	2.01284	1.32758	-0.392773	-0.625338	-0.476614	-1.11994	0.426529	0.165314	0.59918	0.28314	-1.00553	-1.09109	-2.03883	-0.704407	-0.836409	-1.04598	-0.141573	-0.279341	0.506277	0.456242	1.27617	1.14725	1.38661	9	9	5	42.5	42.5	20.8	25.045	0	18.891	8051200000	122
0.226627	0.0833645	-1.27383	-1.10511	-0.337984	-1.22171	-1.6122	NaN	-0.423578	-1.85117	0.511595	0.867579	-0.292831	-0.0330181	0.371302	NaN	NaN	0.121546	-0.16469	0.228651	-0.164709	0.452477	NaN	-0.650574	NaN	-0.103779	0.496361	-0.270237	-0.773834	0.347265	0.631258	0.0330181	0.809717	0.204514	NaN	0.134205	-1.46614	0.0789185	2.12123	1	1	1	1.4	1.4	1.4	155.85	0.0036496	2.6568	25742000	12
0.00418472	0.0157089	0.110909	0.218561	-0.965986	-1.7065	NaN	-2.54394	-1.02511	-2.94864	0.334509	0.995098	1.42468	0.705412	0.181215	0.290627	-1.93556	-2.1916	0.530499	0.222723	-1.1351	-0.542778	0.590094	0.385349	-0.629259	-0.707012	-2.83957	NaN	0.355923	0.941578	-1.02707	-0.981041	-1.07855	-1.32055	0.0683632	0.166374	-1.6834	-0.00418663	0.641687	4	4	4	7.5	7.5	7.5	58.907	0	8.8612	498140000	32
-0.803656	-0.391953	0.721699	0.913462	-0.483831	0	-0.170294	-1.78288	-3.07376	-3.42173	0.84037	0.894621	-0.91164	-4.3812	0.954023	NaN	-3.68382	-0.836729	1.19763	1.16681	-0.944069	-1.68633	1.08663	1.09082	1.16742	-0.155891	-4.7751	-5.4256	NaN	1.19518	0.599943	NaN	0.872467	0.651661	0.753645	-1.43002	0.39275	1.22929	0.530945	3	3	3	10.8	10.8	10.8	36.761	0	5.9243	301830000	26
-1.27976	-1.327	-0.121723	-0.36694	0.191458	-0.58485	-1.64677	-2.60007	-0.981951	-2.40901	1.40017	0.163395	-0.468529	-1.97709	0.512333	0.1194	-0.446318	-0.48238	1.45326	1.01694	-1.93646	-0.736713	1.58493	0.760477	1.32654	0.0614452	-0.610516	-0.769829	1.96964	1.44393	1.76229	1.31331	1.71832	0.874435	0.008955	-0.0860844	2.09958	-0.008955	3.51779	4	4	4	9.7	9.7	9.7	54.043	0	8.2141	279240000	32
NaN	NaN	0.227377	-0.285482	NaN	-2.78513	NaN	-2.25714	NaN	NaN	NaN	NaN	NaN	NaN	0.265141	0	-0.810692	-1.11094	0.439962	NaN	NaN	NaN	-0.827803	-0.0393543	0.727518	0.00657082	NaN	NaN	-0.069912	0.311739	1.28214	NaN	NaN	NaN	-0.557386	NaN	1.05569	0.882002	1.23986	1	1	1	6.7	6.7	6.7	28.381	0.001005	3.4654	33445000	5
-1.39934	-0.609016	-0.374918	-1.07664	-0.254202	-0.584562	-1.89201	-1.34234	-1.55869	-1.30101	0.339781	0.49736	NaN	NaN	1.55387	0.199755	-0.201876	-0.927479	-0.0353489	-0.132856	-2.06848	0.035347	0.890989	0.589357	1.89811	1.70794	0.101919	-0.143814	1.45749	1.26461	1.52631	1.55511	1.7113	1.32703	-0.371717	0.47105	-0.213068	0.734434	4.06278	2	2	2	6.7	6.7	6.7	37.164	0	187.26	575450000	37
-1.28837	-0.668859	1.81418	-1.03264	1.16014	-0.394789	0.601091	-1.91149	-1.04012	-1.84651	-1.07875	0.692713	NaN	NaN	0.904917	-0.949781	0.592291	-0.360756	0.809282	0.242945	0.661316	NaN	0.96097	0.872355	1.46821	-0.655012	NaN	-0.738331	-0.834648	-0.845091	0.282354	0.357185	-0.242945	0.25124	NaN	NaN	1.09759	-0.442553	0.467489	3	3	3	11.9	11.9	11.9	51.359	0	9.931	90621000	21
0.37546	0.188038	0.285959	0.0784302	-1.16125	-3.11802	-1.0165	-3.60286	-0.805058	-1.0976	0.128376	0.401974	1.24464	1.04761	1.10794	0.754101	0.303102	-0.0540009	-0.179346	-0.443289	-0.382196	-0.550579	0.142532	0	-0.46928	-0.414717	-1.30654	NaN	0.614803	0.446934	-1.85267	-0.467901	-0.68486	-1.37142	0.499935	0.573235	0.635254	1.07401	1.73998	2	2	2	20.9	20.9	20.9	23.012	0	4.6373	504470000	17
-1.37284	-1.44645	1.07284	-0.361349	0.410385	-1.30583	-1.6006	-3.81801	NaN	NaN	-1.36282	0.31938	-0.252905	NaN	0.296679	-0.0810432	-0.0782127	0.353811	-0.659733	0.404902	-0.596298	0.628826	-0.855967	-0.00175285	0.784739	-1.13461	0.72488	-0.372114	1.13746	0.457739	0.940413	1.14653	0.213575	0.554342	NaN	0.825422	0.00175095	-0.560699	1.91437	2	2	2	5.6	5.6	5.6	47.727	0.0010086	3.4859	322600000	17
NaN	NaN	0.154108	NaN	-0.792028	NaN	-1.63705	-1.41099	NaN	NaN	0.445215	NaN	NaN	NaN	0.382389	-0.1031	NaN	NaN	0.113508	0.159479	NaN	NaN	-0.0977898	NaN	NaN	NaN	NaN	0	NaN	-0.500624	0.152191	NaN	-1.71745	NaN	0.105925	NaN	NaN	NaN	0.961777	2	2	2	4.4	4.4	4.4	43.054	0.0005322	4.0229	61277000	6
NaN	-1.25107	NaN	NaN	0.00370789	NaN	-1.01104	NaN	-0.576548	NaN	-0.00370789	0.405743	NaN	NaN	NaN	NaN	0.532913	NaN	0.520388	NaN	NaN	NaN	-0.253054	-0.300364	NaN	0.228529	NaN	NaN	0.303198	-0.752035	NaN	NaN	NaN	NaN	0.519482	NaN	NaN	NaN	1.27478	1	1	1	3.4	3.4	3.4	59.121	0.0057624	2.5024	32397000	2
NaN	NaN	-0.863365	NaN	NaN	NaN	NaN	NaN	NaN	NaN	0.0292015	0.427879	0.559988	0.654526	0.382647	-0.0447826	0.402552	NaN	-2.08127	NaN	NaN	-0.716818	NaN	NaN	NaN	NaN	NaN	NaN	-0.75181	-0.0291996	NaN	NaN	NaN	NaN	NaN	NaN	NaN	NaN	0.267894	2	2	2	7.6	7.6	7.6	40.56	0.0019029	3.0089	34585000	3
-1.45325	-1.48567	0.0505619	0.319582	-0.935579	-0.357658	-1.71435	-2.77022	-2.33248	NaN	-2.88935	0.364069	0.217875	-0.618832	0.269558	0.387365	0.961575	-1.3218	-0.873669	-2.51257	-0.0463448	1.20318	0.327238	0.399942	-1.70478	-3.09561	-0.130407	0.0463428	0.953903	0.283989	0.330965	NaN	1.49597	0.188055	0.172274	1.38411	-2.19821	-0.432781	0.940189	5	5	5	8.9	8.9	8.9	128.54	0	9.6567	190090000	20
-1.65916	-1.55034	-1.26673	0.12492	0.0592537	-1.28438	-0.411348	-0.517239	-1.01661	0.0183105	0.550411	0.888391	0.419329	-0.0544987	0.604187	0.363718	-0.212034	-0.515667	1.67317	1.25518	0.360748	-0.834538	0.205097	-0.201485	-0.0183086	-1.20662	-0.0193043	-0.223877	0.712481	0.970781	0.680061	0.4911	-0.0921154	-1.09724	0.329506	0.156717	0.099659	-0.159073	3.27526	2	2	2	8.5	8.5	8.5	23.976	0.00097752	3.2364	1039300000	17
NaN	-1.47367	0.836828	0.0610085	0.238455	NaN	NaN	-0.547045	0.00394058	-0.300804	1.65957	0.229694	1.62259	1.53849	-0.718163	-1.21033	NaN	NaN	0.970041	1.89535	NaN	0.320887	0.923382	0.637646	-0.420694	-0.7763	-1.07428	-1.13077	-0.303846	-0.322092	-1.72192	-1.64814	NaN	-1.70908	0.422935	0.158609	0	-0.328272	1.40371	3	3	3	5.4	5.4	5.4	70.123	0	5.3703	99844000	12
-0.942284	-1.32146	-0.86516	-0.833769	0.720467	0.283909	-0.612732	-1.529	NaN	-0.875504	0.854479	0.371662	0.454699	-0.856592	0.472866	0.390646	-0.0854664	-0.826494	-0.40554	1.21847	0.637327	0.166563	-0.499056	0.482847	0.922985	-1.54994	-0.0779247	-1.72525	0.416925	0	0.0843468	0.406212	0.659557	-0.0115566	-0.171148	0.600746	-0.888636	0.804914	1.25715	1	1	1	4.6	4.6	4.6	40.919	0	20.076	28747000	20
0.376787	0.465275	0.303753	0.00222588	-1.0054	-0.947655	-0.558245	-0.767645	-0.571297	-0.539925	0.418242	0.217186	2.93067	2.61045	1.49509	0.831882	0.557489	0.158928	0.977081	0.384436	0.0748482	-0.00222397	0.253704	-0.0942364	-0.58798	-0.926441	-0.745474	-1.09193	-0.0342274	-0.679964	-0.754478	-1.02047	-0.59059	-1.05774	0.920383	0.691307	0.12274	-0.150639	3.80017	83	83	83	13.4	13.4	13.4	1068.2	0	323.31	9774500000	549
-0.0859795	NaN	NaN	NaN	NaN	-0.688389	-1.32048	NaN	NaN	-0.692694	0.300789	NaN	NaN	NaN	0.671869	0.553019	NaN	NaN	-0.202873	1.2309	-0.364307	NaN	NaN	-1.12077	0.572481	0.820869	0.631945	0.0859795	-1.03423	-0.326975	NaN	1.0129	-0.104521	NaN	-0.491512	NaN	0.220884	0.778875	1.06507	3	3	3	5.7	5.7	5.7	76.677	0	5.4132	74445000	14
-1.2778	NaN	-2.53136	0	-0.0938015	-2.00834	-0.481436	-1.1124	-2.22404	-1.71085	0.868076	-0.0349693	-1.38652	-1.09203	1.32557	0.0382519	-2.22875	-0.0348568	-0.279547	0.291946	0.568506	-0.931934	0.823135	0.211103	0.112141	0.682882	0.81818	-0.337168	0.93881	1.30525	0.761696	-0.0338001	0.784994	0.912884	-0.099905	0.840029	0.659376	0.808762	4.14853	6	6	6	12	12	12	84.873	0	10.901	223050000	15
-1.23264	-0.832466	-0.109623	-0.41427	-0.195225	-0.00826454	-1.87031	-2.28254	-1.41632	-0.932516	0.220667	0.396986	NaN	-2.6809	0.437632	0.567858	0.356163	-0.558409	0.491079	-0.780602	-0.249073	0	-1.13538	-0.51297	0.767448	-0.674807	0.435637	-0.614216	0.350935	0.696533	1.06793	0.608873	0.133715	0.71751	0.407631	0.100834	0.351048	0.325874	2.69711	3	3	3	13.8	13.8	13.8	42.414	0	14.918	374140000	42
-0.933617	-1.93384	0.166031	-0.345156	-0.384117	-2.0982	-1.27129	-2.02539	-1.52836	0	0.738564	-1.23686	NaN	-2.4855	0.520472	0.2563	0.116915	-0.883986	1.02953	0.133318	-0.73653	-0.891567	-0.861727	0.612673	0.951674	-1.51447	0.917168	-1.41466	1.14942	0.128918	1.08842	0.0955448	1.0941	NaN	-1.50663	NaN	0.0360298	0.798122	1.38963	5	5	5	16.7	16.7	16.7	38.821	0	41.825	257990000	31
-1.32761	-1.26551	-0.53817	-0.321314	0.413944	-0.102135	-3.60655	-2.06361	-1.2542	-1.06469	-0.235798	-0.361324	-2.3358	-3.18818	0.413124	-1.28916	0.544767	0.385565	0.939833	0.621861	-2.15226	-0.295532	-0.199934	-2.64461	0.707552	0.65624	1.25881	0.978729	1.03676	0.780718	1.53203	1.45922	1.18843	0.953495	0.0945015	-0.0945015	0.867188	0.848993	2.24659	3	3	3	24	24	24	22.447	0	33.466	1471400000	71
-0.363707	-0.79957	-3.6335	-3.87864	NaN	0.197298	NaN	-2.23821	NaN	-0.377918	0.859444	0.152136	NaN	-5.45255	1.76576	1.4538	-0.0896244	0.715773	NaN	-1.02896	-2.64775	NaN	NaN	-0.0760326	0.647436	0.253254	-3.25373	0.31484	0	0.728899	1.80996	0.794842	1.78157	0.348093	-1.07443	-1.88621	-0.0932026	1.46377	0.819199	3	3	3	15.2	15.2	15.2	32.23	0	7.5159	372630000	25
-2.34337	-1.07413	-0.7253	-0.297272	-0.963894	-1.11241	-2.87338	NaN	NaN	-2.9218	-2.23639	0.0487404	NaN	NaN	0.693476	0.425035	0.230639	-1.06509	0.683268	-0.0487423	-3.37979	-1.9726	-1.77143	-0.645992	0.487255	1.07342	-0.246206	-0.900221	0.903486	0.360319	0.898117	0.937147	0.736792	0.638144	0.195803	0.196417	1.20029	1.37236	3.55604	7	7	7	38.1	38.1	38.1	36.453	0	77.321	1806600000	98
0.544689	0.500748	-0.701668	-0.759825	-0.957069	-1.37781	-1.47213	-2.19521	-1.65905	-1.48368	0.672537	0.583401	-1.21884	-1.42753	-0.302036	0.43898	0.180746	-0.216854	0.69558	-0.0551281	0.371145	0.330315	0.211901	-0.0520515	0.0601521	-0.417229	-0.0502167	-0.286678	0.740328	0.593309	0.93959	0.987915	0.829353	0.121641	-0.407043	0.0502148	0.663996	-0.113853	3.34878	5	5	5	8.5	8.5	8.5	71.679	0	13.23	385890000	53
NaN	-0.101065	1.22052	0.189152	-1.41552	-0.548666	-1.98113	-2.2569	-2.6154	0.0670567	1.20507	-1.81419	-1.38228	-1.51191	2.37443	2.07048	1.31786	0.718378	0.642265	-0.134649	-3.18315	0	-0.383549	-1.39473	-0.0775852	1.2346	-1.71908	-1.3427	1.4592	1.45264	-0.342392	-0.289587	1.35558	0.70665	1.61881	0.669485	1.54759	0.947325	2.0755	3	3	3	15.1	15.1	15.1	32.086	0	9.9634	381600000	21
-2.0743	-0.492125	0	-3.12898	0.311148	0.174051	-0.845831	-0.337992	-0.607269	-1.38733	-0.18643	-0.480019	0.144751	0.679152	2.48108	1.89373	1.4243	1.35558	-1.86716	NaN	-0.429972	-0.698071	0.207991	0.0140114	0.212774	0.218126	0.226534	0.316616	-2.28507	-1.81508	-0.723066	-0.931004	0.11726	0.0279846	0.663786	0.26041	-0.710283	-0.927416	1.76907	6	6	6	18.8	18.8	18.8	30.829	0	13.823	621630000	34
-1.4152	-1.8239	0.650742	0.605162	-1.10199	-3.02959	-1.63062	-1.39013	-1.82885	NaN	0.245989	0.131397	NaN	-2.88796	0.125814	-0.187159	-0.707041	-0.973782	0.0168648	-0.273415	NaN	NaN	0.108459	0.0950603	0.87738	NaN	-0.845539	-0.616611	0.946636	0.910995	NaN	1.30097	0.142591	0.0198269	0	-0.0442162	1.28772	NaN	2.35091	1	1	1	8.8	8.8	8.8	36.807	0	61.808	427670000	17
-1.42118	-1.08747	-1.10748	0.454329	0.116112	-0.134794	-1.34413	-1.64392	-0.311716	-0.523443	0.784111	0.418879	NaN	-1.66204	1.12954	0.771687	0.597252	0.16898	-0.543312	-0.700247	0.0733147	0.00371742	-0.0806465	0.126314	NaN	0.492065	-0.564562	-0.837393	1.15672	0.794483	0.334862	0.0807991	0.275042	-0.00371552	-0.92584	-0.972324	0.444744	-1.06215	1.03186	3	3	3	7	7	7	51.529	0	5.3467	1468300000	13
-0.145472	-0.238047	NaN	0.824594	-0.980774	NaN	-1.24894	-1.35505	NaN	-0.669333	0.5536	-0.00592041	NaN	NaN	0.591152	0.964323	NaN	NaN	NaN	-0.033762	NaN	0.763445	0.826891	-1.17646	NaN	0.00592232	0.366232	0.956068	NaN	NaN	0.71287	0.673113	0.12925	-0.191456	1.11446	-0.489426	-0.418518	-0.340216	1.1119	2	2	2	6.9	6.9	6.9	38.781	0.00097847	3.2398	118570000	3
-0.38866	-0.473999	0.528648	-0.0124454	-0.593208	-1.21098	-1.32386	-1.94791	-1.10569	-1.51071	0.540686	0.198376	0.0312424	-1.14349	2.09675	1.11985	0.706203	0.649734	0.196611	-0.585072	-1.21525	-2.43547	0.0124474	-0.0864525	0.317135	0.141659	-0.47579	-0.785788	-0.15374	-0.348463	0.462786	0.14669	0.0255413	-0.410446	0.519951	0.698826	0.524525	0.570688	2.5195	10	10	9	11	11	9.7	108.07	0	246.28	4591600000	140
NaN	-1.10237	NaN	-0.874971	NaN	NaN	NaN	NaN	NaN	NaN	-0.10174	0.57373	NaN	NaN	-2.8235	0.528418	NaN	NaN	-0.0709801	0.746168	-2.47618	NaN	NaN	NaN	NaN	-0.893194	NaN	0.143162	0.0709782	1.25729	1.22388	1.22037	NaN	0.812122	-1.49568	-0.251497	-0.58729	0.720766	0.652008	1	1	1	4.7	4.7	4.7	34.509	0	16.723	173190000	8
-0.884661	-0.692579	0.499817	-1.0669	-0.382282	-0.900667	-1.35998	-1.5309	1.19088	-1.45765	0.818117	0.442564	NaN	0.145628	1.11862	-0.347961	0.313473	-0.684357	0	1.27899	-0.162302	-0.521746	0.917616	-0.770576	0.109896	0.0746689	-0.588114	1.09145	0.134594	0.0370369	1.25249	0.0474033	0.318405	0.115664	-0.680405	-0.68376	-0.0290489	-0.212975	1.56574	2	2	2	7.6	7.6	7.6	43.807	0	9.3471	300610000	22
NaN	NaN	NaN	NaN	NaN	NaN	NaN	-1.20194	NaN	NaN	NaN	NaN	0	-0.253183	NaN	0.295433	NaN	NaN	NaN	NaN	NaN	NaN	NaN	NaN	NaN	NaN	NaN	NaN	NaN	NaN	NaN	NaN	NaN	NaN	NaN	NaN	NaN	0.173977	0	1	1	1	6.5	6.5	6.5	39.483	0.0037261	2.8056	20906000	2
-0.792747	-0.653828	0.642857	0.684931	-1.37812	-1.03405	-0.912415	-1.11571	-2.33569	-2.59129	0.547094	0.884119	-0.174763	-2.45074	0.625277	0.511599	-0.429018	0.132696	0.317451	-0.162773	-1.48822	-0.137812	-4.43523	0.359186	0.946417	-0.00433922	0.273727	-0.718849	0.925251	0.677868	0.483917	0.156681	0.149113	-0.393023	-0.128986	0.00434113	1.0831	0.686115	1.3137	6	6	6	23.8	23.8	23.8	35.22	0	11.739	2115100000	62
0.0611382	-0.267214	0.611568	-0.716211	-0.647554	-0.0820866	NaN	-0.346775	0.447571	-0.431765	0.92452	-0.0178432	1.34092	1.15832	1.04704	1.09884	0.39794	NaN	-0.303736	-0.954109	-0.42436	-0.678152	-0.355026	-0.577168	-0.851439	-0.778273	-0.538654	-0.938368	1.69175	1.73772	1.10165	1.50782	0.58802	0.0178413	0.980284	0.443182	-0.203348	0.341764	4.37057	3	3	3	8.4	8.4	8.4	59.741	0	10.483	320100000	14
NaN	NaN	NaN	NaN	NaN	-1.4816	NaN	NaN	NaN	NaN	0.120003	0.496189	-1.70176	NaN	-0.134768	-0.447206	NaN	-0.796	0.0766354	-0.653366	-0.0218201	NaN	NaN	NaN	0.766893	NaN	0.0218201	-0.672089	NaN	NaN	0.696718	NaN	NaN	0.334848	0.314299	NaN	NaN	NaN	0.801586	1	1	1	1.8	1.8	1.8	121.79	0.0019194	3.1019	20893000	3
-0.19434	-0.449507	-0.779972	-0.124794	-0.256021	-0.919764	-0.331371	-0.810373	-0.877687	-1.50125	1.79938	0.716087	-0.202616	-0.74185	0.858471	1.01119	-0.187414	-0.152779	0.93848	0.432543	1.27359	0.235664	0.266701	0.704262	0.317764	-0.136349	-1.0197	-1.02318	1.78679	1.30735	1.57473	0.14686	0.556965	0.0680065	-0.0680046	0.105112	0.774017	-0.566025	2.61087	4	4	4	6.7	6.7	6.7	52.388	0	7.9265	799970000	56
-0.402205	NaN	NaN	NaN	NaN	NaN	-1.43375	NaN	NaN	NaN	0.267754	NaN	NaN	NaN	NaN	0.174006	NaN	NaN	0.967138	NaN	NaN	NaN	-0.493753	NaN	NaN	NaN	-0.142921	-0.749214	NaN	0.564907	0.803017	0.142921	-0.950575	NaN	NaN	NaN	NaN	NaN	0.933759	1	1	1	6.5	6.5	6.5	28.279	0.0057294	2.4768	39776000	2
-0.699974	-0.962267	-0.0188942	0.267147	0.114037	-0.543776	-0.806581	-1.00463	-1.02678	-1.95576	0.4275	0.282131	-0.824986	-1.95032	1.14062	0.524027	0.429478	-0.127022	0.754566	0.739004	-0.15218	-0.25573	-0.739574	-0.607851	-0.264683	0.0188942	0.239742	-2.35925	1.14581	0.932032	1.2464	0.610546	1.23831	-0.357677	0.0910492	0.387976	1.03132	-1.27055	2.04922	4	4	4	13.4	13.4	13.4	40.738	0	7.4615	588810000	22
-1.01355	-1.2511	0.744816	-0.539845	0.0698013	-1.42398	-0.593063	-0.283266	0.35054	-1.42338	0.881575	-0.616306	-1.06652	-1.5925	1.42737	1.02204	1.20938	-2.08514	1.05315	0.335136	0.496944	-0.243795	0.682602	0.539785	1.12977	-0.0697994	-0.780657	-1.37104	1.38532	-0.228209	1.06962	1.42085	-1.16582	0.346088	1.03504	-0.40115	1.40727	-0.186161	0.771136	5	5	5	2.3	2.3	2.3	331.85	0	53.207	184290000	27
-0.55899	0.0427074	-0.532326	0.300301	-0.1898	-2.36277	-3.10706	-3.00012	-4.95634	-3.11237	0.407412	0.738125	NaN	NaN	-0.238825	-0.33713	-0.679758	-2.7558	-0.00168991	-0.561571	-0.27327	0.0463371	-0.00507927	0.0855522	1.10229	0.773729	-0.242676	-0.35745	0.184488	0.773447	0.260538	1.13394	0.00168991	0.629154	0.368288	0.411592	1.50614	1.30768	3.49651	4	4	4	19.5	19.5	19.5	37.242	0	25.407	462410000	29
-0.840275	-0.873558	-0.116673	-0.539085	-0.262169	-1.03758	-1.2274	-1.4455	-1.12635	-1.76154	0.236954	0.339209	-0.899769	-1.27993	0.703814	0.54566	-0.0621738	-0.207129	0.192083	0.3412	-0.752272	-0.688786	0.141928	-0.161274	0.805618	0.836458	-0.282093	-0.449408	0.604837	0.423872	1.38636	1.21263	1.07625	0.754326	0.539183	0.0621738	0.39057	0.425455	5.51288	20	20	20	42	42	42	61.642	0	323.31	12081000000	404
-1.04384	-1.03524	0.291914	0.316442	-0.391918	-1.3924	-1.43101	-2.1693	-0.972406	-1.06149	0.262327	-0.438345	NaN	NaN	0.11237	0.617355	0.144655	-1.09588	-0.880812	0.407028	-0.638193	-0.863668	-1.17119	-1.37563	0.828554	0.735201	0.438501	0.0927391	0.261627	0.622255	1.32618	0.384943	1.0714	0.652975	0.559969	-0.0927391	-0.102198	-0.501951	2.51096	3	3	3	13.5	13.5	13.5	37.576	0	7.7658	301030000	31
-0.931557	-0.226879	-0.0842781	0.297012	-1.09808	-1.39216	-2.71824	-2.25077	-0.504574	-1.86958	0.767271	0.396841	-2.11612	-2.14066	0.08428	0.221235	-0.781301	-1.38401	1.57515	1.19685	-1.10699	-1.00565	0.453522	0.603222	0.704102	0.435015	-1.26621	-0.912603	1.42727	1.26757	1.00786	0.663931	0.306534	-0.123426	-0.101042	0.276279	0.843164	0.59576	2.25576	6	6	6	28	28	28	30.544	0	29.599	2227700000	70
-0.370584	-1.67571	-0.0663071	0.153339	0	-1.40381	-0.915592	-1.28044	-4.10668	-2.43137	0.0875397	-0.061758	-1.59093	NaN	0.714464	0.265411	0.167915	-0.518061	0.0688	-1.00543	-0.67499	-1.21486	0.127048	-0.382841	0.31082	0.283396	0.0574875	-2.79497	0.413395	0.291801	0.298925	0.116373	0.186176	0.0723171	-0.60054	0.209896	0.201319	-0.0951691	1.6766	4	4	4	14.4	14.4	14.4	36.627	0	9.1546	1120200000	31
NaN	NaN	NaN	NaN	NaN	-1.31696	NaN	NaN	NaN	NaN	NaN	-0.613214	NaN	NaN	-0.104195	NaN	NaN	0.119802	NaN	-0.197136	NaN	NaN	NaN	NaN	0.383739	NaN	NaN	NaN	-0.496716	0.362816	0.964783	1.44267	NaN	0.104197	-0.379889	NaN	1.12325	-0.341122	0.697393	1	1	1	2.1	2.1	2.1	123.77	0	12.973	32762000	4
0.123367	0.166073	-0.236223	-0.568983	-0.865162	-1.16343	-1.93368	-1.60893	-1.84732	-1.58364	0.854374	0.0677872	0.818476	-2.65395	-0.284515	0.231916	-0.392637	-3.03004	1.22976	0.867403	-1.82261	-1.0721	0.283417	0.639353	0.609999	0.188223	-1.57021	-0.725674	1.39412	1.37944	0.488678	0.653006	-0.54423	0.0198727	-0.395807	-0.0198746	0.0791416	0.157757	1.16482	9	9	9	22.6	22.6	22.6	47.626	0	323.31	4879500000	104
NaN	-1.11745	NaN	0.470108	-2.56146	-1.54596	0	0.144695	-1.14212	0.19084	-1.24774	-0.0732307	0.65576	0.599606	1.36147	1.19394	0.21908	0.274914	NaN	0.756681	-0.607969	-0.0193062	0.0387669	-0.115532	NaN	NaN	NaN	NaN	NaN	-0.314007	NaN	NaN	-0.533127	-1.25987	0.29352	0.892736	-0.757467	NaN	1.10824	3	3	3	3.2	3.2	3.2	156.39	0	6.2107	74715000	7
-0.810974	-0.836035	-0.824659	-1.4086	NaN	-0.661379	NaN	NaN	NaN	-0.861097	0.0482235	0.402657	NaN	NaN	NaN	0.327934	-0.228127	-0.0482235	0.345488	0.335175	NaN	-1.09568	NaN	NaN	-0.0767632	-0.222092	0.57305	0.124119	0.765039	0.980377	1.59114	0.979095	0.717693	0.359995	-0.375814	-0.862183	0.376307	-0.22044	3.11155	1	1	1	7.1	7.1	7.1	19.324	0.0032649	2.829	443690000	22
-1.02924	-0.352703	-1.18282	0.712706	-0.93227	-1.42595	-1.69446	-2.10338	-0.462767	-0.529232	0.283327	0.641975	-2.95072	-1.70032	0.469336	0.407312	-0.628857	0.0703545	0.463917	-0.224272	-1.12304	0.012682	-0.746613	-0.158754	0.165577	-0.0156193	-1.59059	0.00458908	0.576597	0.515051	0.722679	0.710989	0.412548	0.111301	-0.00458908	0.403467	0.353039	0.143608	2.06192	6	6	6	33.2	33.2	33.2	24.697	0	15.023	1744900000	48
-0.0962543	-0.0162945	0.462746	0.0162964	-2.3727	-0.551815	-2.38771	-1.97432	-1.6755	-1.22911	0.791306	0.342306	-1.65193	-1.16963	0.5093	0.260742	-0.256378	-0.611574	0.573381	0.2712	-0.479118	-0.629381	-0.444214	-1.03857	0.826164	0.636656	-0.552063	-0.459394	1.02728	0.714413	1.10987	0.67033	0.258556	0.353577	-0.101444	0.0610447	0.619108	0.535299	2.80025	7	7	7	12.7	12.7	12.7	70.471	0	18.335	2329800000	84
-0.954956	-0.26623	-0.40134	-0.330496	-0.269135	-1.47356	-0.949863	-1.43696	-0.968735	-1.06134	0.301947	0.380983	-1.17763	-2.0143	0.555847	0.0959473	-0.140282	0.109154	0.444763	0.284035	0.0440063	0.0621071	-0.268044	-0.0465603	-0.0101051	0.0630455	0.010107	-0.710526	0.624475	0.425295	0.805473	-0.267862	0.528084	0.277454	0.740602	0.484602	0.419046	-0.411034	3.39793	7	7	7	8.7	8.7	8.7	140.15	0	29.403	710730000	60
-3.55162	-1.40359	-2.58577	0.263311	-0.652208	-0.277033	-1.08923	-1.71662	0.064106	-2.04007	-2.96308	0.347101	-0.520306	-3.66981	0.322985	0.491245	-2.52543	-1.01094	0.358849	0.409449	0.0761642	-0.107113	0.0925064	-0.568436	-0.036026	0.459932	0.284584	0.0556812	-2.66233	0.526346	-0.232462	-0.150011	0.0938606	0.505104	0.0360279	0.511023	0.840172	0.674341	1.39932	3	3	3	18.5	18.5	18.5	14.762	0	7.0335	2639900000	36
-2.69217	-1.75723	0.371731	0.169516	-0.283649	-0.177954	-1.25448	-1.49591	-1.79625	NaN	-0.848837	-0.659044	-3.15358	-3.73169	1.15774	0.82939	-0.0132771	0.224945	0.515759	-0.201868	NaN	NaN	-0.40439	0.0695972	0.786493	0.810139	0	-0.605438	0.570185	0.0651512	0.82939	0.9517	1.01273	0.82445	-0.0133801	-0.236471	1.52944	1.05947	1.86822	2	2	2	16.4	16.4	16.4	23.236	0	181.94	1119100000	49
-1.68116	-1.55468	-0.0390263	-0.496653	0.29406	-0.988323	-0.824165	-1.11315	-1.25966	-1.16254	0.24263	0.140434	-1.25267	-2.90052	0.707518	0.822216	-0.0914669	-0.280104	1.29088	0.0390263	-0.573597	-1.58448	-0.435301	-0.279659	-0.180212	0.205496	0.159861	-1.11224	1.15258	1.00129	1.35875	1.62119	0.447582	0.992241	0.508579	0.0844421	1.43473	1.12852	4.15329	5	5	5	26	26	26	23.363	0	9.6258	1219300000	35
-0.630959	-0.71776	-0.215252	-1.79843	-0.563442	-0.852545	-1.08414	-1.64556	-1.07194	-1.24176	0.21785	0.480541	-0.49267	-0.697691	0.586164	0.170418	-0.203886	0.18504	0.426907	-0.0525932	-0.315752	0.0525932	-0.942101	-0.965385	-0.136333	0.413954	0.324173	-0.174503	0.678242	0.419376	0.779341	0.13002	0.521929	0.330631	0.283497	0.296318	0.29464	0.612686	7.00291	5	5	5	23.3	23.3	23.3	30.131	0	10.174	804870000	51
NaN	-0.173037	-0.859907	-0.912994	-0.143446	-0.175833	-0.878162	-3.75218	NaN	-3.44023	NaN	0.244606	-4.11819	-5.25855	1.14064	0.963329	0.269789	0.960077	0.0818882	0.916498	NaN	-0.238836	-0.990202	-0.934305	0.54718	0.336945	-0.717682	-0.505495	-0.060936	1.06619	0.877882	NaN	0.503292	1.05934	0.211697	0.621244	0	0.727501	0.961184	3	3	3	14.5	14.5	14.5	31.778	0	5.8264	186760000	12
NaN	NaN	-0.622217	0.591494	NaN	NaN	-0.825089	-1.11849	NaN	NaN	-0.335566	1.09612	-3.09362	NaN	0.858406	-1.24262	0.242409	NaN	0.99435	0.587505	NaN	NaN	-1.48862	0.173218	-0.551657	0.612583	-1.00189	-2.77892	0.322859	1.71081	-0.173218	1.65415	1.0321	-1.69049	-0.560722	-0.388653	1.6262	1.42082	0.692166	2	2	2	11.9	11.9	11.9	25.577	0	4.9318	282400000	17
NaN	NaN	NaN	NaN	-1.03268	-0.84133	-0.783947	-1.00469	-2.3872	-2.5946	NaN	NaN	NaN	NaN	0.119467	0.5931	0.936968	-3.99478	-0.119467	NaN	NaN	NaN	-1.95371	-0.829988	2.22379	0.196957	0.151785	0.409285	0.712399	-0.282972	-0.393681	NaN	2.13884	0.370113	NaN	NaN	2.07063	0.426296	1.25825	2	2	2	8	8	8	46.353	0	7.8216	65996000	11
0.0314426	NaN	-0.0503368	-0.540678	NaN	-0.0738277	-0.91427	-2.3671	-0.26593	-0.689219	1.0904	0.6637	-0.396845	-0.661865	1.26747	0.803755	-0.962465	-1.19402	1.7919	1.50023	-0.911423	-1.27238	-0.013195	0.238594	-0.0700798	0.211391	-0.328188	-0.499386	1.67833	1.59913	1.72899	1.71853	0.702812	0.61025	0.0131969	-0.204191	0.801804	0.595078	2.78342	3	3	3	26.8	26.8	26.8	19.123	0	13.004	2690200000	35
-1.43031	0.321289	-0.991129	-1.06246	-2.67552	-0.823349	-3.59095	-1.69979	-0.396889	-0.820351	0.535944	0.809511	NaN	NaN	0	-1.16565	0.220051	-0.432034	1.31126	-0.292076	-0.0553246	-0.915958	0.284555	-0.698076	1.39579	0.611765	1.07533	0.850893	-0.258535	1.02934	1.65208	1.28195	1.37854	0.964951	1.12119	0.30938	-1.11168	NaN	3.59723	2	2	2	12.9	12.9	12.9	25.052	0	11.521	196270000	25
-0.545815	-0.0868683	-0.336306	-0.610422	-1.04468	0.1322	NaN	-0.934536	-0.294958	-0.108587	0.796049	0.869541	2.65076	2.74295	NaN	-0.859533	-0.416975	-1.2711	0.902552	-0.199078	1.3378	1.11674	0.878628	0.0954189	0.377621	0.414457	-2.27569	NaN	0.442148	0.441906	0.0669918	-1.08248	-0.392788	-0.889826	0.910467	0.34008	NaN	-0.0669918	0.702171	2	2	2	2.8	2.8	2.8	151.56	0	14.173	42148000	11
-1.3583	-0.252802	0.381067	0.28064	-0.699373	-1.30247	-2.13648	-0.382347	-0.928888	-1.36523	0.537666	0.833357	-1.45768	-1.01521	0.799026	0.0909462	-0.484653	-0.394953	0.580511	0.627115	-0.160641	-0.130634	-0.116951	-1.30109	0.352499	0.242933	-0.0909481	-0.781179	0.514116	1.05461	1.14483	1.41182	0.627983	-0.242861	0.392147	0.560383	1.02657	0.702724	3.56796	9	9	9	7	7	7	226.59	0	36.962	733490000	63
0.0294323	0.444138	-2.36686	-1.76065	0.275938	0.279938	-2.96199	-2.97351	-0.999735	-1.9717	0.496693	-2.02884	-1.52971	-1.44702	-0.0619221	-0.476664	0.656776	0.41157	0.596952	-0.444818	0.338299	-0.151022	0.0973282	-0.0294323	-0.949598	-0.778532	-0.321161	-0.884199	0.609999	1.02589	0.517466	0.905704	0.699366	0.782282	0.527887	-0.133839	0.79047	0.834309	3.0268	4	4	4	15.3	15.3	15.3	41.283	0	15.573	651000000	86
NaN	NaN	0.546671	NaN	NaN	NaN	-2.12956	-1.01985	NaN	-1.36672	NaN	0.828985	NaN	NaN	0.696012	-0.0666218	-1.1749	0.0447941	-0.576981	-1.41844	NaN	-0.0447941	NaN	NaN	-0.440786	-0.298405	0.415476	1.13803	-1.88475	0.505465	1.39754	1.63729	-0.178242	0.95138	0.825142	-0.11121	0.304457	0.906914	1.04024	2	2	2	6.2	6.2	6.2	45.741	0.0010336	3.7374	115540000	14
-2.14428	-2.57431	-0.331978	-0.347984	0.232351	-2.42726	-0.897589	-1.08616	-1.2381	-0.942806	0.290939	0.439098	-1.41906	NaN	0.111202	-0.833687	0.957788	-1.83993	0.725269	0	0.669205	0.172289	-0.409618	-1.49442	0.849928	0.564505	-0.382078	-0.724104	0.814892	-0.249598	1.28118	0.198284	1.59611	0.708239	0.651112	0.000627518	0.631327	-0.096756	3.12475	2	2	2	11.7	11.7	11.7	24.577	0	98.804	234330000	26
NaN	-0.730179	NaN	NaN	NaN	-2.26299	NaN	NaN	NaN	NaN	0.251236	NaN	NaN	NaN	NaN	-0.993883	NaN	NaN	NaN	NaN	NaN	-0.930376	0.0414753	0.304377	-0.389797	0.516905	NaN	NaN	-0.445429	NaN	0.696983	NaN	-0.0414734	0.134365	-0.569733	NaN	0.623516	0.904715	1.27891	3	1	0	6.8	2.5	0	69.445	0.0037003	2.7476	53805000	4
NaN	NaN	NaN	-0.300783	NaN	0.300783	NaN	NaN	NaN	-0.513973	1.28807	NaN	NaN	0.360493	NaN	NaN	NaN	NaN	NaN	NaN	1.85486	NaN	NaN	NaN	NaN	NaN	NaN	NaN	NaN	NaN	NaN	NaN	NaN	NaN	NaN	-0.791908	-0.452063	NaN	1.11885	1	1	1	8	8	8	29.385	0.0073753	2.3997	61606000	1
-0.699602	-0.00761223	NaN	NaN	-0.140902	NaN	NaN	-0.924183	NaN	-0.662682	NaN	NaN	NaN	NaN	NaN	1.22749	0.46036	0.308237	NaN	NaN	NaN	NaN	NaN	0.308655	NaN	-0.49164	0.00761414	-0.0832596	NaN	NaN	NaN	NaN	1.31969	1.42018	NaN	NaN	0.582569	-0.468048	1.64159	2	2	2	8.3	8.3	8.3	35.707	0.0037175	2.7937	61164000	5
-0.962439	-0.81156	-0.0668011	0.311354	-0.110064	-0.454464	-2.77101	-2.94174	-2.5122	-2.31768	0.288116	0.17627	NaN	NaN	0.671919	0.446154	-0.0492325	-0.0232162	0.449663	-0.535168	-1.34435	-2.75355	-0.638021	-0.638506	0.728777	0.586267	0.0232182	-0.607595	0.778742	0.701511	1.70614	1.61155	0.921621	0.454214	-0.161608	0.149544	1.25164	0.975386	3.97015	4	4	4	16	16	16	32.676	0	30.894	493320000	35
-0.283934	-0.0937519	-0.369957	-0.616476	-0.953125	-1.05085	-1.19211	-1.40743	-0.938456	-0.82238	0.202204	-0.414551	0.144686	0.0288734	0.504053	0.662207	0.739697	0.27227	0.720833	0.201385	0.0484867	0.0966339	-0.215515	-0.915525	-0.180954	-0.755146	-0.138836	0.0995197	0.109762	0.074995	0.758793	0.464499	0.564514	-0.0288734	0.369764	-0.068182	0.415394	-0.540924	5.98431	32	32	32	17.5	17.5	17.5	483.8	0	90.653	4048200000	218
NaN	NaN	-0.190256	0.00329781	-0.482721	-0.0582237	-0.745146	NaN	-3.7476	-1.40919	-0.179518	-0.298349	NaN	-5.73011	1.37269	0.848131	0.630358	0.726862	0.748348	-0.301859	-2.08283	-2.84939	-0.00329781	-0.0481339	1.27668	1.01842	-0.912228	-0.699682	0.732155	0.615257	1.05326	1.22461	1.46373	0.855255	0.0930748	-1.28978	1.61338	1.56974	0.937819	6	6	6	31	31	31	32.127	0	20.94	1138900000	39
-0.385965	-0.261507	0.387867	-1.13212	-1.21672	-1.3057	-1.79482	0.051218	0.250507	-1.76714	0.366791	0.338072	1.0498	0.523607	0.388397	0.218203	-0.0512161	-0.310444	-0.395849	0.666594	-0.215042	-0.274023	0.884731	-0.883553	0.116423	0.251501	-1.25238	-0.387749	0.590015	0.727533	0.247107	0.178011	-0.432848	0.0735435	-0.93659	-0.87612	0.487175	-0.610483	1.85534	2	2	2	14.8	14.8	14.8	17.121	0	5.2854	2120400000	38
-0.220631	-0.470907	-2.3383	-0.218874	-0.759602	-0.694389	NaN	-1.82483	NaN	-0.914911	0.221224	-0.97035	NaN	-0.554873	2.25947	NaN	NaN	0.65152	1.49292	0.384087	0.271837	0.499922	1.0385	0.471447	-1.14217	-0.261274	-0.570105	NaN	0.0348034	0.0296326	1.91095	1.50872	0.327465	0.14567	-0.0296326	-0.540302	-0.215609	0.964214	2.06496	3	3	3	8.9	8.9	8.9	31.24	0	6.1918	342790000	33
-0.524662	-0.82333	NaN	NaN	NaN	NaN	NaN	NaN	NaN	NaN	0.385698	0.485476	NaN	NaN	NaN	NaN	NaN	NaN	NaN	NaN	0.00413322	-0.156534	NaN	NaN	0	-0.0305939	NaN	NaN	0.785156	0.501099	0.133593	0.0174026	-0.180866	NaN	-0.147144	NaN	NaN	-0.773106	1.11893	1	1	1	6.2	6.2	6.2	29.695	0.0036934	2.7368	258680000	4
-1.1164	-1.77197	0.10453	0.152523	-0.130171	0.037447	-3.01839	-1.22412	-2.57166	-1.27617	-0.154253	0.603306	-0.482347	-1.17739	0.633944	0.283203	-0.327091	-0.358164	0.634098	0.0256062	-1.3622	-1.3072	-0.406261	-0.0697899	0.689566	-0.251827	-0.026638	0.0346565	0.763426	0.786112	1.07953	0.745579	0.578089	0.57593	0.670063	-0.0256062	1.18391	0.763847	4.08652	6	6	6	18.3	18.3	18.3	37.964	0	12.912	973360000	40
0.290373	-0.774481	-0.600021	-2.98795	-0.121901	-0.689875	-0.800802	0.724485	0	-0.869766	0.741695	-0.916651	-0.423058	0.610775	0.309364	2.20335	-0.114998	-1.29614	0.666231	2.17978	0.100683	-2.78012	0.491421	-1.1465	0.767946	-0.779453	-0.131079	-0.639936	-0.199488	0.451561	0.280445	NaN	1.05823	-0.84799	0.161722	1.42255	0.51026	0.400663	1.1847	2	2	2	8	8	8	35.653	0.0010246	3.647	63630000	26
-0.838274	-0.778503	0.0577564	0.494045	-1.83779	NaN	NaN	-1.74632	-1.11398	-2.48047	0.0886269	0.797861	NaN	NaN	0.795448	0.127146	0.00679207	-0.312004	NaN	0.147182	NaN	NaN	-1.33968	-0.414856	0.921673	0.829588	-0.0458241	NaN	0.937414	-0.442568	0.749672	-1.578	0.522434	-1.15233	-0.00679398	0.181364	-1.75415	0.887287	1.25216	3	3	3	5.3	5.3	5.3	75.178	0	6.174	206240000	15
-0.718946	0.0535622	0.0105438	-0.679787	-0.179976	-0.442961	-1.11388	-1.33736	-0.856018	-0.364489	1.13211	0.246685	0.312988	0.175388	0.84577	0.802004	-0.357067	-0.654341	1.28954	0.770357	-0.615005	0.259607	0.119804	-0.0105438	0.678267	-0.113747	-0.606609	-0.539778	-0.48126	0.125858	-0.374134	-0.409672	0.533081	0.488531	-0.148922	0.138544	0.710049	0.758791	3.03369	4	4	4	34.5	34.5	34.5	13.508	0	13.279	1914800000	88
-0.0145092	-0.238165	-2.38546	-0.0355225	-0.385008	-0.909775	-1.68022	-2.38478	-2.30715	-1.09268	-1.2541	0.366533	0.247974	-2.83502	1.27005	0.398962	-0.852856	0.0145111	0.0757141	0.125288	-0.297443	-0.139202	0.213049	-0.224005	0.893579	0.677221	0.312941	0.0313072	-1.16849	0.639761	-0.177412	-0.162493	0.477255	0.589432	0.578482	0.607878	0.0719967	0.758175	2.38921	4	4	4	21.3	21.3	21.3	29.274	0	28	504930000	51
0.643133	0.687468	0.171247	-0.0103722	-0.946171	-0.471588	-0.852686	-1.75941	-1.64303	-2.60374	0.104774	0.14374	1.17183	0.898737	1.30735	1.20857	0.452604	0.42123	0.291378	-0.338388	0.160933	-0.228264	-0.438053	-0.103489	-0.0707836	-0.142607	-0.142727	-0.257593	0.213951	0.336348	0.0667095	-0.184055	-0.0362263	0.200712	-0.699976	0.293785	0.0103722	-1.63206	2.34902	5	5	5	16	16	16	50.31	0	142.71	5369000000	128
-0.0938206	NaN	0.0168476	-0.41934	-0.229029	-0.955862	NaN	-1.36454	NaN	-1.14693	NaN	1.53237	NaN	-1.01505	0.678591	1.1744	0.179693	0.946943	0.0404778	NaN	NaN	NaN	-1.2155	-0.768694	-0.045929	0.0935268	1.17364	0.410915	0.452528	0	NaN	NaN	NaN	0.0505047	NaN	-1.70027	NaN	-0.18194	1.05759	2	2	2	6.9	6.9	6.9	53.263	0	6.153	206490000	14
NaN	-3.38868	0.679258	0.422504	NaN	-1.38738	NaN	NaN	NaN	-3.26931	-0.257504	-0.870176	NaN	NaN	-0.066	-0.325006	-1.33797	-1.6877	0.235256	0	NaN	NaN	0.0356979	-0.288849	2.12564	1.64915	NaN	-2.08344	1.13606	0.788549	2.0239	NaN	0.0631123	-0.0395393	0.324892	-0.0176048	2.87795	2.46511	1.84502	1	1	1	1.9	1.9	1.9	101.2	0.0036969	2.7448	1338800000	2
-2.24141	-1.23869	NaN	NaN	NaN	NaN	NaN	NaN	-0.651913	NaN	0.338512	-0.422441	NaN	NaN	NaN	-1.11612	-0.387661	NaN	0.097847	0.364828	0.169865	0.148071	1.48757	1.71329	0	0.39369	-0.788521	-0.459618	-0.185484	0.487436	NaN	-1.96125	0.0701866	0.629133	0.982237	-0.104309	NaN	-0.386444	1.37858	1	1	1	3.8	3.8	3.8	51.278	0.0032726	2.8485	21409000	8
-2.44743	-0.76338	-0.50136	0.987268	0.290133	-0.164368	-2.18891	-4.23975	-1.1274	-1.19977	-0.0271358	-0.526606	-1.73301	-2.53564	1.62495	1.56867	0.319036	0.406281	1.11497	-0.192953	-0.554636	-1.28582	0.315624	-0.360508	1.51071	1.15489	0.969147	0.480391	0.0271378	-1.09848	1.09493	0.553778	1.65699	0.844923	-0.278955	-0.322371	1.65688	0.922438	1.59008	7	7	7	6.8	6.8	6.8	166.91	0	17.515	579940000	58
-1.12971	-1.22837	NaN	NaN	0.331423	NaN	NaN	NaN	-0.888	NaN	0.137352	0.0231895	0.216396	0.0142345	0.730904	0	NaN	NaN	NaN	NaN	-0.023077	0.28154	0.413752	-0.318794	-0.288006	NaN	0.128389	-0.279537	0.111132	-0.105825	-0.0902386	-0.451368	0.519646	-0.650829	0.825493	NaN	NaN	-0.218605	1.55383	255	1	1	21.9	0.1	0.1	2144.4	0.0010025	3.4395	23930000	13
0.0398254	-0.749203	0.23946	-0.742384	-1.60887	-1.11394	-1.99814	-2.21348	-1.6136	-1.08488	0.755798	0.479204	-2.09235	-1.61904	-0.0749779	-0.790272	0.0388622	-0.289625	0.973047	0.608704	-0.0388641	-1.15297	-1.34967	-1.29714	0.488474	0.114235	-0.668905	-1.92217	1.13115	0.832912	1.16643	0.645851	0.488121	0.190811	0.23317	0.0450382	0.640036	0.145063	3.34767	6	6	6	25.9	25.9	25.9	22.52	0	41.406	2569100000	48
-2.76645	NaN	0.292683	-0.180845	-3.06596	-0.817293	NaN	-5.01496	-0.0181866	NaN	0.603004	0.253963	NaN	NaN	NaN	0.263945	NaN	NaN	0.610207	-3.99874	NaN	NaN	0.757872	-0.257557	0.247576	-0.360991	-0.0241356	-0.436636	0.736004	0.408051	0.323551	0.377535	-0.0925293	-0.527367	0.0181847	-0.03689	0.717503	0.397537	1.30639	2	2	2	4.4	4.4	4.4	89.889	0	5.3942	36939000	20
-0.599813	-0.890331	-0.187002	-0.0537624	-0.593699	-1.01358	-1.72726	-2.28414	-1.32973	-1.24218	0.105883	-0.311382	-1.16328	-1.66852	0.753317	-0.359301	0.152304	0.250307	0.590677	0.184774	-0.69776	-0.582373	-0.347908	-0.509325	0.390306	0.180817	0.103119	-0.393349	0.748243	0.517456	1.11336	0.818239	0.723089	0.0537624	0.500725	0.0984135	0.706623	0.743649	4.95652	16	16	16	6.6	6.6	6.6	381.3	0	52.554	1595500000	163
-1.11716	NaN	0.746149	0.788052	-0.89189	NaN	-1.50091	NaN	-1.35164	-1.88845	-0.675571	-1.26133	NaN	NaN	0.621897	0.0232563	-0.103338	-0.481201	1.20186	0.656713	NaN	NaN	NaN	NaN	0.471855	0.253315	0.0895462	-0.0707493	0.101229	1.19078	0.248446	0	-1.52697	-1.07254	-0.900766	-1.1558	0.485823	0.394508	0.537933	2	2	2	9.5	9.5	9.5	37.551	0	5.615	283560000	9
-2.27102	NaN	NaN	NaN	-0.531988	NaN	-1.0959	NaN	NaN	NaN	0	NaN	-1.95746	-2.27468	0.375998	-0.0378418	NaN	NaN	NaN	0.0501232	-0.0256767	NaN	NaN	NaN	NaN	NaN	NaN	NaN	0.368763	0.483614	0.923098	0.0999241	NaN	NaN	0.0700798	0.128571	NaN	-0.236786	1.39923	3	3	3	6.9	6.9	6.9	64.329	0	4.6048	85516000	3
0.26852	0.255285	0.290222	-1.1673	-1.7592	-1.78437	-1.03592	-1.00451	0.0812988	NaN	0.33544	0.0121059	-0.364407	-2.04953	0.875216	0.230074	0.132101	0.317667	-0.660357	-2.70891	-0.378151	-0.176891	0.405863	-0.419538	0.49122	0.593903	0.291143	-0.323139	0.379801	0	0.703995	-0.337006	0.591738	-0.345419	-0.917149	0.260368	-1.63507	-0.698755	0.424431	3	3	3	8.6	8.6	8.6	40.953	0	8.4859	4417400000	45
-2.4198	NaN	0.991499	-0.361116	-0.824684	-0.803728	-2.94263	-2.20025	-2.08187	0.094841	-0.606268	-0.094841	NaN	-3.57261	2.13021	0.913313	0.251675	-0.181351	1.00988	0.736395	-2.14458	-2.11272	-0.712627	-0.953997	1.94864	1.73793	-1.93542	-2.04662	0.337101	0.629608	2.01058	1.4557	1.89759	1.85845	-0.367641	1.23232	2.93615	2.69424	2.81599	7	7	7	29.9	29.9	29.9	36.898	0	36.682	1682900000	58
-1.0188	-0.930006	-0.71648	-0.389608	0.42487	0	-1.3383	-1.26966	-1.29568	-0.676838	1.09556	0.782475	-2.56082	-2.02205	0.388844	0.822903	-1.12265	0.408375	-0.148224	0.116274	-2.88495	NaN	-0.205589	0.531591	1.11192	0.327719	0.284332	-1.17378	1.21305	1.4224	1.39183	1.76877	-0.0174561	1.14427	-1.89089	-0.00870132	1.43104	1.26377	1.49758	7	7	7	22.3	22.3	22.3	24.923	0	16.719	708860000	45
-1.36692	-1.41033	0.312542	-0.273951	-0.602919	-1.07563	-2.17229	NaN	-0.787437	-3.53209	0.623293	-0.161077	-0.934074	NaN	0.510382	0.00807381	-0.12735	-0.830761	0	0.332911	0.292849	-0.33856	0.212938	-1.43936	-0.594524	0.263367	0.158621	-1.56139	1.36182	1.16427	1.84921	1.62408	0.555918	0.718348	NaN	-0.941353	0.115635	0.553627	3.51011	2	2	2	12.5	12.5	12.5	21.469	0.00054289	4.2299	892340000	23
NaN	NaN	0.155228	0.48259	0.60503	-1.83975	-1.86439	-0.194891	-1.91814	-2.17023	0.112162	NaN	-1.87638	0.0576935	0.452057	-0.0224609	0.819529	-2.17193	0.620169	-2.43441	NaN	-2.5678	0.303434	-0.172155	-2.48522	0.549753	-0.43174	NaN	NaN	0.161821	0.523066	NaN	0.626259	NaN	-2.04225	0.022459	0.438894	-0.94829	0.147958	2	2	2	7	7	7	43.275	0	4.9611	99524000	5
-0.678219	-1.24977	0.560682	NaN	0.185678	-0.690393	NaN	NaN	-0.667957	-1.00974	0.500162	1.24818	NaN	NaN	0.292473	0.767078	0.218637	-0.932253	-2.34933	0.887331	-0.110802	-0.0340118	-3.40029	0	0.702486	-2.61191	-3.06152	0.803652	0.207405	0.2451	-1.19157	0.186939	0.700045	1.0431	-0.00467873	-3.09268	1.10449	-0.0410328	0.434171	3	3	3	9.5	9.5	9.5	53.976	0	8.4617	134730000	22
-0.247887	-0.477848	0.705791	0.346254	-1.56454	-2.20945	-2.34053	-1.52132	-1.15187	-0.973295	0.400484	0.271835	-4.5712	-1.77825	0.0310783	-0.219975	-0.00884056	-2.3588	0.663713	0.196272	-1.46389	-1.86645	0.00884056	-0.479635	0.774763	-0.634773	-0.141827	0.0162525	1.01355	0.230963	1.36936	-0.712425	0.402639	0.162424	0.56377	0.229952	0.575285	0.801701	1.40493	3	3	3	3.3	3.3	3.3	98.902	0	11.791	444060000	51
-0.851158	-0.00239563	-0.32695	-0.764746	-0.137632	-0.702765	-2.15972	-4.8032	-3.64126	-1.34858	0.458279	0.668715	0.00239563	-0.997961	1.4298	0.748993	-0.513973	-0.937143	0.40567	0.125195	-0.55789	-0.286274	0.173447	-0.287462	0.409039	0.256485	0.154236	0.0153904	0.826458	1.00887	0.874468	-0.00597954	-0.644098	0.00902748	-0.964836	0.125269	1.006	0.801842	2.95257	6	6	1	13.2	13.2	3.3	76.927	0	26.942	700880000	52
-0.957796	-0.757458	-0.392433	-0.369637	1.85637	-2.52101	1.43959	1.00326	1.63819	1.50864	-0.365318	-0.334024	1.65792	1.11483	-0.456907	2.00333	-0.445154	1.90448	2.61577	2.34693	-1.75782	-1.34503	1.96111	-0.0562344	-0.448944	1.86148	-0.801918	1.56208	0.0562363	-0.131788	-0.567699	2.74435	-0.721697	1.89315	-0.320587	-1.38307	2.36053	2.12553	0.264605	2	2	2	23.6	23.6	23.6	10.024	0.00052029	3.7808	2303400000	18
-1.96901	-1.84054	0.151958	-0.13962	-0.934029	-0.226021	-2.3126	-0.956594	-0.346661	-1.56144	0.0953503	0.11688	-2.55032	-0.780676	0.943411	0.697096	0.320402	-0.0710945	0.563185	0.131191	-0.121487	-0.155333	0.056818	-0.206776	-0.576731	0.230062	0.575773	-0.999392	0.289375	-0.67981	0.752592	0.720705	0.596317	0.52334	0.165771	-0.056818	0.720652	0.558167	2.62576	7	7	7	29	29	29	41.263	0	61.44	6204000000	117
-0.517075	0.125652	0.0816936	-0.191444	-0.285994	-0.759552	-0.802979	-1.39456	-0.904179	-0.936184	0.481781	0.865906	-0.751051	-1.05705	1.175	0.370886	-0.245872	-0.314976	1.31008	1.15222	-0.598673	-0.0648251	-0.496908	-0.212406	-0.23568	0.0719986	0.280195	-0.0774994	1.46905	1.46277	1.88529	2.15352	1.41488	1.05623	-0.981932	0.0648251	1.08603	0.526175	3.80416	1	1	1	8.2	8.2	8.2	18.203	0.0049129	2.5574	441890000	12
-0.010191	0.600885	0.441416	-0.496992	-0.51861	-1.06253	-0.604109	-0.803123	-0.227869	-0.974833	0.840282	0.660076	0.251492	0.453428	1.45925	0.686249	-0.903458	0.0523891	0.729715	0.251987	-1.53762	0.260906	-0.172619	-0.0579224	-0.220785	0.0936241	0.0457535	-0.268686	0.683708	0.690144	0.223488	0.298033	-0.914766	-0.93564	-1.71014	-0.49189	0.010191	-0.443153	1.5116	5	5	1	19.6	19.6	4.2	35.609	0	40.586	1366200000	80
-1.4077	-1.17694	0.297232	-0.520971	-0.0499821	-0.831976	-1.18311	-1.32174	-1.07975	-0.844198	0.190359	0.178684	-2.46983	-3.34181	0.0803185	-0.194637	0.405546	-0.00676727	0.344271	0.124825	-1.02572	-0.533381	0.00676918	-0.468948	0.356058	0.508104	-0.171034	0.0075779	0.747852	0.387653	0.925922	0.52269	0.50152	0.560266	-0.0383949	-0.311644	0.632254	0.336679	1.9939	12	12	10	36.5	36.5	29.6	45.763	0	93.188	3910900000	209
NaN	NaN	NaN	NaN	-3.2877	0.0434933	-2.21145	-2.7855	-2.75697	-3.67926	0.389021	-0.0892105	-3.32558	NaN	NaN	NaN	NaN	-6.27627	NaN	NaN	NaN	-0.271397	-2.80271	-3.21508	0.948347	0.757139	NaN	0	1.34169	0.520271	1.44703	0.747042	1.19193	0.837732	0.730604	-0.232805	NaN	0.0181255	2.31518	2	2	2	4.7	4.7	4.7	67.065	0.001902	3.0078	78413000	2
-0.440018	-1.03784	0.153208	0	-0.787859	-0.690489	-1.66617	-2.15898	-1.01657	-1.65843	0.35737	0.205648	-2.22175	-3.38387	0.838676	0.030489	0.166222	-0.337778	0.76609	0.154772	-0.0806065	-0.413034	-1.27133	-1.59798	0.621279	0.0926285	-0.170033	NaN	1.98498	1.28146	1.45785	1.12392	0.648798	0.0544949	-0.260914	-0.492048	0.973797	0.2603	2.20622	1	1	1	9	9	9	15.932	0	24.711	472970000	31
-2.55153	-1.51614	0.00543022	-0.810011	0.0744095	-0.19297	-0.0930138	-2.91187	-3.59511	-1.7214	0.596292	0.18833	NaN	NaN	-1.11798	-0.348993	0.511278	-0.456919	0.146902	-1.0414	-1.66138	-1.16034	0.208303	0.0168362	1.89319	1.19045	1.36221	-0.0126953	0.376879	1.25315	1.1183	1.49417	-0.00543213	0.36087	-0.41511	-0.521341	0.982595	1.81169	2.79719	11	4	4	32.3	15.6	15.6	51.008	0	18.459	897850000	78
-0.91296	-0.293243	-0.567368	0.00754166	-0.591959	-0.378017	-1.13086	-1.82523	-0.156738	-1.15929	0.81324	-0.00754166	-0.937809	-1.10925	1.13379	0.689005	0.58662	0.377317	0.731192	-0.0298233	0.426779	0.382807	0.276211	-0.292824	-0.862331	-0.14513	0.318699	-1.38634	0.797581	0.773918	0.958052	0.105053	0.929329	-0.307102	0.842146	0.0607681	0.661131	-0.278477	2.88586	8	8	8	12	12	12	118.87	0	34.595	1055400000	116
-0.132587	-0.249229	0.0749226	0.219574	-1.12716	-0.984621	-0.592663	-0.763618	-0.977449	-1.37171	0.702103	0.419624	-0.285906	-0.390261	0.995768	0.411633	0.541403	0.353897	0.326733	-0.509903	-0.833176	-0.222027	-0.401247	-0.570227	-0.0749207	-0.261467	-0.501802	-1.7248	0.595316	0.30233	0.680552	0.689489	0.200661	0.0767498	0.116053	0.386131	0.789995	0.353521	4.97708	11	11	11	15.4	15.4	15.4	93.713	0	54.959	2328900000	73
-0.339249	-0.250027	0.00938034	-0.516668	-0.733231	-1.07087	-1.07065	-1.3288	NaN	-0.985222	-0.364864	-0.34861	0	-0.158354	0.988527	0.779682	0.452967	0.201927	0.963924	0.700207	0.467178	0.442823	-0.752422	-0.635435	-0.352053	-0.199127	0.2894	-0.0162544	0.578194	0.66958	1.16362	0.719639	0.53196	0.576801	-0.0318222	0.646276	0.0234909	-0.492617	4.30716	2	2	2	3.7	3.7	3.7	95.917	0	55.084	286550000	24
-2.24685	-1.49548	0.402739	0.0843201	-0.146656	-1.08015	-0.571239	-1.29264	-2.01726	-1.41588	0.136307	0.278149	-1.20265	-0.957039	-0.246311	-0.833143	-0.00613976	-1.10204	0.0474052	0.00613976	0.133436	0.234732	-0.475136	-0.436234	0.297028	0.240149	0.550468	-0.534254	-0.446739	0.174892	0.481106	0.108139	-0.320175	0.0617123	0.274498	0.395041	0.803228	0.219872	3.04074	11	11	11	26.6	26.6	26.6	52.564	0	150.25	1205000000	88
-0.206072	-0.0163803	-0.703138	-0.204617	-2.58875	-1.07688	-2.24636	-2.25425	-1.59348	-0.642933	1.05652	0.65683	-2.11128	1.01033	0.322674	-0.133144	-1.21692	-0.635073	0.445164	0.0163803	0.403526	-0.0719929	-0.781914	-0.400486	0.207705	-0.156763	-0.398582	0.479506	1.04839	0.934151	1.22724	0.12326	0.880014	0.741608	0.671362	0.48225	1.05998	0.98942	4.5394	6	6	6	15.4	15.4	15.4	54.826	0	12.111	1368600000	52
0.264694	-2.2206	-0.37071	1.10012	-0.0655079	-0.51181	-0.564863	0	-1.20312	-2.28213	0.717373	-0.0833569	1.94181	1.01717	0.51792	1.22834	-0.858725	-1.17373	1.35228	-0.14436	0.26222	0.72212	-0.132734	-0.414925	0.225916	-1.18694	-1.47838	NaN	1.53104	-0.595713	1.68262	0.358292	1.04949	-0.196552	0.475163	-0.857908	0.647926	1.03956	1.43708	2	2	2	31.9	31.9	31.9	15.204	0.00054201	4.2035	186530000	20
-0.378618	-0.0356731	0.18475	0.215298	-0.94066	-1.05502	-0.987616	-1.51947	-0.944138	-1.24053	0.421354	0.35774	-1.35073	-1.65816	0.330856	-0.0191898	-0.996695	-1.20922	0.524632	0.247753	-0.785837	-0.809378	0.0191898	-0.120363	0.44521	0.594744	-0.250633	-0.441189	0.566792	0.475101	1.32255	1.17525	-0.205364	0.206772	0.206652	0.322659	1.34582	1.08838	3.18158	16	16	16	20.5	20.5	20.5	117.1	0	294.77	4254000000	198
0.489168	0.0382328	-1.51764	-0.187231	-0.187569	-0.682901	-3.82742	-0.501162	-0.151114	-0.43622	1.39855	1.09974	1.04623	0.030323	-2.56867	0.439072	-3.98031	-0.532925	1.29175	1.39462	0.201103	-0.950981	0.826515	-1.42586	-0.030323	-0.316597	-0.796791	-2.2025	1.67975	1.27379	1.15276	1.11035	0.906961	0.455946	0.427265	0.0313911	-0.98488	-0.361292	0.857796	3	3	3	13.9	13.9	13.9	29.811	0	56.409	3349700000	64
-2.03932	-1.17585	-0.564409	0.106945	-0.964691	-0.371424	-1.62834	-1.84566	-1.25311	-1.44598	-0.19482	0.844938	-3.68556	-1.39079	0.733366	-0.613874	-1.32508	-0.13673	0.36684	0.0765057	-0.00225639	-0.291519	-1.6307	0.00225449	0.718246	0.538723	0.684345	-0.463224	1.29315	0.747154	1.41277	1.37468	1.02356	0.700174	0.724644	0.244146	0.626581	0.514975	3.86094	6	6	5	23.2	23.2	20.1	40.471	0	136.64	1895700000	83
-0.711464	NaN	-0.526615	-1.77752	0.115715	0.164886	-2.01904	-0.509556	-1.07153	-1.67067	NaN	0.171873	-0.639702	NaN	0.42963	0.0613079	0.328421	NaN	0.651642	0.386564	NaN	-0.213261	NaN	-2.20975	0.781225	NaN	0.543074	0.560266	-0.0613079	0.457514	0.352224	-0.555424	0.892622	-0.724602	-0.133865	0.130966	-0.429325	NaN	1.49907	2	2	2	6.1	6.1	6.1	71.372	0	7.6189	124940000	9
-1.48812	NaN	-0.231302	0.356285	-1.32199	-1.83913	-0.910223	-1.5765	0.00504494	NaN	0.31974	-0.873434	-2.4233	NaN	-0.0769444	-0.347628	0.123768	-0.241287	0.573586	-0.00504494	NaN	NaN	-1.04679	0.0316563	-0.464981	0.639854	0.419226	0.44673	-1.53724	0.638027	NaN	0.698429	0.545326	0.0902729	0.478884	-1.12914	0.614676	0.475218	1.00896	2	2	2	4.9	4.9	4.9	66.211	0.0005385	4.1377	154870000	10
NaN	NaN	NaN	NaN	-0.720455	NaN	-1.17101	-3.06452	-0.85116	-1.5436	0.148167	0.0858421	-2.50862	NaN	NaN	-0.0858421	-0.184565	-0.604811	NaN	NaN	NaN	-1.92642	0.205807	0.635902	NaN	0.197851	0.143019	-0.640619	0.727728	0.31768	0.899218	0.444527	0.282419	-0.289629	NaN	NaN	NaN	0.365061	2.0238	1	1	1	2.7	2.7	2.7	83.492	0.0061296	2.4544	343150000	3
NaN	NaN	-1.14376	NaN	-0.795172	NaN	NaN	NaN	NaN	NaN	NaN	NaN	NaN	NaN	-0.277781	0.0647182	NaN	-1.1589	1.18539	0.152353	NaN	NaN	0.415264	-0.529432	NaN	0.108002	NaN	-1.24356	1.03547	0.278416	0.889933	NaN	NaN	NaN	0.344858	-0.0647202	-0.39761	-0.522211	0.682031	1	1	1	5.8	5.8	5.8	36.845	0	9.9118	70176000	23
-1.26484	-2.68591	1.5985	-1.60617	-1.40403	-0.810095	-1.14433	-1.11797	-1.16411	-2.64108	-0.76305	0	-4.55698	NaN	0.247217	-0.180794	-0.255392	-0.656485	0.55814	0.178932	NaN	NaN	0.209806	0.117048	2.10348	1.86368	0.765263	-1.50685	1.76712	2.09367	2.8722	2.95246	2.60438	2.6469	-0.443729	-0.929796	0.853346	0.172859	3.11088	4	4	4	8.9	8.9	8.9	69.293	0	7.0269	523830000	15
-0.888243	-0.700462	0.485069	0.286495	0.141073	-0.421009	-0.784889	-0.980692	-0.661486	-1.57608	0.357338	-0.190765	-0.571394	-0.880634	0.78142	0.784126	0.346991	1.00979	0.406857	-0.563873	-1.48294	-1.70418	0.293818	0.191454	0.0384464	-0.560207	-1.09236	-1.0521	0.10421	0.623085	0.599072	0.0863895	-1.24583	-0.368565	0.0855541	-0.0384464	0.451315	0.38003	1.63965	3	3	3	17.1	17.1	17.1	25.169	0	70.128	2384900000	64
NaN	NaN	-0.423586	NaN	-0.166435	NaN	-0.406132	-0.351162	-0.699987	NaN	NaN	NaN	0.622515	NaN	NaN	0.785761	0.623415	NaN	0.555185	NaN	NaN	NaN	0.282831	-0.373837	0.208927	NaN	NaN	NaN	0.713156	NaN	NaN	-0.974321	NaN	0	0.59601	-0.0758991	NaN	NaN	1.73662	1	1	1	1	1	1	186.56	0.0036714	2.6998	35248000	4
-0.816786	-0.982784	-0.289379	-0.505003	-0.487173	-0.841496	-2.72726	-1.34994	-2.88199	-1.51212	0.205404	0.256647	-1.12791	-1.41728	0.275417	0.108753	-0.158165	-1.0286	0.133522	0.115627	-0.992069	-1.21671	-0.966797	-1.41183	0.528316	0.283686	-0.0465622	0.0465603	0.812862	0.381861	0.826786	0.712685	0.788952	0.0639458	0.542263	0.152021	0.516918	0.106728	4.36756	4	4	4	9.9	9.9	9.9	67.032	0	10.508	1423100000	37
NaN	NaN	-1.0069	-1.47656	-0.554716	-0.813074	NaN	NaN	NaN	NaN	NaN	NaN	NaN	NaN	0.264204	-0.518028	0.159121	0	0.113653	NaN	NaN	NaN	NaN	-0.665756	0.285759	0.0508041	-1.05352	NaN	NaN	NaN	-0.92329	NaN	0.271221	0.0755844	-0.894594	NaN	0.308376	0.265844	1.2454	1	1	1	17.5	17.5	17.5	11.818	0	154.61	99327000	16
-0.68627	0.272751	0.46315	0.712574	-0.306492	-1.15263	0.121544	-0.287636	0	-0.778442	2.11317	1.87657	2.86989	2.8027	NaN	NaN	-1.84015	-3.48949	-0.118509	-0.509407	0.935762	0.603117	0.658773	0.8587	0.721001	0.121969	NaN	NaN	1.31802	0.471996	NaN	-3.42449	-3.40884	-1.90164	-2.79165	-1.4869	-2.906	-3.22618	2.18351	2	2	2	12.3	12.3	12.3	18.487	0	8.493	609160000	27
0.241978	0.238533	0.0754223	-0.516958	-0.747015	-0.00579453	-1.00209	-3.72782	-1.4969	-1.53494	0.460596	0.631552	-2.17729	-0.692108	0.906237	0.302355	0.520048	0.275616	0.36141	0.417267	-0.39337	-0.328465	-0.478405	-0.875353	-0.134525	0.0305061	-0.157578	-1.01723	0.90811	0.822206	0.634413	0.402699	-0.0514393	-0.369843	0.616634	-1.26023	0.00579453	0.235237	1.41652	5	5	5	39.5	39.5	39.5	25.736	0	27.552	882840000	67
-1.00149	NaN	NaN	NaN	NaN	NaN	-0.84849	-0.162859	NaN	NaN	NaN	NaN	NaN	NaN	NaN	NaN	NaN	NaN	0.170084	NaN	NaN	NaN	0.162861	0.260721	NaN	NaN	NaN	NaN	NaN	NaN	NaN	-0.993649	-0.543411	NaN	0.361128	NaN	0.574245	NaN	0.515263	1	1	1	9.6	9.6	9.6	35.637	0.0019231	3.1143	21640000	3
0.702879	-0.213949	-0.509205	-0.975971	0.208319	-0.633141	-0.597712	-1.10321	0.480467	-0.494389	0.101486	-0.878035	-0.0199604	NaN	1.19321	NaN	0.933338	0.417639	1.2021	0.609167	0.0552177	NaN	0.5226	-2.26344	-0.0215168	NaN	0.260771	-0.405544	-0.361296	NaN	0.0199604	NaN	-0.245758	NaN	0.437706	NaN	NaN	NaN	0.853872	2	2	2	3.7	3.7	3.7	61.199	0.00097513	3.2195	65602000	8
0.174013	0.587307	-0.676899	-1.15258	-1.76025	-2.3792	-0.320744	-0.794062	-3.44637	-0.30768	0.467365	0.467224	-0.0610409	-0.320839	0.34557	0.489206	-1.51324	-0.0740891	0.209881	0.36083	0.569326	0.356461	-1.62641	-3.13255	0	0.0687256	0.289463	0.343086	-0.82523	0.629042	1.14246	1.02654	-0.0160427	-2.598	0.433767	0.496948	NaN	-0.646795	0.805503	4	4	4	8.1	8.1	8.1	51.447	0	38.054	1344300000	54
-0.0208111	-0.0731869	0.820585	0.358829	-0.381954	-1.1221	-0.497015	-0.805555	-0.49551	-0.862514	0.953688	0.938787	1.03911	0.613762	0.477961	-0.376606	-0.261156	-0.00782967	0.899239	0.529802	0.57802	0.668928	-2.08596	-2.03549	-0.102098	-0.25378	-0.638643	-1.71397	1.0894	0.839407	-1.06696	0.366549	0.202475	0.165506	0.855669	0.00782967	0.161304	-0.368465	2.15553	2	2	2	12.6	12.6	12.6	10.958	0	16.214	15481000000	39
-0.785942	-0.703005	NaN	-0.179901	NaN	-1.11501	0.520781	NaN	NaN	-2.18117	-0.257721	0	1.31815	NaN	1.26584	0.526777	NaN	-1.44845	NaN	NaN	NaN	-1.87341	0.378031	-0.0168533	0.776293	-1.24064	NaN	NaN	1.54649	1.25924	1.37418	0.0448608	NaN	-0.543184	0.37561	NaN	0.776718	-0.586338	1.00259	1	1	1	2.6	2.6	2.6	47.612	0.0073434	2.3775	182060000	12
-0.596766	0.151089	-0.212891	0.0494328	-0.731297	-0.914249	-0.950075	-1.22318	-1.0348	-0.722239	0.414774	0.461843	-0.398489	0.00154686	0.6696	1.15049	0.238937	0.313883	0.246321	-0.853285	-0.00864792	-0.565208	-0.00154686	-0.211229	0.213238	-0.164312	-0.491356	-0.805374	0.254854	0.194115	0.515368	0.350605	-0.501925	-0.279835	0.558928	0.194412	0.687637	0.0884151	3.50369	8	8	8	30.4	30.4	30.4	36.391	0	42.866	2906600000	76
0.629213	-0.317533	-0.232502	-0.50605	-0.15913	-0.219496	-0.393349	-0.680655	-0.147451	-0.771681	1.22143	0.720154	-0.0452747	-0.130152	0.963301	0.735344	-0.682186	-0.680159	1.27167	1.20653	0.274614	0.213886	0.0452766	-0.557108	-0.218325	-0.783892	-0.23023	-0.144796	1.30285	1.49945	1.23432	1.10378	0.805019	-0.744713	0.747089	0.811121	0.0648212	1.34714	3.25487	6	6	6	14.2	14.2	14.2	30.59	0	165.2	2820000000	100
-2.19504	-1.24436	-1.1696	0.262526	0	-1.53439	-1.27955	-0.754509	-0.571106	-0.908522	0.0473118	-0.330194	-3.23711	-1.91874	1.17034	1.22334	0.774712	-0.121553	0.629719	-0.478123	NaN	-2.11079	-0.0997581	0.302231	-0.188173	-0.286236	0.0124092	-1.01533	0.590944	1.2577	1.92964	2.06713	1.20061	1.01784	0.490435	0.193424	0.873213	0.765463	3.34239	6	6	6	21	21	21	48.794	0	80.982	1010700000	91
-0.752712	NaN	-0.012886	0.0898666	-0.885021	NaN	-0.464277	-0.949213	NaN	-0.934902	0.235575	0.309633	-2.77719	0.858294	0.256306	0.287714	0.0700684	NaN	NaN	-0.906702	0.173035	NaN	NaN	-0.959217	NaN	NaN	NaN	0.012886	NaN	-0.655293	NaN	NaN	NaN	NaN	0.0264091	NaN	NaN	NaN	0.0587724	80	1	1	19.3	0.3	0.3	604.67	0	10.168	55676000	9
-0.0206146	-0.218754	-0.338219	NaN	0.702345	-1.17031	-0.819466	-1.30926	-0.409584	0.0129452	0.913954	0.815596	-0.331518	-2.12461	0.724447	1.44065	-0.169979	0.593227	1.37745	0.141123	0.503981	0.578745	-1.76417	-0.387461	1.27439	1.40146	1.56504	-0.609781	0.877342	-0.262064	0.789322	-0.355753	-0.044548	-0.317114	0.97884	0	0.564999	-0.479885	0.584307	5	5	5	2.5	2.5	2.5	372.27	0	10.824	210170000	34
-1.72659	-1.20392	0.388323	-0.66807	-0.844986	-0.574076	-1.44591	-1.627	-0.261209	-1.14846	0.338898	0.0018177	-3.38912	-3.64478	0.753582	0.192543	-0.145277	-0.419197	-0.00173378	0.306089	0.00173569	0.195023	-0.266796	-1.43848	-0.193037	0.681757	0.633518	0.699831	1.24257	1.20598	0.624813	1.40091	-0.213211	-0.60087	0.393053	0.339754	0.939098	0.646349	2.06578	5	5	5	18.4	18.4	18.4	32.61	0	16.129	2866500000	94
NaN	NaN	-0.46138	-0.748159	0.817369	-0.511868	NaN	NaN	-0.795393	0.593809	0.935648	NaN	-1.19267	0.0793438	-0.632185	-0.807024	0.944355	NaN	1.07941	0.94108	-0.763399	-0.13063	0.696438	-0.809082	0.703802	-0.0793457	-0.304951	NaN	0.562632	NaN	NaN	NaN	0.434713	-1.95269	0.974974	-0.535734	1.00584	0.558599	0.0808614	2	2	2	8.9	8.9	8.9	38.086	0.00054825	4.3711	137100000	16
NaN	NaN	0.478367	-0.771145	0.665121	-0.217573	-0.753353	-0.914532	NaN	-0.900661	0.149338	0.33173	-0.0512428	-0.86706	0.790283	1.38284	1.14337	0.776985	-0.37505	-0.710939	-0.216621	-3.90453	0	-0.145773	0.334049	0.841049	-3.73686	-1.6227	0.375607	-0.325319	1.49533	0.107666	0.948212	1.16156	0.264086	-0.0210609	-0.155628	1.46188	1.67279	4	4	4	12.3	12.3	12.3	50.44	0	10.25	517350000	20
NaN	0.722576	0.481167	-1.18488	NaN	-0.0927505	-0.149353	0	-0.343739	NaN	NaN	1.68575	1.19182	0.898764	-0.362736	-0.0282879	NaN	NaN	1.14445	0.57548	-0.647581	0.231443	-0.571665	NaN	-1.22393	NaN	-0.208817	-1.12332	1.56491	1.10048	-0.0485325	0.587093	NaN	NaN	0.364626	NaN	NaN	NaN	2.47548	2	2	2	2.9	2.9	2.9	77.535	0	4.4533	110240000	11
-1.89203	-1.69461	-0.300312	-0.183521	-0.239609	-0.142771	-1.1946	-0.0961742	0.711908	-1.15351	-0.0773087	0.594061	-0.674252	0.847919	0.178392	1.49212	1.69215	-0.280283	1.3403	1.2294	-3.92891	-0.847475	-0.00909805	0.00909996	-0.307478	0.199827	1.30808	1.02749	0.760647	0.545788	1.23784	0.0706291	0.062851	0.378294	-0.473696	-0.687309	0.404129	-0.409328	1.37502	5	5	5	8.9	8.9	8.9	60.239	0	8.615	776840000	27
-2.71994	-2.9942	0.318382	0.116411	-0.112974	-0.174578	-1.21337	-1.36662	-2.33257	-2.13662	-1.49083	-1.15183	-0.92058	-2.55836	1.0095	0.798292	0.623842	0.552423	-0.183304	-0.416964	-2.86551	-3.18466	0.826546	0.502014	1.61657	1.66336	-0.701828	-1.0521	0.240044	0.0852432	0.760149	0.749269	0.660021	0.848495	-0.0852432	0.109364	1.67257	1.60506	1.76208	9	9	9	26.8	26.8	26.8	53.22	0	200	7259800000	134
-1.53791	-1.73638	0.102238	0.097229	-0.359219	-0.296307	-1.45989	-1.37037	-0.877569	-1.37335	-0.177351	-0.0972271	-4.25105	-2.49535	0.677614	-0.953129	0.29525	0.237473	0.707676	-0.422991	-2.39045	-1.57647	0.143141	-0.128931	0.570822	0.637396	-0.172749	-0.406477	0.639082	0.490982	1.08221	0.949594	0.697914	0.612715	0.231268	0.232286	0.91716	0.702732	2.00521	4	4	4	19.5	19.5	19.5	31.651	0	12.456	2400100000	68
-1.62578	-0.750246	0.236055	-0.797827	0.370934	-0.198593	-1.147	-0.790686	0.300539	-1.47347	0.0129147	1.21087	-1.2661	-0.524681	1.51977	0.419186	0.938816	0.729879	-1.56617	-0.967545	-6.25557	0.0214386	-0.734295	-0.428333	-1.18257	0.632259	-1.80961	-0.431719	0.870193	0.489529	-0.0129166	1.19335	0.38265	-0.407028	1.03977	0.925459	0.292881	1.72068	1.86371	6	6	6	29.2	29.2	29.2	29.203	0	13.896	1429800000	52
-2.47551	-0.124235	-0.997509	0.35252	0.505831	-0.514977	-1.01341	-1.3083	-1.62991	-0.515123	0.227463	0.437578	0.230871	-1.21672	1.17587	0.780775	-0.00232315	0.379099	0.140701	0.124817	0.00232124	-0.791916	-0.00945473	-1.0161	-0.468027	0.583563	0.505711	-0.0414982	0.0251522	0.328165	1.02088	-0.248579	-0.0751343	0.540192	-0.0437851	0.543428	-0.778969	0.476654	2.10018	7	7	7	20.4	20.4	20.4	42.42	0	28.031	1653800000	72
-0.544662	0.129374	0.471806	-0.243395	-1.50913	-0.833746	-0.913094	-1.47863	-0.753542	-0.838261	0.789049	0.553129	-2.78983	-2.5391	0.641226	0.0292168	-0.277885	-0.0750675	0.688437	0.354414	-0.0391846	-0.10495	-0.176523	-0.0292187	0.848677	0.553291	-0.0909863	-0.138927	1.52756	1.21895	1.23242	1.15055	0.936045	0.613899	0.524578	-0.571138	1.07636	0.736187	2.63432	4	4	4	13.1	13.1	13.1	31.847	0	75.778	2767000000	102
-0.654228	-0.415657	0.139503	-0.415657	-0.523399	-0.609884	-0.466871	-0.494318	-0.28343	-0.476244	0.531168	0.476107	0.758753	0.783066	0.657318	0.331947	0.284521	0.0187378	0.661648	0.494953	-0.150806	-0.406939	0.31311	-0.0187378	-0.515915	-0.751377	0.0414104	-0.283529	0.904573	0.291746	0.465475	0.219511	-0.174181	-1.41204	0.847776	0.344721	-0.0561619	-0.353733	3.91404	15	15	15	29.4	29.4	29.4	68.265	0	48.937	1449200000	186
0.572847	0.333059	0.205999	-0.0581684	-0.836929	-0.837404	-1.50318	-0.790371	-0.908268	-0.559881	0.179993	0.381746	3.00161	2.57024	0.932516	1.25789	0.231905	0.220789	-0.542999	-0.4034	0.253666	0.271278	-0.286449	-0.378136	-0.4139	-0.959583	-0.969114	-0.782587	0.27957	0.0581665	-0.601482	-0.622416	-1.35622	-0.287552	0.650589	0.481657	0.418396	0.161789	2.20588	6	6	6	23.3	23.3	23.3	39.699	0	323.31	13424000000	171
-0.136957	0.771181	-0.412512	-0.617718	-0.82745	-1.45854	-1.59684	-0.647631	-0.924986	-1.4219	0.770256	1.11679	-4.55107	-1.04971	0.168406	0.81719	-3.145	-4.00155	0.500832	0.317434	0.416697	0.57778	-0.893494	-1.07418	0.90539	0.620628	-2.05954	-1.16203	1.77836	0.959709	1.24385	1.60885	-0.391693	0.751902	-0.284311	0.136957	0.71558	0.634489	1.34645	3	3	3	8.3	8.3	8.3	60.632	0	6.9737	276710000	28
-2.156	-1.25209	-0.19754	0.381077	-0.6731	-0.514372	-1.33321	-1.41722	-0.918982	-0.495943	-0.0570354	0.331968	-3.6156	-1.28217	0.091074	0.473597	-0.300062	0.274263	0.642538	0.373041	-4.01629	-1.4007	0.470835	0.00799179	0.57666	-0.0417252	-0.375429	-0.898596	1.09163	0.724609	0.568666	1.22346	0.843336	0.170805	0.420202	-0.00799179	1.08224	0.77133	1.99711	10	10	10	38.9	38.9	38.9	28.514	0	58.302	4324400000	136
0.162535	-0.638094	0.466894	-0.844856	-1.39385	-0.710779	-6.53408	-1.97956	-1.08031	-1.49798	0.499556	0.340586	-0.0041256	-1.08698	0.280218	0.0342312	0.216328	-0.0631351	-0.378317	-0.729111	0.416698	0.385162	-0.912529	-0.166943	0.369112	0.205116	0.437933	-0.807512	0.213896	0.0041256	0.5184	0.474689	0.287043	-0.993765	0.373686	-0.596375	0.490889	-1.04942	1.67503	2	2	2	19	19	19	16.465	0	8.1274	920970000	42
-1.73474	-1.09896	0.430017	0.190615	-0.846725	-1.02903	-0.933844	-1.54602	-1.12341	-1.42802	-0.227823	0.0540848	-1.28428	-1.79146	0.738043	0.689722	-0.60313	-0.881655	0.647116	0.418161	-3.6233	-1.98576	-0.0540829	-0.460238	0.944674	0.774302	-0.702198	-0.708971	0.643246	0.457754	0.789206	0.78635	0.693644	0.561943	0.520931	0.588402	1.11483	0.985989	2.81855	12	12	12	29.3	29.3	29.3	58.407	0	91.774	4042700000	158
-0.594412	-0.0291252	0.380053	-0.218697	-0.354813	-0.968254	-2.11368	-1.77517	-1.04205	-1.17371	0.499165	0.623589	-2.4677	-2.35745	0.778545	0.190655	-0.85297	-0.147655	0.247637	0.198278	0.0680103	-0.0522041	-0.324177	-0.509691	0.811966	0.259035	-0.090292	0.0291252	0.68177	0.610672	1.11177	0.967642	0.765118	0.419333	-0.255177	-0.718477	0.768686	0.266306	1.94274	11	11	11	17.9	17.9	17.9	130.99	0	75.211	2221700000	107
0.298229	0.708973	-0.175747	0.313318	-0.616718	-0.942476	-0.559137	-0.934826	-0.512909	-0.803032	0.160299	0.406713	-0.953579	-1.41492	1.02647	1.00309	0.793562	0.672672	0.47027	0.337275	0.433603	0.319391	-0.146461	-0.859343	-0.102592	-0.817062	-0.433184	-0.65715	0.523243	0.509336	0.0955086	0.115751	-0.0829716	-0.308817	0.342617	0.0829716	-0.17981	-0.114027	1.01157	5	5	5	20.1	20.1	20.1	34.228	0	68.7	2735000000	73
-0.627974	-0.0872421	0.513983	-0.196095	-1.30097	-0.669436	-1.94547	-2.56265	NaN	-0.761971	0.881107	0.721949	0.0423431	-0.487007	-0.254723	0.597233	-2.58293	-0.460283	1.11628	0.566881	-0.985245	-2.11852	0.264318	-1.69931	0.497303	0.0267544	-0.374916	-0.911896	1.30908	0.733789	-0.0245323	0.346935	0.578482	0.0138626	0.517431	0	0.376787	0.216055	1.88065	3	3	3	7.3	7.3	7.3	62.25	0	6.3112	510230000	28
NaN	NaN	-0.206285	0	-0.441849	-0.774178	-2.15382	-2.10932	NaN	-2.56343	-0.0534763	-0.0624695	NaN	NaN	0.448326	0.449076	-0.450764	-0.594202	1.35416	0.971764	NaN	NaN	-0.376135	-0.478771	0.729191	0.991865	-0.708944	-0.932772	1.71156	1.72471	2.03254	2.01629	0.66938	0.624109	-0.0264473	0.185112	1.93034	1.89985	4.45235	1	1	1	7.5	7.5	7.5	21.361	0	35.275	407750000	21
-1.51174	NaN	-0.129978	-0.322048	-1.46636	0.389771	NaN	NaN	NaN	-0.393463	-0.317274	NaN	-0.698259	-0.060545	1.50652	0.679609	1.61375	0.545315	1.85038	NaN	-1.42944	NaN	0.667418	1.3118	2.14461	1.20372	-2.72829	-0.990753	0.274733	-2.48792	-0.946283	-1.60797	1.7146	0.0605469	-0.381306	NaN	2.27672	1.87982	0.338165	5	5	5	17.3	17.3	17.3	41.917	0	16.737	261130000	21
-1.96884	-1.67448	-1.49318	-0.388762	-1.82631	0.00779533	1.15377	-0.256786	-0.654806	-0.77273	-0.301186	1.60917	NaN	NaN	2.18571	-0.987268	-1.16494	-0.618841	1.21454	0.812031	-0.441702	-0.932987	1.73585	1.14891	1.97326	1.51622	-0.223454	-0.470234	-0.00392723	0.784136	0.926937	2.20493	2.46229	2.27703	-0.870411	0.00392723	2.83365	2.58952	2.37432	4	4	4	39.3	39.3	39.3	19.878	0	116.16	1194900000	27
-0.759892	-0.72533	0.153843	0.0255299	-0.662455	-1.00922	-1.08666	-1.44991	-0.923441	-1.27321	0.120739	0.473309	-1.5483	-1.22387	0.943998	0.627157	-0.452187	-1.02798	0.131475	0.130623	-1.04731	-1.22312	-0.220701	-0.457373	0.153658	0.0209293	-0.802082	-0.635393	0.595066	0.607645	0.964355	0.907272	0.293766	-0.0209274	0.357756	0.161671	0.716085	0.336588	3.73337	8	8	8	18	18	18	77.42	0	63.625	2318400000	100
-0.78648	-0.391073	-0.0518932	0.0501842	-2.3686	-0.595953	-2.0657	-1.28523	-1.00793	-3.57567	0.229387	0.00113297	-1.32115	-5.01639	0.484644	0.275192	-0.00113297	-0.41403	0.453482	0.134377	0.0058403	0.124626	-0.217178	-0.442097	0.564045	0.338074	-0.0954018	-0.458864	0.737003	0.646196	0.585529	0.343142	0.950403	0.420361	-0.383911	-0.0881596	0.638939	0.703661	1.95962	7	7	7	32.6	32.6	32.6	26.718	0	43.237	5674500000	128
-0.271494	NaN	NaN	NaN	NaN	NaN	-1.70089	NaN	NaN	NaN	NaN	NaN	NaN	NaN	NaN	0.0347004	0.0356712	-0.0773392	-1.12457	NaN	NaN	NaN	NaN	NaN	NaN	-2.22298	NaN	NaN	0.466669	NaN	NaN	NaN	0.255083	-0.0347004	0.668213	0.271635	NaN	NaN	1.33307	1	1	1	1.9	1.9	1.9	111.11	0.0010035	3.4499	38880000	7
-8.06109	-1.30643	0.124393	-0.0351353	-0.0508614	-0.49655	0.136631	-0.765985	-1.05272	-1.0572	-0.791912	-0.50485	-1.12885	-2.68442	0.868959	0.592094	0.256226	0.4765	0.507345	0.4091	-3.32773	-2.4057	-0.169765	-0.982555	1.27233	1.07475	0.0351372	0.103981	-0.132889	0.320442	1.06112	1.176	0.398975	0.471209	-0.075161	-0.269539	1.76127	1.53853	1.05225	9	9	9	11.9	11.9	11.9	106.84	0	74.727	2396700000	133
NaN	NaN	1.28112	NaN	NaN	NaN	-1.57733	-1.61204	-1.8312	NaN	-0.342737	-0.93425	NaN	NaN	0	NaN	-0.633066	-1.00102	1.74714	-1.07524	-0.387201	-0.812244	NaN	-1.77193	0.322674	1.6575	0.586239	-1.06369	2.49052	2.40051	1.89842	2.60525	1.29291	0.0461864	NaN	-2.26403	2.2615	1.98343	1.7199	4	4	4	11.8	11.8	11.8	66.257	0	67.387	138600000	18
-0.907637	-1.21942	-0.332083	-0.275455	-0.544472	-0.425282	-0.66021	-0.816374	-0.705763	-0.905239	0.589737	0.162413	NaN	NaN	0.392179	-0.257601	-0.0330677	-0.0980339	0.764265	0.629335	0.0330677	-0.356504	0.139481	-0.352844	0.170975	0.430271	-0.201157	0.189348	0.723362	1.10892	0.690681	0.0586624	1.13957	1.07601	-0.865755	-1.12093	0.321617	0.468966	3.58139	1	1	1	8.3	8.3	8.3	16.283	0	5.9936	333300000	32
NaN	NaN	0.230942	NaN	-1.24657	-1.16651	-0.534248	NaN	NaN	-1.11984	NaN	-0.291973	NaN	NaN	NaN	NaN	NaN	-1.23083	-0.0319443	0.751017	NaN	NaN	0.217741	-0.66054	NaN	NaN	0.621719	NaN	0.772968	0.310251	0.308828	-0.350214	0.110121	-0.0105648	NaN	NaN	0.889332	0.0105667	1.27602	6	1	1	6.7	1.6	1.6	153.74	0.001913	3.0645	91483000	9
NaN	NaN	0.204275	-0.285622	NaN	NaN	NaN	-0.479181	NaN	-0.0714493	-0.66927	NaN	0.778196	NaN	1.75938	NaN	NaN	NaN	NaN	NaN	NaN	NaN	NaN	NaN	-1.03894	NaN	NaN	NaN	1.58234	0	0.817865	NaN	NaN	NaN	NaN	NaN	NaN	NaN	0.526557	4	4	4	9.3	9.3	9.3	90.937	0	5.6023	38627000	4
-1.88266	-0.581717	0.386318	0.0833416	-0.543819	-0.742479	-1.05531	-2.2897	-0.351929	-0.736679	0.486465	0.728418	-1.80404	0.373772	0.221031	-0.965218	0.723309	0.839792	-2.02947	-3.47477	0.70689	0.646317	-0.286552	0.0643311	0.116997	-0.212311	-1.0552	-1.05509	-0.430157	-0.594105	0.216845	0.348185	-0.0643311	0.368	0.987228	0.20875	0.569983	0.572147	0.871631	5	5	5	28.2	28.2	28.2	33.445	0	51.823	1035300000	58
2.32516	NaN	-1.839	-1.73042	0.273191	0.20787	2.03955	1.73958	3.20723	-0.838873	2.89738	2.65341	-0.649429	-0.572706	-6.35852	-7.06005	0.468145	1.98765	2.32421	2.17676	NaN	NaN	-0.207869	-0.618828	-4.68193	5.37096	-6.61893	-6.52025	NaN	5.27286	-7.16289	5.64514	-6.35815	6.09217	2.52827	-5.90142	-0.496088	-0.577147	0.211933	1	1	1	1.5	1.5	1.5	96.427	0.0073561	2.3893	1587600000	11
NaN	NaN	NaN	NaN	NaN	NaN	NaN	NaN	NaN	-1.15836	1.0537	0.807068	-0.11739	-1.04104	-0.20435	-1.49204	NaN	-1.50845	0.801498	-0.333502	NaN	-0.405769	0.61684	NaN	0	NaN	-0.359833	-1.27693	0.398394	-0.778524	0.531404	0.957895	0.296679	0.718773	0.115499	0.416901	NaN	NaN	0.576388	2	2	2	2.4	2.4	2.4	155.56	0	4.9293	22493000	8
NaN	-1.28266	-1.04504	0	0.234507	-0.830074	NaN	-1.87219	-0.280397	-0.217154	-1.30882	0.274324	NaN	NaN	NaN	NaN	0.734297	0.522532	1.46994	-1.20537	-0.751226	NaN	-0.489761	NaN	NaN	NaN	NaN	0.715012	NaN	NaN	1.18638	0.436277	0.255674	0.800377	1.1041	-0.0845699	-0.286678	0.221533	1.17789	3	3	3	4.5	4.5	4.5	116.02	0	6.8101	84836000	15
-1.39385	-0.755949	0	NaN	-1.02973	NaN	NaN	-0.775778	NaN	NaN	0.137157	-0.480621	NaN	NaN	NaN	0.214851	NaN	NaN	NaN	0.252434	-0.958231	NaN	NaN	NaN	NaN	0.679842	-0.233932	NaN	0.249531	0.268938	NaN	NaN	1.05532	NaN	NaN	NaN	NaN	NaN	1.44866	1	1	1	3.4	3.4	3.4	52.947	0.0081023	2.3133	17749000	3
0.770411	0.721907	0.319038	0.0676212	-0.129084	-0.666714	-0.798597	-0.900032	-0.45615	-0.465963	0.842731	0.683701	1.05498	0.540699	1.0374	0.72533	-0.249565	-0.333179	0.632561	0.397081	0.0390377	-0.378048	0.442587	0.40391	-0.408936	-0.376558	-0.342083	-0.805597	-0.1709	0.0695744	-0.299412	-0.259535	-0.123003	-0.425676	0.953537	0.900099	0.308823	-0.0390358	1.82376	12	12	12	24.4	24.4	24.4	72.952	0	323.31	7685000000	193
-0.847136	-0.510098	0.332903	0.0292225	-0.510048	-0.772305	-1.05956	-2.04818	-0.927773	-1.60113	0.390762	0.00498199	-2.74587	-2.40218	0.566114	0.467291	0.167177	-0.592861	0.175694	0.113848	-2.2114	-1.33054	-0.184002	-0.26424	0.589769	0.37919	0.240225	0.249823	0.739832	1.05777	0.619688	0.683443	0.977449	0.0445137	-2.09913	-0.455465	-0.137173	-0.0049839	0.665046	5	5	5	10.6	10.6	10.6	57.984	0	31.491	3079500000	70
-0.806168	-0.848392	0.215057	-0.0779686	0	-1.31163	-1.99167	-1.3091	-1.09705	NaN	0.577539	0.36241	-1.65239	-2.18389	0.299707	-0.867779	0.0849686	-0.830944	0.588249	0.116711	0.279261	-6.32597	-0.0240593	-1.26785	0.382509	0.164568	-0.978907	-0.171932	0.687311	0.289478	0.357763	0.177538	0.241396	0.0246754	0.309118	-0.041523	0.495953	-0.558609	0.755135	6	6	6	29.3	29.3	29.3	28.12	0	55.442	4680100000	76
-1.00692	-1.1229	0	-0.358166	NaN	-1.0885	NaN	NaN	NaN	NaN	0.731945	0.804617	NaN	NaN	-0.373373	-0.939728	-0.429249	-0.910608	0.636734	0.255152	-0.907875	-0.662228	-0.70903	-0.724213	0.0909538	0.050827	NaN	NaN	0.738466	1.14737	0.633789	0.794266	0.274719	0.751968	-0.013155	-0.0534515	0.234728	0.0394115	2.77589	1	1	1	4.7	4.7	4.7	27.662	0.0057573	2.4976	191370000	19
NaN	NaN	-1.59785	0	NaN	-0.356829	NaN	-0.726866	-0.500017	-0.483814	0.455259	0.771584	NaN	NaN	-0.543947	0.996798	-0.303879	0.0819263	0.623405	NaN	-0.241863	0.565069	NaN	NaN	NaN	0.156178	-0.786669	NaN	-0.379465	1.26151	1.40341	NaN	0.401081	-0.596981	0.57576	0.533314	-1.18111	NaN	0.989493	1	1	1	2.5	2.5	2.5	67.78	0.0065531	2.449	64233000	20
-1.04958	-0.713499	0.619846	-0.0334721	-0.0716915	-1.03719	-1.40188	-2.08356	-0.685051	-1.10271	0.254734	0.250265	-2.45996	-3.95537	1.07727	0.567247	-1.2137	-0.791525	0.0334702	0.10808	-1.96268	-1.65448	-0.786108	-1.12174	0.128778	0.340054	-0.227041	-0.798315	0.774422	0.974619	1.9874	1.37297	1.24627	1.16264	0.0483475	0.0644779	1.18077	0.984262	3.01586	6	6	6	14.1	14.1	14.1	70.842	0	91.27	2142100000	90
-0.389706	-0.903616	0.655718	-0.361614	0.817781	-0.28446	0.159204	-0.456421	-0.0534248	NaN	-1.5986	0.200529	0.799475	0.660446	NaN	-1.63286	1.51999	1.10612	0.979786	-0.081461	-0.0893173	0	0.806053	-0.0215168	0.427235	-1.08972	-0.919374	-1.33786	-0.948908	-0.636614	NaN	-0.624557	0.495092	0.167448	0.468157	0.315905	0.46583	0.235401	0.195883	2	2	2	12	12	12	21.346	0.00053447	4.0682	191890000	38
-0.0950031	-0.267271	-0.585228	-0.6401	0.268324	-0.739017	-1.17066	-0.427557	-0.281139	-1.17156	0.498041	0.543663	-1.50714	-3.60572	0.580454	-0.326237	-0.123768	0.378256	0.856453	0.634089	-0.524088	-0.638197	-0.726749	-0.581589	0.606709	0.382654	0.315348	0.0434418	1.17819	1.01602	1.61991	1.48051	0.685417	0.361731	-1.00832	-0.0434399	0.231232	0.118433	1.1793	4	4	4	36.8	36.8	36.8	17.213	0	323.31	4018000000	61
1.44914	-0.920017	-0.375113	-0.400707	-1.33503	-1.36116	-0.750065	-1.76107	-0.468996	1.34521	0.333502	-0.571854	1.36162	-1.27567	1.90615	1.73549	NaN	-1.36127	0.248661	1.74882	NaN	NaN	1.76104	1.37895	0	1.41066	-0.524855	1.53548	-0.565615	-0.205641	0.0147324	-0.147638	1.33672	NaN	-0.580194	NaN	1.95742	1.28151	0.992397	2	2	2	6.9	6.9	6.9	44.363	0.001023	3.6308	181300000	9
-0.249819	0.311935	0.293352	-0.014761	-0.373062	-0.249676	-1.98265	-1.01144	-0.187811	-0.835724	0.722519	0.659334	-0.209019	-1.67036	0.951071	0.779142	-0.0597095	-0.144188	1.18979	1.11751	0.507805	0.26317	-0.0883846	-0.132696	0.762897	-0.366875	-0.211657	0.014761	1.18282	0.965893	1.17274	0.824167	0.94784	0.441923	-1.80978	-0.962189	0.627916	-0.371836	0.862542	3	3	3	17.1	17.1	17.1	34.816	0	323.31	5545100000	100
-0.192732	-0.547573	0.787594	-0.181444	-0.961678	-0.600906	-0.9352	-1.63627	-0.826571	-0.75738	0.520014	0.322977	-1.29961	-1.46223	0.249203	-0.345329	0.273121	0.458435	0.433474	-1.57678	-0.122047	0.0418167	-0.276192	-0.77317	-0.0418148	0.421455	0.0567665	-0.419518	0.660788	0.435246	1.27994	0.999445	0.284628	0.529119	-0.368576	0.40892	0.513201	0.200418	2.36804	6	6	6	27.7	27.7	27.7	31.549	0	175.55	2361600000	89
-0.0093441	-0.97658	0.263777	-0.206587	-0.684435	-0.0218639	-0.831072	-0.898102	-1.78657	-0.469063	0.469212	0.0183182	-2.24722	-1.22151	0.699898	0.496168	-0.0033493	0.257437	0.672636	0.493858	-0.374956	0.0784683	-0.437504	-0.0910931	-0.280577	-0.0820408	0.501104	0.344616	-0.0108566	0.471003	1.08614	0.350222	0.0033474	0.403696	-1.09964	0.313396	0.341194	0.0570526	1.01685	5	5	5	20.3	20.3	20.3	26.332	0	323.31	3615900000	114
-0.509518	-0.584209	-0.0550709	-0.955603	-0.0761337	-0.423828	-1.18115	-2.22849	-0.780979	-1.20033	-0.0563107	0.844481	-2.32364	-2.42211	0.872395	0.723162	-0.575743	-0.108072	1.08359	0.57036	-3.82795	-0.22674	0.0550709	0.0947685	0.171165	0.803171	-0.0810928	-0.11129	0.793011	1.068	1.16944	1.59273	0.904566	0.955845	0.0750923	0.94396	1.42659	0.900618	2.54918	6	6	6	24.1	24.1	24.1	39.685	0	24.342	902830000	84
NaN	NaN	NaN	NaN	NaN	NaN	NaN	NaN	-1.31488	NaN	-0.0699062	NaN	NaN	NaN	-0.180037	-0.858271	NaN	-0.57625	1.17771	-0.633038	NaN	NaN	-1.40658	NaN	1.86939	NaN	-0.483904	0.028017	0.90307	NaN	2.15621	1.91056	1.76264	0.68858	1.03593	-0.1073	-0.028019	0.217262	1.13122	3	3	3	11.9	11.9	11.9	41.574	0	5.2189	111910000	3
-0.275976	-0.530613	-0.738466	-0.67231	-0.830788	-0.543377	-1.40844	-1.43748	-0.787416	-1.44433	0.103386	0.552549	0.649292	-0.318546	0.113129	0.0499096	0.280354	-0.726683	0.231934	0.420748	-0.180918	-0.305508	-0.668837	-1.08798	-0.0112514	0.305182	0.440681	0.192196	0.346531	-0.117029	0.810904	0.0112534	0.771416	-0.25972	0.459005	0.425529	1.07654	0.119797	5.56419	10	10	10	7	7	7	180.75	0	41.414	805800000	73
-0.705582	-0.809977	0.283529	0.0428181	-0.339411	-0.550104	-1.11152	-1.32642	-0.533239	-0.901758	0.643515	0.481525	-0.618156	-1.03297	0.657183	0.133387	-0.961168	-1.02144	1.09066	1.09186	-0.444267	-0.395983	0.247795	-0.00094223	0.331278	0.344261	-0.919891	-1.22913	1.10372	0.937004	0.579298	0.338486	0.317822	0.0999508	-0.0218372	0.00094223	-0.359255	0.143759	1.75984	15	15	15	22.7	22.7	22.7	80.368	0	323.31	10228000000	288
NaN	-0.295862	0.615656	-0.105606	NaN	-0.944313	-0.971642	-1.26646	NaN	-1.18831	NaN	0.35018	-1.50816	-1.10053	0.0444431	-0.0643654	0.249706	NaN	0.595835	-0.750492	0.034584	-0.077816	NaN	-0.489155	0.266977	-0.411669	0.444918	-0.253859	0.401987	0.541876	0.623018	0.245007	0.0116253	0.455839	0.226059	0.298296	-0.0116253	-0.579702	1.38957	1	1	1	3.2	3.2	3.2	60.107	0.00098425	3.2776	57518000	5
-0.575977	-1.69251	0.201876	-0.29768	NaN	NaN	-0.686838	-2.25191	-0.391865	-0.825012	0.675568	0.217161	NaN	NaN	0.388025	-0.639084	-0.360468	0.0482712	0.495949	0.399763	NaN	NaN	-0.0482712	-1.01997	0.354979	-0.306515	NaN	0.231268	0.725946	0.505474	1.55752	0.801733	0.546164	-1.49368	NaN	-0.373272	0.491417	-0.205017	1.71429	3	3	3	6.2	6.2	6.2	80.968	0	323.31	134030000	31
-0.0773792	0.885471	0.0041523	-0.690588	NaN	NaN	NaN	NaN	-1.11401	NaN	0.856558	0.806036	NaN	NaN	NaN	1.52573	NaN	NaN	NaN	NaN	-0.303679	NaN	0.0419407	-0.216135	0.486959	-0.154278	0	NaN	NaN	0.0956631	NaN	0.268394	NaN	-0.234364	-0.424334	NaN	NaN	-0.263771	1.95495	1	1	1	4	4	4	29.43	0.0061538	2.4664	45834000	2
NaN	NaN	-0.397121	0.0412903	-1.18859	-0.579569	-0.794989	-1.44848	-0.715605	-1.19961	0.477657	0.560698	-2.57924	NaN	0.253933	0.277712	-0.513035	-0.621181	0.178486	-0.110231	-0.825607	NaN	-0.5476	-0.665684	0.860708	0.194277	-0.0412922	-0.728888	0.272873	0.307455	0.741617	0.443464	0.33069	-0.0940361	0.362541	0.0647335	0.833279	0.895063	2.3079	3	3	3	17.6	17.6	17.6	24.86	0	4.5229	491090000	4
NaN	-0.194902	NaN	NaN	NaN	NaN	NaN	NaN	NaN	NaN	0.769779	NaN	NaN	NaN	0.707619	NaN	NaN	NaN	NaN	NaN	-0.175407	NaN	NaN	NaN	NaN	-0.0782814	NaN	NaN	0.99139	NaN	1.06676	0.230366	NaN	0.0782814	-0.11343	NaN	-1.10075	-0.175476	0.384777	1	1	1	1.6	1.6	1.6	99.908	0	225.31	34595000	3
-0.653337	-1.08903	-0.942417	-0.950024	0.193472	-1.07881	-0.884121	-0.507875	0.322058	-1.33438	0.0394516	0.543587	-1.36953	NaN	0.16246	NaN	-0.679575	-1.01445	0.873112	0	-1.37011	-0.0983906	0.492874	0.214754	-0.0508652	0.387585	0.528145	NaN	0.901489	0.475201	0.757523	1.11435	-0.186981	-0.37043	-0.563709	0.345869	1.21189	0.581017	2.26278	5	5	5	13.1	13.1	13.1	89.884	0	28.862	236910000	34
0.0363007	0.0141373	-0.401344	-1.83584	-0.356911	-0.819647	-0.276833	-1.48116	-2.32768	-1.0905	0.894474	0.491098	-0.211161	0.0729237	1.30046	0.336199	0.307041	0.217451	1.04191	-0.678677	-0.950157	0.107782	0.674854	0.664644	-0.0141392	-0.409258	-2.19846	-2.22359	-0.530924	-1.41697	0.345833	0.398943	-1.3223	-0.982101	1.36768	0.614792	0.657248	0.234861	1.67663	10	10	10	8.5	8.5	8.5	244.69	0	240.67	665850000	52
-0.365757	0.00639153	-0.619371	-0.63162	-0.017168	-0.907312	NaN	NaN	-0.00624275	-0.341652	NaN	0.0772591	-0.0815392	-0.0186787	0.717575	NaN	0.947506	0.57819	1.01093	NaN	0.163849	-1.04455	NaN	-0.271606	-0.243963	-0.443392	0.645504	0.451929	NaN	0.399878	0.16024	NaN	0	0.162477	0.491756	0.114166	NaN	-0.0793591	2.27001	1	1	1	5	5	5	22.062	0.0010251	3.661	103220000	14
-1.98204	-1.40991	-0.372747	-0.790548	-0.343943	-0.302677	-0.987211	-1.84174	-0.686543	-0.31114	0.102242	0.323315	-1.27819	-2.66224	0.474794	0.151545	0.407116	0.108755	0.233541	0.25919	-0.543734	-0.750229	-0.120169	0.045599	0.614994	-0.045599	0.931894	-0.0755291	0.31171	0.205551	1.15754	1.46936	0.595287	0.143812	-0.124285	-0.318472	0.866257	0.626534	2.83914	17	17	17	5.1	5.1	5.1	603.05	0	92.662	1028700000	130
-0.978079	-1.35381	0.145206	0.272261	-0.6772	-1.10085	-0.765354	-0.976072	-1.34401	-1.41411	0.254686	-0.147242	-0.301374	-0.802155	-0.135271	0.141747	0.460943	-0.0583363	0.409332	-0.033926	-0.834593	-0.83441	0.362995	0.0226498	0.381731	-0.0226498	-0.461599	-0.994026	0.750128	0.748657	1.19678	1.24681	0.412474	0.227003	0.749386	0.137514	0.841116	0.6178	6.24273	4	4	4	61.9	61.9	61.9	12.017	0	150.71	2262900000	308
-0.0524044	-0.268745	-0.45225	-0.727016	0.127008	-2.20727	-2.21962	-0.590212	-1.75206	-1.26259	0.300123	0.286207	-1.02015	-1.57837	0.274742	0.613071	0.164385	0.0558662	0.541945	0.266941	-0.0435715	-0.0934868	0.0859718	-0.194704	0.452335	-0.55471	-0.172859	-0.583517	0.645708	0.722919	1.02989	0.183548	0.518509	0.341722	-0.16556	-0.188726	0.403957	0.0435734	3.25061	3	3	3	28.6	28.6	28.6	13.076	0	240.73	2938800000	63
-0.813395	-0.0219669	-0.430986	NaN	NaN	-0.653286	NaN	NaN	-0.343008	NaN	0.400801	-0.287203	NaN	NaN	0.591679	0.131092	0.767921	0.732487	1.18768	0	NaN	NaN	-0.728859	-1.04564	-0.572926	-0.168737	-0.214298	-0.676437	-0.407719	0.198345	0.449814	0.336182	0.136251	0.875504	1.04428	NaN	0.216381	NaN	3.87519	2	2	1	6.9	6.9	4.5	59.8	0	4.648	62160000	16
-1.6424	-1.91439	0.315355	-0.0520535	-0.50215	-0.335634	-1.54608	-1.20948	-0.877916	-0.846508	-0.2554	0.117964	-1.48149	-1.25369	-0.183104	0.492924	0.0520535	0.0779533	0.591721	0.645224	-1.28972	-1.07727	-0.531305	-0.0878448	0.45649	0.493494	-0.396519	0.308464	0.536198	0.509712	-0.233099	0.655645	0.969183	0.734388	0.160084	0.210812	0.547083	0.525391	3.16794	6	6	6	13.9	13.9	13.9	57.037	0	201.96	947930000	90
-0.257919	-0.105429	0.448246	0.337709	-1.34612	-0.757946	-1.44458	-1.67602	-0.624533	-2.00485	0.38685	0.481869	-0.768034	-2.22227	-0.255524	0.77832	-0.00211143	0.084198	0.73004	0.455944	-0.339037	-0.380674	0.0340843	-1.01611	0.454899	-1.31067	0.339521	-0.30201	-0.174881	0.851954	0.761011	0.620026	0.0953045	0.677179	0.00211334	0.649181	-0.0743275	0.0741653	1.81505	5	5	5	18.2	18.2	18.2	39.042	0	20.683	772240000	89
-0.230061	-0.271563	-0.90947	-0.0580482	-0.561916	-1.58616	-1.89805	-2.91548	-0.6518	-1.66164	0.234604	0.3179	NaN	NaN	-0.0363541	0.0569401	-0.455616	-0.129555	0.678764	0.288158	-0.831839	0.341385	-0.658031	-0.66823	0.57852	0.779858	-0.71261	-0.642452	0.451588	0.701466	1.2529	1.11842	0.913532	0.4114	0.240181	0.385906	0.0363541	0.661608	4.85065	5	5	5	6.8	6.8	6.8	110.3	0	10.224	814070000	17
0.0296059	0.157623	0	-0.631559	-0.230459	-1.63088	-0.746391	-1.50135	-0.446157	-2.21896	0.389784	0.469875	-0.732479	-1.809	0.655323	0.47109	0.37726	-0.0572987	0.389856	-0.667542	-0.0712471	0.0633297	-0.212721	-0.158892	-0.536087	0.31356	-0.104782	NaN	0.671345	0.53458	1.09117	0.434669	0.545559	0.630592	-0.333101	-0.494207	0.533998	0.30233	2.24365	4	4	4	27.6	27.6	27.6	26.052	0	37.51	1169000000	57
NaN	NaN	NaN	-1.05055	NaN	NaN	NaN	-0.771338	0.115728	NaN	0.301403	-0.244184	-0.0530014	-0.850945	1.06804	0.698286	0.355579	NaN	NaN	0	NaN	0.204996	NaN	NaN	NaN	-0.889704	-0.359613	NaN	NaN	0.15053	NaN	0.275061	0.702164	NaN	-0.999636	-0.273907	NaN	NaN	0.503727	1	1	1	2.1	2.1	2.1	81.756	0.00051948	3.7653	46418000	10
-0.765163	-0.292562	-0.394722	0.484112	-0.70335	-1.49603	-1.54948	-1.76915	-1.38701	-0.374453	-0.658649	0.798222	0.254915	-1.01486	0.744675	-0.261562	0.247234	-0.302385	0.485325	0.127207	-0.531773	0.568117	-1.35271	-1.14412	0.575102	0.356642	-0.642282	0.095314	0.417473	-0.0953121	-0.196321	0.714872	0.553263	0.593546	0.57729	0.467564	0.372446	0.384672	3.06586	2	2	2	9.2	9.2	9.2	37.971	0	70.996	1197200000	39
-1.28842	-1.27668	0.574118	-0.682381	0.050808	-0.254766	-1.67507	-1.69283	-4.04733	-0.632992	-0.61705	-0.497139	-1.48688	-0.162807	0.332865	0.781666	-0.0745182	0.597195	0.0523434	-0.050808	0.192005	-0.997314	0.107868	-1.0412	0.174227	0.0603848	-0.15377	0.100725	0.830578	0.761791	0.965048	0.262535	0.807178	-0.0841656	-2.21338	0.419895	0.539398	0.421986	1.82441	5	5	5	11	11	11	52.896	0	9.8284	3076500000	59
-0.395155	0.396061	-0.0881958	-2.03801	-1.34036	-1.30868	-0.762472	-2.78904	-0.898336	-2.41842	0.770599	0.686699	0.510506	-0.188305	-1.06917	-1.60954	-0.763784	NaN	0.134876	-1.61247	0.695507	0.353922	-0.336153	0.0881977	1.00679	0.694393	-1.17188	-1.13525	1.01713	0.931664	1.23818	0.834257	0.922794	0.693132	0.661152	0.239454	-1.96057	NaN	2.32221	4	4	4	8.9	8.9	8.9	84.81	0	5.6883	233040000	10
-0.2467	-0.226553	-0.208149	-0.308836	-0.858549	-0.753395	-0.767881	-2.69811	-0.882923	-1.11736	0.309555	0.315594	-0.842892	-3.25416	0.402451	0.0473766	-0.326597	-0.33321	0.261715	0.287991	-0.317389	-0.249617	-0.128485	-0.523735	0.330246	0.0928593	0.441332	0.0363026	0.507723	0.46077	0.825123	0.664661	0.689615	0.552597	0.33717	-0.0363007	0.684031	0.257906	2.57213	15	15	13	35.8	35.8	27.9	49.09	0	147.01	12551000000	176
-0.757259	-0.15719	0.225523	-3.84082	-1.23795	-3.75987	-1.58341	-1.50711	-3.89934	-3.47508	0.417425	0.125282	-1.30937	-0.630568	NaN	0.459076	-3.56696	-1.84619	0.364594	-3.82694	0.172155	0.118702	0.245255	0.0181408	0.277651	-0.234875	-3.92585	0.194237	0.409931	0.45698	0.484819	0	0.459215	-0.0554962	-0.395557	0.128622	0.380844	0.156498	2.14258	2	2	2	5.1	5.1	5.1	44.622	0.0019048	3.0117	225670000	5
0.0193329	-0.00969887	1.26623	-0.411087	-0.464869	0	-0.620369	-0.995476	-1.90166	-0.511475	0.646481	0.439917	NaN	-1.52259	-0.32386	-0.391197	0.4762	0.543892	0.907557	0.692923	-0.100334	-2.17251	-0.301243	-0.402618	0.207565	-1.443	0.565573	0.327175	1.06034	0.54912	1.11715	-0.79423	0.616619	-0.283697	0.105928	0.108574	0.330681	-1.68696	0.485141	3	3	3	35.3	35.3	35.3	7.9964	0	6.3449	1321700000	28
0.266407	0.371155	0.20546	0.00235939	-0.782578	-1.2676	-0.441444	-0.856176	-0.218082	-0.411041	0.449144	0.359726	0.993662	0.692568	0.898258	0.644293	0.325251	0.0161896	0.715797	0.554487	0.0699997	-0.0393524	0.105076	-0.113079	-0.483366	-0.663792	-0.554298	-0.675905	-0.00235748	-0.162178	0.00339317	-0.232065	-0.32613	-0.586721	1.04719	0.805014	-0.408398	-0.417879	3.49781	256	256	2	21.5	21.5	0.2	2193.7	0	323.31	51314000000	2951
-0.232689	-0.188705	0.469006	0.275976	-0.551476	-0.616291	-1.8172	-2.3262	-1.35153	-0.627493	0.329607	0.363197	-2.0144	-2.46738	0.529964	0.327614	-0.06073	-0.0860538	0.869005	0.512308	-0.441854	-0.118086	-0.412239	-0.577732	-0.0485706	0.278296	-0.414701	0.0485706	0.479927	0.754105	0.945902	0.955149	0.188116	0.206789	-0.255953	0.139233	0.59193	0.755405	1.72544	6	6	6	18.9	18.9	18.9	64.652	0	120.94	1484400000	94
-0.155464	-0.0927544	-0.951601	-0.585878	-0.697212	0.00930595	-0.434359	-0.650658	0.265924	-0.816343	0.470421	-0.260708	0.331543	0.252386	0.910112	0.690788	0.649403	0.530731	0.00457001	-0.289091	0.438526	0.295538	-0.80781	-0.105413	-0.480282	0.0056076	0.438637	0.322657	0.377697	0.323013	-0.496883	-0.751715	-0.519997	0.226698	0.954054	-0.00457191	-0.0838718	-0.0144329	2.11955	3	3	3	9.3	9.3	9.3	31.972	0	323.31	3868300000	129
-0.466003	0.381477	0.214115	-0.0350513	-0.753277	-1.01446	NaN	NaN	-0.838043	-1.11717	0.405779	0.375029	-0.93218	-1.30351	0.0799923	0.299292	0.450275	-1.53699	0.299171	0.581114	-0.00888443	-0.323198	-0.616425	-0.585007	-1.11769	0	-0.226822	-1.06388	1.19219	0.733162	1.51947	0.479904	NaN	0.200752	0.164505	0.235834	0.093317	-1.15295	1.4026	1	1	1	7.3	7.3	7.3	28.437	0.0018975	2.9868	172910000	14
-2.81917	-0.907576	0.369137	0.27454	0.0416584	-0.331081	-1.08436	NaN	-1.84213	-1.06353	-0.261215	0.0338631	-1.69626	-3.25045	0.175816	-0.0323963	0.0323963	-0.0564079	0.0643177	1.01039	NaN	-1.51195	-1.66616	-0.219595	0.69318	0.510157	-0.118641	-1.17393	1.0757	1.14544	0.874676	0.122242	-0.295317	-0.945602	0.415665	0.474363	0.957508	1.39081	1.42225	4	4	4	19	19	19	23.583	0	108.13	973500000	76
0.98143	0.692841	0.20636	0.616339	-0.505762	-0.365852	-0.394068	-1.36104	-0.271172	-0.930433	1.56731	0.956436	0.706194	0.470995	-0.716829	-0.359165	-0.709423	-0.589523	1.96971	1.63639	0.69095	0.49151	0.560013	-0.260267	-0.787117	-0.33592	-1.19704	-1.11209	1.75102	1.62631	0.30349	0.264267	-0.582155	-0.427212	0.400635	0.12129	-0.121292	-0.314417	0.674098	5	5	5	40.3	40.3	40.3	14.013	0	36.804	2216100000	76
-1.26606	0.0664196	0.104734	-0.04706	-0.380905	-0.593908	-1.68037	-2.94626	-0.644911	-1.7879	0.219055	0.417797	-1.79611	-3.34585	0.556252	0.355524	-0.679312	-1.04415	1.43352	1.39111	-0.742199	-0.729435	0.224522	-0.162024	-1.19479	0.379478	-2.18656	-2.29041	0.948669	0.813425	1.01066	-1.24948	0.426352	0.514181	0.0626564	0.252108	0.04706	0.217617	1.20529	4	4	4	10.7	10.7	10.7	46.232	0	11.474	1543100000	44
0.0224762	-0.197542	0.0444775	-1.2178	-0.723446	-1.68254	-1.21782	-1.95939	-0.769508	-0.666533	0.248571	0.173292	-0.25622	-0.42802	0.602623	0.173292	0.249981	0.144878	-0.25622	0.0912743	0.202976	-0.247051	-0.515181	-2.05696	-0.0224743	-0.0951862	0.137819	-0.197159	0.496674	0.279247	0.961021	0.557264	0.395493	0.190485	0.12429	-1.21868	0.22649	-0.0951862	2.78593	4	4	4	3.9	3.9	3.9	151.06	0	7.5704	618050000	38
0.524654	0.708956	-0.0417786	-0.0676365	-2.75502	NaN	-2.51641	-2.04775	-0.659512	-1.19345	0.265739	1.71988	0.225878	1.00002	-0.60372	-0.0556793	-0.505596	0.873451	0.32021	0.117723	-1.5491	-2.12271	-0.539284	-0.857224	0.860271	-1.14362	-1.64757	-1.84447	1.94173	1.84591	0.862808	1.88467	1.52653	1.39661	0	-0.296766	0.494547	0.460773	4.15646	2	2	2	11.9	11.9	11.9	9.7673	0	12.067	3495400000	28
-0.750784	-0.299753	-0.164352	0.376842	-0.409349	0.0412788	-1.89317	-0.355711	-1.20898	-1.48316	0.697268	0.943617	-0.162424	-1.13747	0.343897	0.0794029	-0.158852	1.02369	1.31813	0.765009	-0.849533	0.0303249	-0.640493	-0.766315	-0.378334	-0.390316	0.427149	-0.642284	0.393661	0.911774	1.18141	1.35736	0.775246	0.983833	-0.0303268	-0.762695	0.831278	1.10493	3.6518	6	6	6	15.8	15.8	15.8	61.192	0	24.197	795250000	69
NaN	NaN	NaN	NaN	-0.902025	-0.609587	-0.321695	-1.02333	-0.824461	NaN	NaN	NaN	NaN	NaN	1.38788	0.076067	-0.0940418	0.319872	NaN	0.0347939	NaN	NaN	-0.617258	-0.895678	1.06906	1.32084	0.162216	-0.268616	-0.0210094	-0.347765	0.402731	1.33384	0.952019	0	-0.248919	NaN	1.50064	1.31164	1.58949	2	2	2	15.9	15.9	15.9	24.576	0	7.8779	75442000	16
-0.773907	-0.917686	0.262424	0.0106277	-0.44891	-0.667282	-1.36176	-1.36298	-0.525078	-1.40367	0.194401	0.214336	-2.64608	-0.499441	1.03227	0.758532	0.161787	0.028595	0.497295	0.152533	-0.784107	-1.03849	0.207268	-0.119858	0.323513	-0.295128	-0.411617	-1.00041	0.657301	0.694624	0.839024	0.700195	0.0481358	-0.0901451	0.216221	-0.59547	0.023365	-0.0106277	1.7169	6	6	6	16.1	16.1	16.1	39.129	0	18.89	11224000000	93
-1.24124	-1.20134	0.329769	0.0786686	0.0497341	-0.387615	-0.846481	-1.49135	-1.42408	-2.17182	-0.115433	-0.137613	-1.66979	-2.60662	0.42557	0.163742	0.0926743	-0.150469	0.463427	-0.252472	-1.34857	-1.95614	0.236771	-0.0745907	0.734322	0.00194931	-0.389217	-0.611603	0.55722	0.455612	0.831018	0.208025	0.359119	0.197725	0.0171013	-0.0019474	1.12914	0.751087	2.07836	11	11	10	19.9	19.9	18.5	82.967	0	62.427	1890600000	150
-0.898212	-0.786318	0.596294	0.237181	-1.36142	-0.0192337	-1.07596	-1.46296	-0.334154	-0.199352	0.327478	0.456976	0.440039	-0.164583	0.345894	0.239706	-0.495411	-0.469833	1.40939	1.11025	-0.221739	-0.518387	-0.407747	0.492369	0.209528	0.281071	-0.656187	-0.742142	0.731251	0.726313	0.11644	-0.440535	0.0192337	-0.114103	0.248871	-0.0368938	0.618023	0.105583	2.15677	7	7	7	34.4	34.4	34.4	19.549	0	34.162	2081100000	78
-1.905	-2.55202	-1.3158	-0.563931	-0.392796	-0.994274	NaN	NaN	-0.244366	0.0109596	-1.20294	-1.77135	0.0923176	-0.442753	0.80821	0.0937691	0.641428	0.141087	0.246834	0.6735	-0.140656	-2.30517	-0.385174	-1.14633	0.0336399	0.129303	0.482191	-2.03336	-0.0109596	-0.316633	0.734875	0.270332	1.33327	0.039135	0.636976	-0.604307	0.265911	0.567938	1.93573	5	5	5	22.3	22.3	22.3	40.991	0	110.99	807000000	84
0.21413	0.154457	0.553247	0.359861	-0.689268	-0.654064	-1.16383	-1.67535	-0.62549	-1.08492	0.893116	0.75551	-1.08374	NaN	0.255331	-0.250792	-0.716866	-0.886328	1.34531	1.29058	-0.309759	-0.297831	0	-0.489098	-0.103348	-0.531294	-0.293795	-1.23952	0.705769	0.876751	0.877613	1.07727	0.323576	-0.544115	0.253139	0.613773	0.0707588	0.247511	1.85177	4	4	4	17.2	17.2	17.2	20.244	0	11.044	1488000000	103
0.112261	0.164139	NaN	-2.36559	-2.81521	-0.0758419	-0.31411	-0.310242	-2.32972	-0.266012	0.547327	0.621437	0.752657	0.78298	1.15565	0.718067	0.405952	-0.228018	0.548	-0.0140686	0.0483398	-2.03607	-0.579523	-0.564981	-1.38919	NaN	0.078043	-0.401114	0.421824	0.579237	0.264204	-0.0317764	0.0140686	-0.367878	-2.32181	0.446772	-2.39073	0.096199	1.95451	2	2	2	6.2	6.2	6.2	53.03	0	14.287	944370000	36
0.119013	-0.0841103	-0.666059	-0.808922	-2.34564	-2.30347	NaN	NaN	NaN	NaN	0.410984	0.157295	NaN	NaN	0.190807	0.45381	NaN	-0.743347	-1.60648	-1.75748	0.594067	NaN	-0.166136	-2.47361	0.384327	0.273941	NaN	NaN	0.651142	NaN	0	0.241209	0.441095	0.0536518	-1.77962	-0.38608	0.510933	-1.17	0.361149	2	2	2	13.2	13.2	13.2	30.995	0.0014514	3.1533	78404000	1
-0.498201	-1.5398	0.56044	-0.456762	0.18811	-0.22707	-0.700674	-0.365122	0.0271568	-1.46964	0.410467	0.0905113	NaN	NaN	-1.18146	0.55588	0.792728	0.678843	0.595398	-0.880224	0.285044	-0.146429	0.169075	-0.659433	1.10897	-1.74079	-0.0271568	-1.28104	1.14611	0.784752	1.24657	-0.87207	1.20522	-0.949657	-0.556366	-0.220739	0.985352	0.695072	0.856731	4	4	4	11.4	11.4	11.4	57.387	0	6.2878	166060000	5
0.690933	0.0952873	-0.0453358	-0.262737	-0.432682	-0.167175	-0.817026	-1.36319	-0.295135	-0.330248	1.21415	0.894314	-0.462818	-0.285479	1.04089	0.763069	0.46595	-0.0501633	0.994614	0.181013	0.4272	0.190519	-0.0537548	-0.329775	0.922449	-0.315994	0.604424	0.373899	1.38486	-0.0456448	1.54342	-0.0325222	0.796926	-0.230335	0.925093	0.0325222	-0.200335	-0.235491	1.57999	2	2	2	8.4	8.4	8.4	43.346	0	17.961	444250000	40
NaN	-4.12944	-0.137152	-0.430418	-0.410515	-0.772196	-3.21203	NaN	-2.47504	NaN	-3.87491	NaN	NaN	NaN	0.408808	-0.118015	0.166677	-0.632172	0.81525	0.118013	NaN	NaN	NaN	-0.139313	0.657307	0.542204	-3.77645	-4.32961	0.549997	0.85536	1.07417	1.009	0.44524	0.611675	-0.256779	NaN	1.00501	0.82295	1.60698	2	2	2	7.2	7.2	7.2	55.188	0	5.3964	173780000	24
-0.718407	-0.293331	-0.234737	-0.086277	-0.549444	-0.978737	-1.01698	-1.00332	-0.717806	-1.15112	0.31147	0.028965	-2.08303	-0.899817	1.05028	0.802601	-0.0377769	0.393665	0.592688	-0.191288	-0.690086	-1.06486	0.0433426	-0.861126	0.448698	0.389656	0.42177	0.361895	1.52508	1.23907	1.28746	1.00223	0.51907	0.783262	-0.028965	-0.197376	0.799103	0.604223	3.47973	14	13	13	21.7	20.8	20.8	100.01	0	78.781	3129900000	172
-0.777769	-0.327078	0.216684	-0.0571327	-0.821142	-0.562651	-0.651405	-0.992994	-0.359264	-1.03648	-0.0512524	0.280746	NaN	-1.63167	0.600883	0.480165	0.296926	-0.0819759	0.409647	0	-1.68148	-0.7603	-0.137402	-0.00863457	1.32634	1.22036	0.838919	-0.201931	0.505762	1.27619	1.84079	1.7754	1.00037	0.987228	-0.122404	0.444733	0.872066	0.340029	3.09513	4	4	4	21.5	21.5	21.5	32.802	0	39.941	1211800000	59
-0.331614	0.00914764	0.179991	-1.11894	-0.289572	-1.12289	-1.25091	-1.4725	-1.03922	-0.587095	0.292049	0.393892	-1.12301	-1.77214	0.990061	0.188881	-0.0662975	-0.00914764	-0.119814	0.158125	-0.520466	-1.20938	-0.0604324	0.0290871	0.898607	0.670998	-0.602165	-0.21172	0.845249	0.380762	1.41875	0.805981	0.600418	-1.24795	0.380848	0.055685	1.17089	0.9235	2.32083	13	13	13	26.9	26.9	26.9	66.948	0	95.35	5275900000	166
-0.202343	-0.444098	-0.283754	0.258652	-1.19498	-0.543503	-1.42373	-1.84662	-1.5294	-1.57641	0.13299	0.269506	-3.90081	NaN	0.998857	0.0182495	-0.0418034	-0.645945	0.270691	-0.132355	-0.588011	0.102825	-0.691919	0	0.648777	0.773758	-0.729671	-0.637053	0.0995426	0.446615	0.426861	0.502092	-0.056076	0.583916	0.315195	0.425869	1.08589	1.15849	1.96924	4	4	4	11.5	11.5	11.5	63.404	0	74.125	572090000	34
0.326017	-0.698711	NaN	-0.923723	NaN	NaN	NaN	NaN	-1.51931	NaN	0	NaN	NaN	NaN	0.603184	0.990728	-0.411442	-1.26712	NaN	0.151085	NaN	-1.01139	NaN	NaN	0.137796	NaN	-0.445196	NaN	1.36984	0.581327	1.46049	0.751501	1.06738	-0.979313	-1.12027	NaN	-0.0623455	NaN	0.667552	3	3	3	9.8	9.8	9.8	59.286	0	6.5956	77873000	8
-0.0573006	-0.516714	0.0891285	-0.707008	0.139706	-0.65019	-1.19967	-0.441011	-0.653418	-1.00684	0.10614	0.233072	-0.780199	-0.791071	0.49374	0.470757	0.610687	-0.113413	0.9891	0.373533	0.0227184	0.132402	-1.29002	-0.937025	-0.0227184	0.0726395	-0.248789	-0.448099	0.448065	0.532938	0.974707	0.785461	0.904642	-0.22051	0.236809	-0.42662	0.842024	-0.445105	2.58589	5	5	5	10.8	10.8	10.8	54.703	0	63.337	1203200000	61
NaN	NaN	0	-0.609489	0.00918961	NaN	-0.795673	-0.649679	-0.267853	NaN	0.0511227	0.444654	1.28735	1.04228	0.695448	0.367605	NaN	0.367765	NaN	NaN	NaN	NaN	NaN	-0.894279	NaN	NaN	NaN	NaN	NaN	NaN	NaN	NaN	NaN	NaN	-0.209076	-1.46454	NaN	-2.39285	3.20724	1	1	1	2.6	2.6	2.6	58.4	0.005765	2.506	62528000	9
0.317114	0.0174675	0.277029	-0.547256	-0.0174656	-1.04933	-1.57538	-2.07982	-0.93656	-1.67811	0.45719	0.596043	-1.49489	-0.732361	0.625668	0.422741	0.160629	-0.0309772	0.083168	0.114399	0.50309	-0.470182	0.51428	-0.0737343	0.195656	-0.593241	-0.51016	-0.134422	0.404251	-0.0806217	0.314997	-0.40255	0.578661	-0.127647	0.580807	0.0968342	0.604279	-1.02985	1.49461	9	9	9	22.7	22.7	22.7	48.018	0	323.31	4691300000	119
-0.0830383	-0.714045	0.0749626	-0.0990658	0.0789394	-1.14187	-1.0234	-1.29758	-1.31607	-3.55096	0.638296	0.666935	-1.00059	-1.68546	-0.342184	-0.402452	0.36171	-0.753448	0.542463	0.472534	0.312101	-0.430239	-0.300982	-0.497536	0.332228	0.145128	-0.0823841	-0.391813	0.965902	0.902452	0.605352	0.342285	0.490995	0.369081	0.25029	-0.0749607	0.549812	0.397827	2.66971	3	3	3	18.2	18.2	18.2	17.342	0	5.9953	4501100000	37
0.248476	0.261686	-0.555885	-0.255911	-1.50344	-0.471302	-0.828558	-1.36969	-0.94006	-0.596996	0.65567	0.671778	-4.54994	-1.5199	0.498123	0.142893	0.0159187	-0.491613	0.460592	0.681925	-0.0159187	-0.0984802	-0.805212	-1.53038	0.693651	0.212446	-1.52154	-1.27258	1.13968	0.950069	1.04541	0.876598	0.329628	0.165615	0.352238	-0.212463	0.423025	-0.206211	1.09172	4	4	4	8.9	8.9	8.9	56.648	0	160.19	741590000	43
-1.96634	0.35182	0.742783	0.489637	-0.275223	-0.666801	-1.01448	-0.953329	0.0385323	-1.56092	0.848721	0.629889	-0.868238	-2.56579	0.655067	0.590876	0.374088	0.440075	-1.69392	-1.7904	-1.43621	0.421627	-0.0260544	-0.330074	0.636465	0.771767	-0.236029	-0.368637	0.137022	0.89333	-0.531275	1.19586	-0.660751	0.769173	-0.264668	0.0260544	-1.81813	0.717375	0.204059	3	3	3	21.2	21.2	21.2	15.599	0	9.1966	1221700000	53
-1.71946	NaN	-2.02479	NaN	-0.672768	-1.03125	-1.14395	-0.552073	-1.2403	NaN	2.37176	2.59584	-1.11163	-0.012188	-0.520561	-0.76693	-1.02405	-1.11914	2.95109	2.76019	NaN	NaN	-1.79559	-1.52712	1.05219	1.26748	NaN	-0.824615	3.78834	4.19946	4.90391	4.7294	3.74083	3.107	1.36841	0.012188	3.75242	3.47849	5.33295	5	5	5	10.3	10.3	10.3	77.568	0	27.748	839970000	35
NaN	0.675241	-0.0282745	-1.22515	-0.801758	-0.532043	-1.69584	-1.15808	-0.258852	0.35862	0.478132	0.936539	-0.338158	0.294365	-0.215843	-2.8148	0.637299	-0.898731	0.868496	0.394411	-0.638767	-0.935495	0.0182419	0.66205	-1.06283	0.0898857	0.636667	-0.677015	0.264416	0.142885	1.70983	-0.020731	NaN	1.25281	0.945063	0.608953	-0.0182438	-0.369696	1.01096	4	4	4	8.4	8.4	8.4	55.051	0	7.1384	213450000	11
0.191223	0.260098	0.599056	-0.343477	-1.32066	-0.830835	-1.41951	-2.91889	0.00452042	-0.75215	0.811127	0.762453	-0.00452042	-0.250727	0.581909	-0.251865	0.0736809	0.0513725	0.907915	0.617418	-0.364923	-0.694668	-2.38996	-0.81362	0.205278	-1.39622	-0.396961	-0.509155	0.786465	0.49865	0.237564	-0.571285	0.565144	0.252819	0.579556	-0.345409	0.662632	-0.351719	2.65603	4	4	4	8.2	8.2	8.2	55.233	0	7.8473	1274000000	58
NaN	NaN	-2.59754	-2.76372	-0.366966	-0.718674	-0.536245	-0.832193	0.106924	-0.524189	0.477398	NaN	-0.587736	-0.398272	0.740736	0.503183	0.0175762	-0.458811	0.639977	NaN	0.597521	0.400045	0.331467	-0.319006	0.308619	0.175333	NaN	NaN	0.477139	0.388472	-0.0233231	-1.85085	0.694262	NaN	0.314266	NaN	-0.0175743	-0.039053	1.98109	3	3	3	10.1	10.1	10.1	38.016	0	4.9579	238730000	4
NaN	0.251902	-0.119362	NaN	-0.605946	-0.766047	-0.579407	NaN	-0.903873	0.343922	NaN	0.351179	0.460024	0.295086	0	-0.351355	0.837517	-0.226753	0.564209	-2.62192	NaN	NaN	1.01424	-0.694416	NaN	0.0501232	NaN	-0.878586	NaN	0.189587	0.452383	NaN	NaN	-0.390123	NaN	NaN	-1.63214	0.564026	0.0264219	2	2	2	4.3	4.3	4.3	50.646	0.0023629	2.9467	66967000	8
-0.952015	0.140764	0.903465	0.0440788	0.665831	-0.587151	-0.638294	-0.754349	-0.32696	-0.933899	0.671856	1.09135	0.0104027	-0.653645	1.53964	-0.241945	0.160089	-0.172693	0.898794	0.699593	-0.277277	-0.820892	-0.00143051	-0.156649	0.00143051	0.319611	0.185461	-1.23229	0.457104	0.168385	0.348986	0.357828	0.571795	-1.72557	-0.108526	-0.149351	-0.0735111	-0.358549	0.9635	7	7	7	7.3	7.3	7.3	162.67	0	20.169	418100000	62
-1.15066	-1.27153	-3.56817	-0.960772	1.45597	0.891546	-3.00555	-1.45843	-1.2334	-4.14201	-0.250797	-0.508501	NaN	NaN	NaN	NaN	-3.19097	-0.661516	1.57234	1.31055	NaN	-0.568348	0.651617	-1.25437	1.7453	-1.95831	2.21584	2.00226	1.22011	1.15284	3.36581	2.50982	3.37217	3.00104	-2.97335	0	0.0290604	0.496372	1.68038	3	3	3	10.7	10.7	10.7	34.353	0	94.927	361550000	38
-2.15357	-1.69001	0.419468	0.00780487	-0.394871	-0.67664	-1.8961	-2.06838	-2.73659	-1.5892	0.0820045	-0.377016	-3.20698	-3.51882	-0.993959	-1.27146	-0.543938	-1.67416	0.754393	0.645563	-1.10776	-1.27339	-0.00780296	-0.307585	0.470123	0.378628	0.651144	0.720236	1.32512	1.66666	1.87236	1.88625	0.428461	0.17857	0.65118	0.110722	1.24221	0.709473	4.03822	8	8	8	60.3	60.3	60.3	18.611	0	156.95	10904000000	172
0.152317	0.0658493	0.61462	-0.761208	-1.99065	-0.517319	-0.869379	-2.35885	-1.38363	-3.58341	0.631834	0.635078	-1.67943	-1.46329	0.0381699	-0.529861	-0.916874	0.0716419	0.0989761	0.239504	0.118151	-0.213488	-0.902372	-0.277178	0.306225	0.0345383	-2.74876	-0.2423	0.743378	-0.0167637	0.770979	0.620176	-0.0488319	0.724306	0.209688	-0.107611	0.0167656	0.642387	1.81103	8	8	8	28.4	28.4	28.4	38.741	0	44.496	1529700000	90
-0.831934	-0.00689125	-0.0621796	0.0776901	-2.52383	-1.9913	-1.8244	NaN	-0.511208	-1.16639	0.108303	-0.302782	-3.72755	-1.52545	0.71855	0.372536	-0.0341797	-0.0682545	0.45175	0.179989	0	-0.421888	-0.580496	-1.08117	0.379112	0.776361	-0.124186	0.121326	1.1743	1.28028	0.453396	1.4977	0.470818	0.860003	-0.273836	0.00479126	0.441271	0.192696	2.1659	4	4	4	10.5	10.5	10.5	46.45	0	12.199	961970000	52
-0.572409	-0.62504	0.393276	-0.353354	-0.103439	-0.818245	-1.13404	-0.991224	-2.89419	-1.34053	-0.0671062	0.30592	-0.363546	-2.97564	0.259226	0.315857	0.259489	-0.00282669	0.0730724	0.221478	-0.602369	-1.31445	-0.658184	-0.180285	0.294298	0.199293	0.0028286	-0.893879	0.214037	0.643091	0.290924	0.80061	0.421757	0.172907	0.222347	-0.722572	0.869961	0.268526	1.78223	7	7	7	20.9	20.9	20.9	33.347	0	24.905	2139900000	77
0.209225	-1.60613	-1.54212	-2.07061	NaN	NaN	-2.59623	-2.6197	-1.99719	-2.31057	-1.16623	-5.4933	-2.4638	NaN	-0.0232048	0.361469	-1.27636	0.129662	0.475687	-1.44634	0.0232067	-1.87322	0.0527287	-0.113289	0.257215	0.274059	0.523352	-0.212879	0.709057	0.117887	NaN	0.222931	0.116749	-0.169178	0.399813	0.0812645	0.588221	0.394062	2.61918	2	2	2	3.9	3.9	3.9	82.181	0	4.7919	2617200000	19
NaN	NaN	-0.123098	-0.971792	NaN	NaN	NaN	NaN	NaN	NaN	0.826111	-0.440704	NaN	NaN	0.319986	NaN	NaN	NaN	0.485214	-0.38238	NaN	NaN	-0.0519981	-0.943659	1.58426	-0.326975	NaN	NaN	0.0519981	0.875429	-0.513674	-0.122759	0.822353	0.0792046	0.111113	-1.466	0.381504	NaN	0.137814	2	2	2	4.1	4.1	4.1	82.114	0.00054259	4.2146	31506000	6
-0.102818	-0.453104	0.292198	-0.478266	-0.626745	-0.594643	-0.995527	-1.41614	-0.105671	-1.16208	0.121792	0.669163	-2.10092	-1.64069	1.19092	1.07248	-0.638756	0.089571	0.664143	0.539911	-1.62563	-2.11035	-0.0420113	-0.224493	0.496649	-0.0217247	0.196693	-0.521343	1.16039	0.756596	1.73344	1.60853	0.742157	0.0217228	0.0438614	-0.391716	1.50218	0.778994	2.36483	4	4	4	10.2	10.2	10.2	62.967	0	17.536	889460000	49
NaN	-1.60894	NaN	NaN	NaN	-0.23941	NaN	NaN	NaN	NaN	-0.116598	NaN	NaN	NaN	NaN	NaN	NaN	NaN	0	NaN	NaN	0.0745373	-1.22832	NaN	-0.754457	-0.765696	0.00615883	0.470461	NaN	0.0147476	0.924437	0.543261	0.714502	0.46896	-0.569132	-0.0693417	0.117901	-0.444067	0.987801	1	1	1	11.1	11.1	11.1	20.305	0	5.3688	17130000	10
-0.856434	0.0609245	-0.278214	-0.455536	-0.684849	-0.321831	-0.646458	-1.34663	-1.49557	-0.703457	0.285223	0.386597	-3.92061	-1.70368	-0.132244	0.123396	0.272932	-0.0732594	0.478434	0.292044	-0.894114	-0.148655	-0.354183	-0.0639782	0.599802	0.452318	0.306408	-0.0609264	0.507759	0.478218	0.845642	0.486412	0.357748	0.384235	-0.184557	0.210608	0.467907	0.176306	1.46473	6	6	5	15	15	12.7	60.772	0	297.33	1994400000	129
NaN	NaN	NaN	0.0358353	NaN	-1.0689	NaN	-2.29151	NaN	NaN	NaN	-0.637711	NaN	NaN	-0.106146	0.711149	NaN	-0.718983	0.475479	-0.306067	NaN	NaN	NaN	-0.855494	0.356012	0.406624	NaN	NaN	-0.482647	0.321379	-0.0358353	0.380674	NaN	NaN	0.0526562	-0.246563	0.270338	0.279047	1.12712	1	1	1	5.3	5.3	5.3	44.742	0.001912	3.0643	60904000	14
-1.65342	-0.572674	-0.390882	NaN	-0.686447	-0.42091	NaN	-1.09595	-0.28508	-0.753868	0.314419	0.283613	-0.000190735	-0.0547142	0.0382748	1.18999	-0.110504	0.797338	0.181807	0.506483	-0.256786	NaN	NaN	-0.844969	-0.338245	0.382172	0.189384	0.688486	-0.87886	0.857529	0.90276	0.582016	-0.601597	0.750755	0.000190735	1.10721	-0.616657	1.06418	2.75302	3	3	3	31.5	31.5	31.5	17.263	0	19.761	245300000	25
-1.78279	-1.44215	0.0870152	0.0111771	-0.156361	-0.584379	-1.25507	-2.11709	-1.15564	-0.702255	0.241919	-0.0111771	-1.26587	-3.13684	0.174654	-0.123631	-0.581499	-0.464884	0.586401	0.241613	-1.13639	-3.76147	-1.30299	-0.44183	0.781542	0.578842	0.204575	0.0478477	0.604832	0.526409	0.82469	0.135538	0.39196	0.013422	0.222521	-0.709993	0.762283	0.0521526	1.19024	9	9	9	15.3	15.3	15.3	89.322	0	47.499	2775500000	89
-1.81555	-4.35166	-1.48053	0.256935	-0.0235443	0.369101	-0.450626	-0.780182	-0.0450211	-0.643688	-1.40291	0.704668	-0.0935307	-2.9714	0.352463	0.0535889	0.861652	0.85495	0.2712	0.366747	0.357765	0.181168	0.426142	-1.96028	0.427614	0.295328	-0.296728	-0.795376	-0.742998	-0.143923	0.0206566	-0.0206585	1.03437	0.692348	0.299793	-0.855671	0.215975	-0.37644	0.622445	9	9	9	6.1	6.1	6.1	222.78	0	25.964	275690000	49
-0.534296	-0.042511	-2.81776	-0.508226	-0.474054	-0.763685	-0.819309	-3.16625	NaN	-0.86977	1.1331	-0.0167198	-0.113457	-0.29974	0.205299	0.548347	-0.204153	0.527977	0.965544	-3.27917	0.895134	-0.350382	0.86652	0.511427	0.893393	0.174097	0.190796	-1.37993	0.480068	-0.182434	0.664003	0	0.998613	0.782043	0.759012	-1.77111	0.906193	0.0339546	1.65748	4	4	4	11.4	11.4	11.4	43.241	0	7.6899	382110000	27
NaN	-1.01585	0.117731	0.22138	-0.00624657	-0.331995	-3.37809	-1.93236	-0.850132	-1.31981	-0.740574	0.0659218	-3.13766	NaN	0.434473	-0.874624	0.00624847	0.0462418	0.624544	-0.821556	-2.38521	-2.02202	-0.467592	-1.81035	0.626621	0.36307	0.667759	-0.371712	0.391003	0.487743	0.627253	1.14504	0.978277	0.467129	-0.851892	-0.679386	0.320301	0.357718	1.15043	5	5	3	14	14	6.3	39.8	0	40.653	1249400000	76
-1.37997	-1.28688	0.109911	-0.135384	-0.794123	-0.156601	-0.561972	-0.992004	-0.862156	-1.14857	-0.964945	-0.605915	-2.6574	-3.02971	0.914124	0.311787	0.629232	0.386873	0.172237	-0.116526	-1.77039	-1.96251	0.281178	0.14319	1.10118	0.997496	0.372425	-0.171848	-0.276836	-0.109911	0.395002	0.266327	0.678883	0.648512	0.531885	0.285904	0.923178	0.776941	1.26048	5	5	5	33.7	33.7	33.7	19.842	0	179.89	4003600000	163
NaN	0.236835	-0.854828	-1.93455	0.42502	-0.236837	-1.75855	0.580124	0.808283	1.05028	-1.07897	0.826176	1.57964	1.09245	1.28562	0.954103	-0.820181	NaN	1.40103	1.38469	0.809504	0.749607	1.0927	-1.90001	0.926657	-1.61714	-1.60934	-2.35168	-0.884398	-1.7052	-1.1234	-0.716822	1.04906	-1.27671	-0.896425	0.717331	-0.381781	-1.50994	1.26355	2	2	2	3.1	3.1	3.1	107.01	0	4.7987	82478000	20
-0.730293	-0.874638	-2.01229	0.1765	0.0776329	-0.192583	-1.25356	-1.1454	-0.624525	-0.798018	0.121643	0.0861244	-2.69338	-2.02463	0.772011	0.0961685	-1.44282	-1.38999	0.603558	0.344799	-0.492382	-1.36167	-0.0776329	-0.336065	1.14896	1.0223	0.371077	0.386848	0.515522	0.756207	1.23853	-0.545347	1.15818	-0.176039	0.556601	0.518309	0.794374	-0.873478	1.60479	6	6	6	21.2	21.2	21.2	45.133	0	22.4	901840000	67
-0.300987	0.12174	-2.35207	-0.3118	-1.12962	0.147514	-1.07484	-1.19558	-1.87746	-7.62939e-05	-0.360453	1.08789	-1.9242	-0.194675	0.28751	0.95113	-2.4143	0.500677	1.38675	0.0363731	-0.0516682	0.997448	-1.19202	0.263714	1.17073	-3.01366	7.62939e-05	-0.417631	0.0959988	1.02765	1.53653	1.26465	1.63798	0.250959	-0.7008	-0.677374	0.310509	-0.167452	1.01792	3	3	3	17.6	17.6	17.6	19.419	0	7.483	248430000	22
-0.0492001	-0.0556545	0.157673	-1.85611	-0.793543	-0.856312	-1.273	-1.6126	-0.66991	-1.2372	0.062706	0.242626	-0.767776	-1.04544	0.69865	0.318649	-0.00292397	-0.291197	0.110659	-0.802738	0.0461674	0.00292587	-0.140739	-0.313297	0.352409	0.00621414	-0.930489	-0.716103	-0.188742	0.400019	0.564306	0.495089	0.711645	0.375746	0.188108	0.00729752	0.116066	0.308542	3.44957	5	5	2	20.3	20.3	9.3	39.38	0	291.28	13701000000	136
NaN	-1.23801	0.483171	0.0351868	-0.855991	-0.235474	-0.362255	-0.854591	-1.15416	-1.10276	0.306974	-0.0544357	NaN	NaN	0.144878	0	0.714903	-2.12821	NaN	-0.779366	NaN	NaN	-1.2607	0.153425	-1.12349	1.08546	-0.767195	0.356579	1.02471	0.225248	1.41463	1.66181	1.18383	0.156715	-0.446726	NaN	-0.444992	0.77383	1.60891	4	4	4	6.9	6.9	6.9	79.607	0	11.522	292260000	14
-1.37654	-0.609783	-0.374254	NaN	-0.195213	NaN	-0.708212	-0.552515	-0.372955	-0.580595	0.287718	NaN	NaN	NaN	1.93697	1.55878	NaN	NaN	0.143501	-0.139671	NaN	NaN	0.0156651	0.33007	NaN	-0.923418	-0.50724	-0.24404	0.787571	0	2.58695	2.953	0.61091	0.0779133	NaN	-0.392574	0.83091	1.80252	2.62663	2	2	2	4.7	4.7	4.7	25.862	0	4.7288	64514000	8
0.168777	-1.59324	0.435434	-1.53742	0.334114	-2.39157	-0.679901	-1.18694	-0.402031	-0.927595	0.755581	-0.657612	-3.34807	NaN	0.899395	-1.3725	0.684938	0.537439	NaN	-0.442137	-0.933666	-4.40802	0.0186424	-1.67307	0.975178	0.570509	1.27916	0.973793	1.53082	1.10153	2.02569	1.75385	1.43639	-0.529102	-1.75876	-1.4624	1.41665	-0.0186443	0.651389	3	3	3	8	8	8	52.652	0	6.4736	505340000	14
-1.08247	-0.952484	0.206402	0.0427017	-0.294193	-0.718315	-1.14342	-0.724407	-0.651264	-0.666168	0.0248375	-0.13735	NaN	NaN	0.591629	0.279793	0.173143	-0.0248356	0.545385	0.142462	-1.88985	-0.880239	-0.335072	-0.341602	0.199963	0.104462	NaN	NaN	0.556351	-2.0596	NaN	NaN	NaN	NaN	0.266911	0.187103	0.564228	0.662197	1.32567	2	2	2	20	20	20	20.421	0	6.0103	327810000	29
-0.300817	-0.034132	-0.267679	-1.24883	-1.10771	-0.507269	-1.1667	-1.31531	-0.360531	-4.81257	0.00616264	0.091259	0.777452	0.0882549	-1.00721	0.340584	-0.800125	0.0778236	0.00588989	-0.617973	-0.57082	-0.264605	-0.00588989	-0.251282	0.513096	0.149309	-0.387156	0.347132	0.305178	-0.145781	0.0237846	0.132912	0.57497	0.5401	0.402069	0.113714	0.695353	0.995667	2.68445	10	10	10	3.6	3.6	3.6	393.84	0	17.111	582850000	27
NaN	NaN	0.113499	-0.0307751	-0.255615	-0.901442	-1.35939	-1.28161	-1.393	NaN	-0.260881	NaN	NaN	-2.12749	0.713865	-0.304541	-0.0523872	NaN	0.0307751	0.0577106	NaN	NaN	0.271231	-0.0934067	0.819511	0.479803	NaN	-1.16446	0.524225	0.349306	0.113956	NaN	0.781345	0.161024	NaN	-0.20715	1.43995	NaN	1.44123	1	1	1	5.2	5.2	5.2	40.819	0.0010147	3.567	181260000	19
-0.913467	-0.82029	0.0575466	-0.0129318	-0.375324	-1.27354	-0.875103	-0.809595	-0.221334	-1.04525	-0.0326061	0.0324783	0.297848	0.0294781	0.688982	0.0980759	0.529482	0.0315189	0.0129299	-0.327412	-0.440664	0.385656	-0.14847	-0.548273	0.296949	0.0365467	0.160053	-0.435633	-0.446098	-0.129171	-0.297186	0.249691	0.119898	-0.248337	0.123615	0.11198	0.326771	0.342999	3.82986	6	6	6	18.6	18.6	18.6	47.338	0	51.38	4247000000	83
-0.23834	0.350336	-0.0819359	-2.19152	0.0819359	-2.18979	-0.551598	-2.53367	-0.71097	-0.757839	0.772871	0.710381	-1.11578	-1.915	1.09162	0.95376	-0.279243	-3.60024	1.21684	-3.90522	-0.48391	-1.00818	0.161636	0.38106	1.17768	0.806372	-0.426889	-0.0826168	1.4703	1.47463	1.85679	1.79638	1.1418	1.13596	-0.222862	-0.757034	1.63672	1.0111	2.09344	9	9	9	18.8	18.8	18.8	73.843	0	116.04	529580000	47
-0.206158	-0.278065	-0.196333	-3.50043	-0.190365	-0.254213	-0.695715	-1.2435	-0.111845	-0.240429	-0.490681	0.382338	-0.368071	-0.708771	1.66765	1.42273	1.11105	0.641663	1.00913	0.556171	-0.193346	0.203243	-0.164907	-0.18791	1.02355	0.805834	0.111776	-0.111774	0.762997	0.875515	0.489799	0.455622	0.89764	0.737202	-0.245525	-0.186201	1.35383	1.03474	2.70872	2	2	2	12.8	12.8	12.8	16.613	0	120.17	1094400000	67
0.0398159	0.1901	-0.177265	-0.188868	-0.758726	-0.778435	-0.631035	-1.03925	-0.294302	-0.667959	0.370966	0.646082	1.46996	1.11139	0.392948	0.50849	0.290716	0.0392742	-0.0305862	-0.220678	0.348646	0.538668	-0.220938	-0.35351	0.0305882	-0.137934	-0.630474	-0.82214	0.485634	0.329298	-0.322332	-0.585443	-0.346437	-0.32967	0.127071	0.187904	0.470058	0.307892	3.06548	3	3	3	22.9	22.9	22.9	17.171	0	323.31	4199300000	168
-0.0292931	0.0768013	0.0637436	-0.50733	-0.658697	-0.648327	-1.03132	-1.02504	-1.23581	-0.446131	0.248871	0.36581	-1.49205	-1.61179	0.96813	0.283587	-0.112463	0.349791	0.705931	0.133759	-0.155218	-0.434753	-0.214542	-0.307915	0.606373	0.029295	-0.387083	-0.610647	0.143051	0.543186	1.07588	0.482098	0.532763	-0.0700588	0.0705681	-0.63608	0.712847	0.477858	1.75015	6	6	6	27.1	27.1	27.1	33.286	0	248.31	3235600000	130
-1.80718	-1.08367	0.586956	0.277136	0.104883	-0.432611	-0.879707	-6.28921	-1.67522	-2.95562	-0.104883	-0.451035	-2.46582	-2.23922	0.718487	0.294069	-0.1719	-0.339563	0.445309	0.287924	-1.98865	-1.48674	0.249311	0.175512	0.227818	0.756729	-0.787497	-0.746353	1.16923	0.660902	1.48264	1.35629	1.03469	0.676023	-0.123074	-1.55487	1.28678	1.06495	1.87941	7	7	7	15.1	15.1	15.1	91.437	0	41.685	803500000	66
-0.442139	-1.58231	0.442076	-1.14196	-0.00642967	0.133268	0.0364037	-1.15712	-1.49626	-1.96738	0.65831	0.000453949	-1.16294	-1.15964	0.832142	0.86405	-0.000452042	0.541315	-0.169273	0.101202	-1.23137	-0.154953	0.682999	-0.105978	0.42103	0.154474	-0.300091	0.102907	0.558979	-0.149075	0.0629501	-0.882048	0.881933	0.592445	0.507215	-1.05543	1.37256	-0.806406	1.1246	10	10	10	5.6	5.6	5.6	296.42	0	21.642	336470000	30
-2.13635	-0.188587	0.24737	-0.269726	-1.09711	-1.10551	-1.08445	-1.53655	-0.639444	-0.750244	0.37583	-0.0054245	-1.09913	-0.815765	0.187361	0.00542259	-0.189152	-0.414721	0.289522	-0.144833	-0.0964813	-0.256491	0.0438766	-0.15452	0.224243	0.402706	0.161234	-0.124718	0.771204	0.294485	0.964373	0.480518	0.894419	0.0653305	0.110144	0.0411663	0.0121346	0.37888	4.73877	4	4	4	13.2	13.2	13.2	34.036	0	10.027	1191100000	37
-0.168913	-0.149874	-0.0245094	-1.13521	-0.729694	NaN	-1.31152	-1.43445	NaN	NaN	0.0518017	-0.0343208	-1.36517	-0.45524	1.8044	1.26873	1.12212	0.171444	-0.918301	0.920933	0.216854	NaN	NaN	-1.28058	NaN	NaN	NaN	NaN	0.515808	0.0245075	0.277605	0.0501175	-0.0574818	NaN	0.857294	0.700939	0.110731	-0.58654	1.24016	2	2	2	8.2	8.2	8.2	63.924	0	8.072	181240000	20
-1.05957	-0.20117	-0.00313377	-0.12117	-0.695818	-1.13487	-0.881493	-1.55891	-0.534527	-0.815872	0.0934162	0.314615	-0.0395107	-0.127428	0.208498	0.0768776	-0.144205	-0.238665	0.868654	0.598539	-1.16267	-0.426178	-0.246189	-0.0429134	0.218637	0.482321	-0.230612	0.378944	0.858305	0.608017	1.7885	1.70285	1.32176	1.14894	0.180729	0.00313568	1.13667	1.14811	6.92657	9	9	9	15.1	15.1	15.1	95.715	0	151.95	2963400000	136
0.994318	0.395914	-0.477909	0.225601	-0.0103359	-0.848375	-1.36093	-0.667549	-0.515572	-0.64566	1.0874	0.217133	-2.25681	-0.506775	1.14508	-0.358965	0.503872	0.575871	0.470188	-1.50168	-1.1545	0.0103378	-0.876425	-0.349596	0.589468	0.240566	-0.205112	-1.11689	-0.0612621	0.753021	1.00685	0.0948963	0.6005	0.759552	-2.64783	0.529806	-0.394726	0.0548344	0.140854	8	8	8	6.7	6.7	6.7	168.35	0	43.292	751400000	88
-0.759436	-0.576294	0.308287	0.0153389	-0.015337	-1.63525	-0.444418	-0.720783	-0.349878	-1.78226	0.511786	0.625235	-2.16462	-1.23306	0.248293	0.429539	0.254286	0.0242462	0.429012	0.405071	-1.68505	-0.269972	-0.677263	-0.145103	0.583464	-0.259096	0.517538	-0.988644	-0.491571	0.628233	1.1124	1.00824	0.530991	-0.885103	0.439514	-0.844072	0.668871	0.740891	1.0784	3	3	3	13.8	13.8	13.8	34.616	0	202.9	2213300000	44
0.0502815	NaN	NaN	-0.210627	-0.715624	NaN	1.00014	-0.50964	0.317741	-2.3582	0.627895	-0.100067	-0.861959	NaN	1.55687	NaN	NaN	NaN	1.25577	NaN	-0.0844707	-0.386787	1.10378	0.79372	0.247723	0.439547	-0.889812	-0.723146	1.46039	-0.195099	-0.143637	-0.182318	NaN	0.0149117	0.334986	0.0347481	-0.391827	0	0.421289	3	3	3	4	4	4	138.03	0	6.0405	34792000	5
NaN	-2.90546	0.356359	0.958067	0.382511	-0.864857	-0.911388	-1.05166	-1.41386	-2.03423	-1.96736	-1.58574	NaN	NaN	-0.0229816	1.08738	0.654358	0.466034	-0.123819	-0.391525	NaN	-3.00424	-0.352648	0.0229797	0.632309	1.06883	-2.0933	-0.572083	0.194708	1.12803	0.832359	0.883936	0.577026	1.02433	-0.745319	-0.556496	0.926447	1.42819	1.2625	4	4	4	2.6	2.6	2.6	190.97	0	11.275	418700000	27
-0.182434	-0.614048	0.523041	0.431795	-0.24826	-0.856312	-1.28646	-1.3076	-0.277031	-0.827488	0.826818	0.476526	-1.44479	-1.86075	0.843822	0.591526	-0.726963	0.00881004	0.645357	0.305325	-0.399136	-0.994398	0.0805016	-0.301537	0.48015	-0.453918	0.226049	-0.00881195	1.13079	0.433491	1.5278	1.02418	0.73068	-0.0865955	-2.24543	0.317642	-0.0352516	0.159763	0.606495	2	2	2	29.5	29.5	29.5	10.976	0	4.6092	1279600000	24
-0.157389	-0.0196304	0.562731	0.305742	-0.304873	-0.875229	-1.15914	-0.601231	-0.791378	-0.832487	0.923429	0.908548	-0.359577	-0.705755	0.714426	0.142981	-0.123678	-0.175957	1.0544	0.623432	-1.22502	-1.40876	-0.0774002	0.543276	0.429197	-0.086216	-0.65966	-1.10026	1.20109	0.954031	1.09426	0.896177	0.0196304	0.618584	0.58996	-0.662148	0.665649	0.51844	2.84489	9	9	9	28.4	28.4	28.4	32.827	0	34.894	10977000000	412
-0.743242	-0.401186	0.527632	-0.0828743	-0.500795	-1.19387	-1.57696	NaN	-3.01866	-1.21111	0.185453	0	NaN	NaN	0.365919	0.354765	-0.0828743	-0.229742	0.516146	-0.459566	-1.06364	-0.958691	0.303167	-0.459848	0.730406	0.541136	0.432699	-0.124357	1.08604	0.749542	0.915838	0.641335	0.383471	-0.192801	0.753187	-0.0350666	0.70577	0.500145	3.28243	3	3	3	7.3	7.3	7.3	73.587	0	6.2452	427760000	22
-1.34146	-1.45596	-1.40823	0.710569	1.01844	-0.218075	-1.19585	-1.53428	-1.04429	-0.313459	0.669689	0.555571	-0.436142	-0.987934	-0.267645	0.0529537	-0.35857	-0.0262852	-0.957111	-0.301479	0.203787	0.160404	0.00551987	0.18791	0.175945	0.578838	-1.24249	-0.00551987	0.919973	0.923985	1.59249	2.06507	-0.950312	1.36271	1.23706	0.746769	-0.136444	0.903187	3.20713	5	5	5	5.9	5.9	5.9	140.13	0	34.209	738850000	56
-0.952448	-0.925669	0.290388	0.710203	-1.5416	-2.06246	-0.166872	-1.12791	-0.522654	-0.829836	0.202206	0.428616	0.0290966	-0.346884	-0.373068	0.74375	-2.37364	-0.278925	0.410196	-0.114103	0.00434685	0.0638905	0.0314808	-0.213488	-0.689377	-0.0783558	0.0967808	0.0186634	1.00631	0.0851364	0.884138	0.796425	-0.280262	-0.319864	0.211996	-0.00434685	0.703707	0.201801	1.8287	5	5	5	15.7	15.7	15.7	44.708	0	11.587	949830000	63
-0.449709	-0.446907	0.125484	-0.446674	-0.206821	-0.917391	-1.60058	-1.86123	-1.32671	-1.17391	0.559015	0.564682	-1.76511	-1.90499	0.138754	0.445633	-0.379421	-1.10523	0.519773	0.163155	-1.02752	-1.55881	-0.1066	-0.725842	0.583834	0.394657	0.166851	-0.238724	1.19286	0.597343	1.32864	0.800817	0.00169182	0.434845	0.180134	-0.00169182	0.833937	0.441999	2.84749	8	8	8	22.4	22.4	22.4	48.049	0	41.878	2942200000	134
NaN	NaN	NaN	-0.976095	-0.15568	-0.237253	-0.845169	-0.562469	-2.75286	-2.47777	NaN	NaN	-2.37227	-2.99642	0.396484	-0.549377	0.668896	0	-0.0217361	0.259659	NaN	NaN	-2.2648	0.738945	1.07753	0.243887	0.290173	NaN	-0.0723095	0.228643	0.794518	0.973036	0.367987	0.451468	-0.871511	NaN	1.40563	1.08176	1.39159	3	3	3	4.6	4.6	4.6	96.76	0	17.488	120400000	38
-0.685856	-0.790749	0.0535126	-0.0860806	-1.9476	-0.902292	-0.661371	-3.02915	-1.62528	-1.55287	-0.399067	0.0115528	-1.39404	-1.97757	0.511074	0.689613	0.364737	-0.036562	0.114471	-0.123459	-0.50886	-0.149521	-1.92627	-0.31288	0.259968	0.268534	-0.0115547	0.191097	0.403139	0.769085	1.05417	0.886923	1.21823	0.744469	0.131117	0.548594	0.408264	0.669518	4.0905	10	10	10	9.9	9.9	9.9	180.36	0	35.909	1393300000	131
NaN	NaN	0.141644	-0.927204	NaN	NaN	NaN	NaN	NaN	NaN	NaN	NaN	NaN	NaN	NaN	0.440102	NaN	-0.810715	1.20669	NaN	NaN	NaN	NaN	-0.578741	0	NaN	-1.34314	NaN	0.874519	0.374611	-0.190166	0.315136	0.0863342	-0.72584	NaN	-0.859848	1.38619	-0.443752	0.362529	2	2	2	8.7	8.7	8.7	35.86	0.00052466	3.8612	70701000	2
-0.0204067	0.162376	NaN	NaN	NaN	-2.02895	NaN	-1.6792	NaN	NaN	NaN	-0.0181332	NaN	NaN	NaN	NaN	NaN	NaN	NaN	NaN	NaN	-0.0369434	0.239058	0.184488	0.404381	0.188215	NaN	NaN	0.0865974	-0.0964127	-0.208563	0.342789	0.178835	0.0181332	-0.2015	-0.701859	NaN	NaN	1.45859	1	1	1	4.2	4.2	4.2	35.522	0.0076792	2.3179	70046000	2
-1.57554	NaN	-0.465694	-0.145151	-0.638041	NaN	NaN	-1.19135	NaN	NaN	NaN	-0.342039	-0.993124	NaN	0.690424	0.807407	0.582811	0.237181	-0.0288258	0.146494	NaN	-2.37745	-0.538452	-0.595861	0.0521717	0.498165	NaN	NaN	0.0288277	0.0893841	-0.255564	0.455763	0.610731	-0.21101	0.268173	0.080122	1.2293	-1.22266	1.24503	2	2	2	19.9	19.9	19.9	16.734	0.001003	3.4406	182970000	20
-0.0369759	-0.617832	0.0119572	-0.833508	-0.402725	-0.662462	-1.97946	-1.69519	-1.32873	-1.91958	0.397114	0.311966	-0.938086	-1.19671	-0.129362	0.100271	0.0621967	-0.361219	0.405943	0.488874	0.519758	0.301428	-0.910706	-1.36273	0.117357	-0.184095	-0.331688	-1.27906	0.941395	0.759768	0.786093	0.280682	0.514759	0.194408	-0.0119572	0.124298	0.52984	0.384556	3.87572	6	6	6	20.7	20.7	20.7	28.895	0	28.557	5396800000	147
-0.332245	-0.208282	0.380886	0.36088	-0.492748	-0.710787	-0.58383	-0.985247	-1.48175	-0.933647	0.581272	0.337095	-0.0827065	-0.453667	0.60354	0.470827	0.254152	-0.191893	0.322376	0.0700722	-0.643867	-1.03642	-0.157963	-0.171129	0.224747	0.24864	-0.218428	-0.416441	0.585938	0.766359	0.77038	0.641289	-0.156054	0.149267	-0.0700703	0.398239	0.522429	0.594213	3.83166	10	10	10	31.3	31.3	31.3	44.991	0	323.31	12140000000	274
-1.70334	-1.2481	1.25098	1.19405	-0.692488	-1.39875	-0.694675	-1.15861	NaN	-0.945107	NaN	-0.150063	NaN	-1.82988	-0.0874062	NaN	NaN	-0.309284	1.35011	1.02653	-0.338463	-0.369148	0.460125	NaN	1.1564	-0.481962	NaN	NaN	1.31005	1.36632	1.51048	0.297777	NaN	NaN	0.0874081	0.271521	1.62181	1.40341	1.7796	2	2	2	22.7	22.7	22.7	10.802	0.0010209	3.6177	229990000	12
-0.416916	-0.149855	0.416666	0.245445	-1.20251	-1.40479	-1.8878	-1.77676	-2.32379	-0.449495	-0.14204	-0.0694752	-2.10504	-2.33586	1.22507	0.789948	0.203232	0.260262	-0.304428	0.0694752	-0.659325	-0.791309	-1.71897	-0.969635	1.20154	0.853504	0.48562	0.180355	0.434019	0.32976	1.016	0.762598	0.800833	0.780386	-0.301886	-0.713108	0.842945	0.721323	1.60612	10	10	1	28.5	28.5	2.5	48.741	0	284.1	9907600000	226
NaN	0	NaN	0.221638	NaN	NaN	-2.06736	NaN	0.0602207	NaN	NaN	NaN	NaN	NaN	NaN	0.854773	NaN	NaN	NaN	NaN	-0.190933	NaN	NaN	NaN	NaN	-0.0786514	NaN	NaN	NaN	NaN	NaN	NaN	NaN	NaN	NaN	-0.888201	NaN	0.90983	0.0647662	1	1	1	13.9	13.9	13.9	12.907	0.0036597	2.6724	41244000	0
-0.904434	-0.573137	0.357101	-0.0811729	-0.0361996	-0.744547	-1.67503	-2.16314	-1.81156	-0.935219	0.136286	0.101921	-1.46927	-3.00754	0.433821	-0.0259056	0.0259056	-0.803904	0.579086	-0.079052	-4.05474	-1.17266	-0.0429859	-0.185135	0.535482	0.435572	0.0464134	-0.298143	0.576521	0.514889	0.911777	0.819138	0.476416	0.165236	0.221834	0.0733318	0.797647	0.41918	1.58528	6	6	6	33.5	33.5	33.5	18.172	0	23.271	2352200000	121
0	-0.00135422	0.520576	-1.97855	-2.60449	-1.39385	-0.273571	NaN	-0.821991	-0.805325	0.330748	0.633036	-4.29515	-2.18519	1.17159	0.806881	-2.16917	-0.0968571	-1.93815	0.134613	0.750181	-1.10771	-0.17408	-2.7973	0.386841	-0.786741	0.672371	0.277479	1.58828	0.370218	1.60349	1.1565	0.771845	1.3148	-2.42871	-0.830881	1.40639	0.833353	0.967335	2	2	2	4.7	4.7	4.7	25.8	0.00054945	4.3786	910370000	25
-0.610035	-0.00943756	0.424648	-1.32454	0.0842018	0.0665073	-1.54239	-1.45269	-1.14679	-1.3056	0.337244	-0.0393524	-0.0720921	-1.64829	0.125233	-0.716469	0.198612	-0.209412	0.515749	-0.646332	0.277544	-1.1482	0.288584	0.123001	0.645189	-0.520735	0.175009	-0.381596	0.548185	0.00943756	0.34474	-0.453701	0.251614	-0.0575562	0.509743	0.0347538	-0.370773	0.316006	1.43825	2	2	2	11.9	11.9	11.9	31.834	0	323.31	446130000	38
-0.34367	-0.221006	-0.0906181	-0.554497	-0.613926	-0.863979	-1.28194	-1.3336	-0.794107	-0.817133	0.529655	0.667341	-0.752653	-1.29685	0.13798	0.0990257	0.721394	0.292927	0.0331764	-0.117077	0.374535	-0.196465	-0.582245	-0.121758	0.480558	-0.0331764	0.681841	0.322371	0.754427	0.730919	1.0399	1.15878	0.554302	0.577259	-0.179634	-0.43276	0.634092	0.515039	4.22945	4	4	4	20.2	20.2	20.2	28.924	0	86.931	980950000	56
-0.394091	-0.456373	-0.231333	-0.521767	0.0279312	-0.135563	-1.31888	-1.62424	-0.878803	-1.95191	0.38028	-0.0279312	-3.55352	-4.50207	1.06662	0.938492	0.609619	0.991724	0.284029	0.283667	-0.694687	-0.819067	-0.115765	-0.133268	1.03423	0.768797	-0.0837116	0.392563	0.572828	0.639999	0.762976	0.315918	1.13165	0.765631	-1.44942	-0.29521	0.806133	0.710245	0.747136	5	5	5	11.2	11.2	11.2	59.285	0	9.1862	558340000	16
NaN	-3.93297	0.371626	0.0652142	-0.824244	-0.873335	-0.575651	-0.731207	-1.2406	-1.58176	-0.983643	-0.233723	NaN	NaN	0.276012	NaN	0.0649242	-0.197048	0.339045	-0.00485229	-1.29515	NaN	-0.168978	-0.705568	0	0.315718	0.0667572	0.408741	0.403257	-0.343151	0.546612	0.831192	0.337767	0.653837	-0.795582	0.490751	1.45755	1.13838	2.33831	5	5	5	5.9	5.9	5.9	144.35	0	12.578	485180000	24
-0.721848	-0.742498	0.375612	0.0154915	-0.528488	-0.848524	-0.779224	-0.975721	-0.584812	-0.883667	0.609896	0.477636	-1.90574	-1.36674	0.45332	-0.17507	-0.83684	-0.242762	0.633144	0.348454	-0.659506	-0.777969	-0.0154896	-0.231947	0.474337	0.0210724	-1.68105	-1.0377	0.998522	0.65691	0.29727	0.830175	0.567455	0.388569	0.502439	0.396318	1.07338	0.689596	3.39804	3	3	3	18.8	18.8	18.8	16.749	0	60.677	850630000	43
-1.59901	-1.1593	0.0791416	0.237434	-0.67716	-0.997253	NaN	-1.38123	NaN	NaN	-0.360077	0.219433	NaN	NaN	0.437477	0.681042	-0.969381	-0.712275	0	-0.381592	NaN	NaN	NaN	-0.136736	0.760679	0.786173	-0.507454	-0.428116	0.925322	0.766033	1.4242	1.36319	-1.19098	-0.326462	0.622759	0.6357	NaN	0.614639	2.036	4	1	1	14.6	3.2	3.2	54.892	0.0019203	3.1096	203080000	11
-0.977617	-1.70059	0.429302	0.148109	-0.3374	-0.779684	-1.2832	-1.50649	-0.550402	NaN	0.498623	0.618374	-1.89639	-1.75056	0.105715	0.334581	-0.0384808	-1.36829	0.767199	-0.817883	-0.0801811	NaN	-0.758303	-0.266224	0.408741	1.23521	0.119892	0.160278	1.10687	0.568638	0.931839	1.67048	0.776089	0.688282	-0.307642	-0.176271	0.0384827	-0.419878	1.90966	2	2	2	5.2	5.2	5.2	59.151	0	37.421	336560000	43
-1.21006	-0.995546	0.459089	0.0967808	-0.646658	NaN	-0.708858	-0.951305	-0.257235	-0.270029	0.507364	0.419106	-0.687441	-0.498148	0.17288	0.158859	-0.796551	-1.03301	1.45095	1.25884	0.511379	0.13493	-0.285431	0.0719299	-0.104002	NaN	NaN	NaN	0.654949	0.596397	0.447372	0.422411	0	-0.40029	0.119617	-0.241215	-0.138029	NaN	1.0103	1	1	1	10.1	10.1	10.1	16.233	0	70.824	274230000	11
NaN	NaN	-0.363338	NaN	NaN	NaN	NaN	NaN	NaN	NaN	NaN	NaN	NaN	NaN	0.889673	NaN	0.00778198	NaN	NaN	NaN	NaN	NaN	NaN	NaN	0.128084	NaN	0.00297165	-0.00297356	NaN	NaN	NaN	NaN	0.495886	-0.414789	-0.667173	NaN	-0.0069809	NaN	0.442593	2	2	2	4.6	4.6	4.6	59.846	0.0019148	3.0739	16330000	7
0.458666	0.646391	0.672565	-1.50589	-0.527822	-0.344212	-0.734316	-1.19032	-1.03696	-0.711475	0.883778	0.681631	-1.33739	-1.54408	0.863363	0.450708	-0.139889	-0.316404	-0.0672436	0.453173	-1.06646	-0.670887	0.564386	-0.254805	-0.37455	0.79557	-0.927534	0.390707	0.287127	-0.860317	0.843464	1.05956	0.0132046	0.540075	0.108335	-0.0132046	0.610983	0.283964	0.725856	9	9	9	21.3	21.3	21.3	62.881	0	88.785	1340700000	93
NaN	NaN	-0.728889	0.470095	0.609943	0.347946	-0.787617	-0.970114	NaN	-0.631628	-0.706161	-1.23334	NaN	NaN	0.00563431	1.09866	1.3327	0.612518	0.352465	-0.911764	-0.541859	-0.719515	-0.152832	-0.410484	0.298483	1.30102	0	0.625523	-0.208452	-0.344116	-0.27033	1.4664	1.54475	1.23762	-0.910547	0.97963	-0.282511	1.51262	0.412568	2	2	2	17.6	17.6	17.6	20.76	0	5.2736	218430000	23
0.178843	0.150209	0.266958	-1.59723	-3.7131	-0.676964	-3.99899	-2.2521	-0.85537	-1.31103	0.939207	0.750528	-0.985794	-0.74481	0.362097	-0.659172	-0.0178661	-0.670912	-0.103821	-0.441675	-0.189875	-0.263504	0.157907	-0.0874119	1.28231	0.247583	0.272718	0.0178661	0.569397	1.13756	0.794811	-0.272161	0.477026	0.267849	0.229483	-1.08498	0.885687	0.158869	2.86121	5	5	5	22.1	22.1	22.1	29.833	0	15.558	1825900000	47
NaN	-4.23483	-0.0404167	-0.574902	0.49234	0	-0.694967	-1.35782	-1.7625	-2.96847	-1.93327	-0.911411	-5.1659	-5.65178	0.641026	0.315155	0.278591	0.208416	0.339483	0.0210915	-4.33522	-3.58668	0.465521	-0.155903	1.57945	1.32276	-0.115877	-0.558659	0.475224	0.397188	1.42052	1.37847	1.44373	1.12591	-0.528992	-0.42787	1.36494	1.17151	1.20701	7	7	7	20.2	20.2	20.2	46.506	0	127.75	1163000000	88
-1.44506	-0.893972	0.231876	0.289057	-0.0578766	-0.893366	-0.889467	-1.17956	-0.53367	-1.68429	0.262533	-0.10754	-1.74204	-2.18569	0.75975	0.596239	-0.143038	-0.215546	0.935335	-0.0576515	0.0259209	-0.882299	0.0751228	-0.303028	0.402697	0.312798	0.327141	-0.277147	0.66082	0.715588	0.957415	0.954481	0.998247	0.796001	-0.0167809	-0.435122	0.636103	0.0167789	2.30663	10	10	10	24.6	24.6	24.6	61.89	0	44.977	1614300000	139
-0.693333	-0.471518	-0.801764	-0.169718	0.0514183	-0.267363	-0.535826	-0.909489	-0.799025	-0.738487	0.110943	-0.0294838	-2.18091	-2.39951	0.748116	1.10648	0.387634	0.572477	-0.470682	0.277195	0.416307	-0.505995	0.0481815	0.0221901	0.410631	0.442842	-0.24103	-0.361687	0.171162	0.58083	0.435938	0.0211754	0.0719967	-0.0211773	0.267948	-0.22377	-0.0953255	0.0428543	0.813842	5	5	5	12.2	12.2	12.2	59.023	0	23.173	632490000	82
0.612185	1.69325	0.142517	0.0450706	-0.254013	0.647766	-0.537621	NaN	-1.33951	-0.16713	0.854019	1.62866	-1.76272	-2.06198	0.853369	1.34383	1.5966	1.54835	-0.351006	0.135082	0.94393	-0.363111	0.274055	0.50663	NaN	NaN	-1.55619	-0.645344	-0.4764	-0.398039	NaN	-0.350409	NaN	NaN	-0.0450687	1.50132	-0.484812	-0.182379	0.126142	3	3	3	15.6	15.6	15.6	28.627	0	8.2596	265180000	18
0.661888	-0.748199	-0.0333519	-0.923401	-2.20834	-1.23181	-1.16559	-2.28101	0.0333519	-1.1918	0.737608	-0.362625	-0.746185	0.134768	-0.358278	0.399813	-0.55549	-1.07411	0.35268	-0.114664	0.743227	-0.93532	0.308083	-0.161125	0.0564995	0.233793	0.969498	-0.12365	1.61056	1.33522	0.835922	0.635857	1.15304	0.735241	0.226995	0.116693	-0.118103	-5.13932	0.737728	4	4	4	16.3	16.3	16.3	34.093	0	50.527	1395200000	42
-0.551767	-0.102671	-0.346355	-2.76181	-1.92926	-0.540569	-1.047	-0.525928	-1.60344	-1.3697	0.461184	0.248672	-1.23623	-1.0638	-0.0769005	0.316452	-0.0109539	0.415268	-1.13503	0.0275841	0.010952	-0.305569	-0.159052	-0.222889	0.597504	0.354153	-1.70558	0.209234	0.704493	0.542477	0.939745	0.65992	0.671652	0.072855	0.549442	0.243324	0.953249	0.508837	4.43302	2	2	2	33.7	33.7	33.7	11.199	0	80.096	3174000000	74
-0.451284	-0.818724	-0.796671	0.0984268	-0.671646	-1.43073	-0.866545	-1.03722	-0.974527	-0.619057	0.738834	0	NaN	-3.96872	0.375725	0.0386143	-0.0966568	-0.298849	0.842867	-0.0619717	-0.114553	-2.14366	0.649416	-0.149096	-0.169245	0.652807	0.446995	-1.31788	0.433857	0.832464	0.558302	0.33795	0.657846	0.206102	0.253654	0.614269	0.644627	0.521362	1.60738	7	7	7	12.9	12.9	12.9	101.53	0	86.477	502810000	103
-0.823376	-0.77265	-0.0996513	-0.423414	-0.25388	-1.03173	-0.251743	-1.48197	-0.236876	-0.897953	0.248632	0.26893	-0.173096	-0.58688	0.341862	-0.886549	0.278637	0.16983	0.427191	0.0747585	0.00743866	0.13121	-0.422541	-0.220736	0.307636	-0.0463333	0.0803185	-0.542522	0.652065	0.452663	0.630644	-0.0222149	0.15307	0.000366211	0.020031	-0.000366211	0.406742	0.164896	4.10738	12	12	12	23.1	23.1	23.1	59.237	0	141.74	6561000000	184
NaN	-0.911322	-0.25522	0.0664692	NaN	NaN	-0.282858	-0.464392	-0.443735	-0.268782	0.5515	0.965584	0.300095	-0.0862961	0.73447	0.532848	NaN	NaN	0.515923	-0.0664692	-0.30233	NaN	NaN	-0.910383	NaN	NaN	NaN	NaN	0.824062	0.313606	0.688005	0.362154	NaN	-0.202372	NaN	0.18659	NaN	-0.751541	2.57732	2	2	2	6.7	6.7	6.7	42.971	0.0010225	3.6305	84078000	3
NaN	-0.0717812	0	0.511276	-0.0765972	-0.799545	-1.97592	-0.711731	-0.591179	-0.735994	0.280855	0.151014	0.412649	-1.63032	1.0088	-0.285757	0.999628	0.8148	-0.691004	-1.57792	-0.922762	-1.08233	0.779902	0.519794	0.904594	-2.24239	0.404682	1.1166	-0.595577	-0.763193	0.182131	-0.391863	0.432312	1.36764	-0.948566	0.800758	0.00616074	0.832081	0.251913	2	2	2	3.2	3.2	3.2	143.5	0.00054675	4.3516	101970000	7
-0.308792	-0.827118	0.516531	-0.161144	-0.270712	-0.698515	NaN	-1.52038	-1.00991	-1.54631	0.401522	0.252499	-0.943813	-1.39161	0.165083	0.0517349	0.370316	-0.38176	0.641026	-0.631632	-0.0822754	-0.304449	0	-0.407927	0.714039	0.208374	-0.826515	-0.894842	-0.675699	0.513042	1.1298	0.922812	0.498924	0.35339	0.668867	0.287539	0.966944	0.769049	2.8266	15	15	15	22	22	22	106.24	0	91.981	4957800000	176
NaN	NaN	-0.607525	NaN	NaN	NaN	-0.273445	NaN	-1.30439	NaN	NaN	NaN	NaN	NaN	0.176943	0.935219	-0.435295	0.70874	0.153975	0.219595	NaN	NaN	NaN	NaN	NaN	-2.15204	-0.139593	-0.0963097	NaN	0.254845	0.0315762	0.0633125	0.126734	-0.03088	0.03088	NaN	-0.0675049	-0.454741	1.58539	2	2	2	4.5	4.5	4.5	91.816	0.0019268	3.1285	163840000	3
0.406179	0.51824	-0.884491	-0.687643	0.118557	-1.14476	-0.878786	-2.18508	-0.459291	-1.71272	0.651621	0.662039	-1.21902	-0.467094	0.204052	0.412325	-0.642508	0.570602	-0.160505	-1.31209	-0.178862	0.0759182	-0.533594	-0.96888	0.687857	0.561132	-0.145845	0.358669	0.556658	0.358261	0.522251	0.299034	0.272861	0.151709	-0.139378	-0.551376	1.12294	-0.0759201	1.49702	3	3	3	29.4	29.4	29.4	11.78	0	35.81	529520000	46
-0.524487	-0.6719	0.0998497	0.0566158	-0.501608	-0.702894	-0.77961	-0.787691	0.229259	-1.08993	0.211979	0.15214	-1.31255	-1.3094	0.201349	-1.01219	0.399622	0.241442	0.619034	0.293589	-1.45349	-0.922546	-0.390251	-1.0848	0.195007	0.168039	0.00818443	-1.05866	0.264936	0.472925	0.00185966	-0.00186157	-0.0751476	-0.114311	0.0232468	-0.284349	0.557962	0.3365	1.34678	4	4	4	13.1	13.1	13.1	56.457	0	41.064	1175300000	88
0.163071	-0.415251	0.308767	-0.660761	-0.371859	-0.916992	-1.53568	-1.25304	-0.85951	-2.83074	0.424704	0.0899658	-2.07618	-2.60793	1.16079	0.811333	-0.0588741	-0.000600815	0.220276	-0.143934	-1.43271	-1.47555	0.303278	-0.0608902	0.586695	-0.3487	-0.136597	-0.812281	0.951002	0.694332	0.963943	0.0600758	1.14884	0.000602722	0.645079	0.220755	0.909916	0.615496	2.21976	2	2	2	4.8	4.8	4.8	51.99	0.00053735	4.1064	1341900000	31
-2.63195	-2.09151	-0.191959	0.448303	0.956079	-0.293182	-0.832815	-1.35699	NaN	-3.01803	0.83338	0.751564	NaN	-2.06651	-0.0120716	-0.298138	-0.0286503	-0.354706	0.197721	-0.0843029	-0.24152	0.169455	0.165932	-0.39015	0.827681	0.440495	-0.00521278	-0.529301	1.11644	1.39684	1.11176	0.502155	0.424385	-0.263721	0.57518	0.91028	0.259521	0.00521469	2.38338	5	5	5	18	18	18	35.644	0	12.767	358580000	66
0.210073	-0.0691166	-0.184925	-1.47558	-0.09828	-0.234791	-2.37793	-0.638725	-3.52629	-2.90208	0.327265	0.391115	-1.37633	-1.10548	0.594425	0.365578	NaN	-0.290295	0.784046	0.37586	-0.486271	NaN	0.0720024	-0.0676384	-0.0395508	0.123146	-0.107273	NaN	0.562267	0.835768	0.434677	NaN	0.56361	0.138765	0.0395508	-0.397579	0.0694523	0.564148	2.21473	2	2	2	9.3	9.3	9.3	31.125	0	5.5621	244970000	16
-0.923691	-5.12363	0.901438	0.357574	-1.42765	-1.29385	-1.42598	-1.51882	-0.972898	-0.865303	-0.312191	0.00966072	-2.4935	NaN	0.188087	-1.691	-0.391726	-0.467106	0.262932	-0.334604	NaN	-1.42222	0.285612	0.167023	0.533325	0.414265	0.52215	-0.423824	0.967182	0.588968	0.199724	1.05781	0.00780678	-1.47677	0.0930843	0.0517349	-0.00780678	0.0698051	1.48191	3	3	3	17.5	17.5	17.5	25.5	0	105.61	766870000	47
-0.385372	0.327436	0.118414	0.0253277	-1.0878	-1.41096	-5.60782	-2.16768	-1.51001	-0.66264	0.0223961	-0.0223961	-2.84805	-2.41229	0.0821419	-0.773211	-0.0680218	-0.085865	0.701515	-1.82637	-2.28848	0.340174	-0.152203	-0.393114	0.468056	0.232897	0.24803	0.0582447	0.7006	0.0741291	0.462765	0.883224	0.800785	0.461229	0.153839	-0.376547	0.454582	-0.142727	1.50278	6	6	6	26.6	26.6	26.6	33.361	0	51.892	1052700000	59
-0.00777626	-0.382105	-0.819237	-0.558464	-1.49292	-0.292786	-1.13127	-1.22871	-1.10705	-2.14954	0.604921	0.437525	-1.13176	-0.783829	-0.366259	-0.0223999	0.00777626	-0.308006	0.555592	-0.307451	0.730211	0.272924	-0.474445	0.0166016	0.554031	0.248577	0.28828	-1.32643	0.0223217	0.357483	0.999662	0.334925	-0.0340881	0.295513	0.371344	0.173368	0.560232	0.331535	3.92212	6	6	6	11.3	11.3	11.3	86.889	0	14.773	1201900000	55
NaN	-0.425774	NaN	NaN	0.926035	0.0701752	NaN	NaN	NaN	-0.891989	-2.67929	NaN	-1.68724	-3.96515	1.20198	0.303812	0.791195	0.984064	0.873419	0.61997	0.455362	0.0946522	-1.30256	-0.0701733	NaN	-0.254919	0.776768	0.786217	-0.610834	0.162468	-0.429758	-1.21196	-0.736254	0.515282	0.319401	-0.102531	-0.565697	-0.093277	0.0585676	4	4	4	14.7	14.7	14.7	41.036	0	8.2081	195310000	26
NaN	NaN	-0.72966	0.458408	0.835138	0.0721264	-1.82019	-4.7466	-6.26639	-0.0721283	0.40147	0.494339	-3.95889	-3.86593	1.19736	0.954662	-1.02134	-0.0876713	0.691702	0.390141	0.0925751	NaN	-0.650314	-0.841724	-0.394463	0.851048	NaN	0.388336	-0.554962	1.33788	-0.175867	-0.511765	1.31505	1.12127	-0.438053	-0.896978	0.236904	0.146139	0.658236	3	3	3	18.2	18.2	18.2	21.971	0	5.4003	291300000	9
-0.394302	-0.328968	0.029314	-0.128963	-0.515659	-0.830833	-1.354	-1.26672	-1.07503	-1.05082	-0.105581	-0.0924854	0.11417	0.200905	0.675241	0.3048	-0.287317	-0.273027	0.164919	0.132145	-0.641264	-0.648779	-0.0122795	-0.141809	0.532825	0.489435	-0.473	-1.01524	0.319572	0.335232	0.898993	0.716043	0.719116	0.645189	0.249424	0.0122814	0.664291	0.482876	5.67273	21	21	21	12	12	12	254.14	0	323.31	15938000000	334
-0.746683	-0.457777	0.439474	0.0468941	-0.426781	-0.389856	-0.931932	-1.37679	-0.873817	-0.812477	0.261089	0.126984	-1.30893	-1.03501	0.61701	0.31979	0.335373	-0.837379	0.407339	0.0739498	-1.182	-0.584068	-0.574112	-0.504005	0.331358	0.0184097	-0.193909	-1.16227	0.671961	0.369358	0.73358	0.0836678	0.551413	-0.34388	-0.0184116	0.155258	0.21364	0.467396	2.30597	10	10	10	8.5	8.5	8.5	182.49	0	193.27	1072300000	119
1.3036	0.647371	-0.971699	-0.108898	-1.53459	-0.71648	-3.37081	-0.173065	-1.30654	-0.195009	1.1188	0.509058	-1.25397	-0.493658	0.966784	0.170174	0.590849	-0.0762539	0.925869	-0.267811	0.466942	-0.675566	0.124416	0.0233231	0.671202	-0.518137	-1.21324	-0.463961	1.08648	-0.366058	0.719254	0.53208	0.395506	-0.023325	0.811443	-0.0506439	0.596905	0.035614	1.28317	3	3	3	17.1	17.1	17.1	24.277	0	61.17	1487400000	54
NaN	NaN	-0.329756	0	NaN	NaN	NaN	NaN	NaN	-2.25725	NaN	NaN	NaN	NaN	NaN	0.490602	NaN	NaN	-0.263649	0.465591	NaN	NaN	NaN	-1.68192	-0.0620422	0.950682	-0.435989	0.536947	-0.907721	0.624521	0.439302	0.366251	0.000431061	0.994299	-0.077095	NaN	NaN	-0.449181	0.476381	1	1	1	10.1	10.1	10.1	23.379	0.0010121	3.5397	54595000	3
0.022789	0.422459	0.0417213	0.56534	-0.326063	-0.243946	-0.967775	-1.05243	-0.38484	-1.07349	0.617899	0.657949	0.402678	0.192774	0.679979	-0.010498	-0.507896	-0.0224342	1.01387	0.892118	-0.200783	0.520489	0.204885	-0.618187	-0.528284	0.0105	-1.19131	-1.58404	0.185516	0.803387	-0.0809784	-0.375929	-0.519167	-0.246983	0.360186	0.630108	-0.350433	0.329699	1.87879	9	9	9	14	14	14	68.854	0	17.18	1378200000	70
-0.44022	-0.386122	-0.761208	-0.0510063	-0.206755	-0.737761	-1.10611	-1.72978	-0.842743	-0.932169	0.00125504	0.0193176	-1.4463	-1.62921	0.437878	0.307169	0.112011	-0.00125694	0.388304	0.0711994	-0.332449	-0.353989	-0.240847	-0.619595	0.321175	0.0523586	-0.37159	-0.174036	0.00134087	0.16033	0.713497	0.363604	0.641298	0.104376	0.103489	0.170834	0.62302	0.516832	3.33952	14	14	13	33	33	29.8	47.174	0	323.31	60078000000	569
-0.605841	-2.82029	0.117735	0.320223	-0.178715	-0.174013	-0.978092	-1.19594	-0.979134	-2.7875	0.466166	-0.0179996	-0.377171	-3.22338	-0.52787	-0.850536	0.539438	0.291853	0.238432	0.0179977	0.0531197	-0.236917	-2.22186	-0.876858	0.578135	0.858007	0.738194	0.586647	0.533928	-1.02854	-1.08081	-0.283028	0.725666	0.194952	0.631893	0.271641	0.196739	1.11922	0.902142	4	4	4	7	7	7	43.977	0	50.297	812520000	58
-0.391682	-0.391905	NaN	-0.155039	NaN	-2.15229	NaN	NaN	NaN	-1.12896	-0.20167	0.366594	NaN	NaN	1.60154	1.47012	0.430483	0.197618	0.652645	0.363699	NaN	-0.0961494	NaN	-2.32637	NaN	-0.218224	0.847364	0.936209	-0.136148	-0.216797	1.55433	1.47029	-0.409239	-0.159979	0.718155	-0.313997	0.0961494	0.490778	1.488	3	3	3	16.3	16.3	16.3	35.296	0	16.311	335890000	20
NaN	-1.20281	NaN	0.209835	-0.562464	-0.694136	NaN	-1.02934	NaN	NaN	-0.0213585	0.2131	-1.1707	NaN	0.436703	NaN	NaN	NaN	NaN	NaN	NaN	0.0213604	-1.18026	-0.350191	NaN	0.712902	NaN	-0.211609	0.42922	NaN	NaN	0.849613	0.327881	0.265965	NaN	-0.169998	NaN	0.210909	1.09764	1	1	1	6.7	6.7	6.7	32.431	0	23.677	50398000	16
0.171946	-0.127153	-0.692352	0.430929	-0.11725	-0.613218	-1.10201	-1.37936	0.0380363	-1.11452	0.792927	0.465281	-1.18554	NaN	0.426683	-0.520975	0.412462	0.0899506	0.586821	NaN	-0.969955	-0.00563431	-0.747013	0	-0.0616035	0.419968	0.630684	0.00820541	NaN	0.956203	0.955685	0.60425	-0.289558	0.86046	-0.211725	-0.162691	0.151508	-0.0198879	1.32813	2	2	2	3.8	3.8	3.8	73.492	0.00054054	4.1825	117550000	18
-1.88856	-1.88254	0.529104	0.347551	-0.597025	0.205969	-0.290731	-0.526974	-0.155302	-0.566229	-0.531702	-0.711052	-0.27276	-0.731127	0.604565	0.312878	0.833948	0.518297	0.843294	0.44837	NaN	-1.45802	0.7145	0.634253	0.758953	0.421844	-0.450264	-0.66958	-0.196671	-0.618914	0	-1.0687	0.0371437	-0.233423	0.389511	0.0576248	1.00474	0.563951	0.563999	3	3	3	19	19	19	23.411	0	10.261	667210000	48
-0.694891	-1.10955	-0.633554	0.730377	0.30689	-1.23856	-1.05479	-1.92747	0	NaN	-0.884312	0.628485	-0.0985088	-2.33162	-0.621763	1.19417	0.463226	0.292141	-0.64781	0.287306	-0.567673	-0.56645	0.0956898	-1.45068	0.262989	-0.422482	-1.2232	0.72394	0.761209	0.85424	1.31424	1.36876	1.06309	0.91774	-0.785843	0.029871	-0.228041	1.0196	1.85579	2	2	2	19.1	19.1	19.1	28.246	0	72.582	870170000	50
-1.09139	0.655891	0.440474	-0.658554	-0.0549736	-0.651859	-1.97476	-0.603628	-0.0315113	-0.496902	0.521507	0.599443	0.515034	0.331747	1.03559	-0.637506	0.145922	0.0164795	-0.209457	-0.748966	0.363209	-0.232248	0.205976	-0.185873	0.451393	0.435188	-0.970545	-0.0164814	0.543282	0.222124	-1.02117	0.239492	0.520741	-0.28318	0.557636	-0.358633	-1.9258	0.441286	0.591222	8	8	8	9.1	9.1	9.1	93.713	0	218.32	6160600000	105
-0.485716	-0.47628	-0.949747	0.16947	-1.41771	-0.086134	NaN	-1.00029	-2.28685	-0.428526	1.26566	0.93012	-2.89358	-5.63567	1.23775	0.0762463	0.215633	0.388517	-0.161879	0.717009	-0.389172	-1.85239	-0.0070076	-0.364338	0	1.16203	0.264507	-0.517208	1.54843	1.00677	1.19418	0.516628	1.41073	-0.122282	0.98991	-0.559332	0.687496	1.04113	1.08233	5	5	5	21	21	21	29.428	0	50.042	1130300000	46
-0.734039	-0.698727	0.602118	-0.038065	-0.335302	-1.22248	-1.11718	-1.79375	-1.05354	-0.366898	0.0751896	-0.232929	-1.78063	-2.0739	0.206009	0.0675621	0.276024	-0.663679	0.289946	0.131311	-0.399363	-0.774595	0.107559	-0.136475	0.148504	0.11425	-0.208099	-0.135874	0.335985	0.0524197	0.772127	0.426859	0.658403	0.291138	0.038063	-0.134607	0.48089	0.270599	2.16818	13	13	12	25.7	25.7	22.6	59.414	0	62.559	8500400000	208
-0.595263	NaN	NaN	NaN	NaN	-0.144917	NaN	-1.66095	NaN	NaN	NaN	-1.36529	0.570795	NaN	-0.291698	1.21524	0.889717	0.644161	-0.299685	-0.189684	-1.23742	0.70188	0	NaN	NaN	-0.702831	NaN	0.329161	NaN	1.05253	NaN	0.109646	NaN	-0.602968	0.768394	0.415688	0.253777	-1.57308	0.393423	3	3	3	4.2	4.2	4.2	131.04	0	5.5961	61705000	6
0.118998	-0.712933	NaN	NaN	NaN	NaN	NaN	NaN	NaN	-1.3107	0.0722542	0.438969	NaN	-1.47158	0.833145	-0.350069	0.875511	-0.519047	NaN	NaN	0.2274	-0.835989	NaN	NaN	-1.36975	NaN	NaN	NaN	1.38156	0.851418	1.69498	1.44201	-0.0722523	-0.162422	0.439245	NaN	-0.806946	-1.33315	0.594118	2	2	2	7.6	7.6	7.6	35.411	0	4.7667	143220000	8
-0.927832	-1.7591	0.308189	0.34268	0.15349	-0.0239487	-1.03494	-1.44479	-0.846781	-0.826576	-0.140167	-0.451721	-2.22992	-2.92193	0.149551	0.633404	0.461269	0.670366	-0.687553	0.0367241	0.637482	-0.598518	-0.0560532	0.0239468	0.251596	0.430874	-0.375278	-0.478796	0.690744	0.534857	0.663479	-0.0573082	0.0678558	0.501307	-0.25168	-0.520817	1.42251	1.68353	1.48549	6	6	6	34.6	34.6	34.6	26.065	0	13.528	775250000	55
-0.988287	0.133394	-0.161875	0.382439	-1.34152	-0.872128	-1.02433	-1.4449	0.247654	-0.171654	0.124035	0.885633	0.91046	0.621887	0.280668	0.530003	0.0390263	0.244602	-0.683647	-0.388792	-0.117514	0.869623	-0.613222	-0.0390282	-1.01998	-0.517857	-1.1203	-1.16839	0.350128	1.02822	-0.795771	-0.932169	-0.419149	0.0545559	0.692804	0.0447598	0.525578	0.913092	1.70924	2	2	2	25	25	25	16.123	0	52.559	11895000000	127
0.815302	0.421215	0.623375	0.42454	-1.32424	-2.02229	-0.770388	-1.44491	-1.14418	-0.798428	-0.182606	-1.07189	0.00990868	-0.00990868	1.97844	1.20938	0.656548	0.512848	-0.37678	-2.40595	0.188284	0.199814	-0.436357	-0.529215	-0.191467	-0.653246	0.12278	-0.609392	-0.249266	-0.190653	1.22548	1.13097	0.0848217	-0.700647	0.607571	0.201572	0.893381	0.577604	0.76509	7	7	7	20.9	20.9	20.9	49.176	0	63.327	2095300000	125
-0.585066	0.20858	1.16794	0.497597	-0.851187	-0.222637	NaN	-0.751694	-0.470823	-0.453302	0.613222	0.311674	-1.0849	-0.0302258	0.929354	0.622967	-1.12918	-0.368843	1.22362	0.34617	-0.457808	-0.294617	-0.561771	-0.307619	0.618513	0.219065	-0.28343	-0.299768	1.18673	0.68401	0.294853	0.684879	-0.0567303	0	0.461102	0.454691	0.589499	-0.0781879	0.923288	2	2	2	11.5	11.5	11.5	35.579	0	14.591	883630000	45
-0.235228	-0.254789	0.0716419	-0.942417	-0.0598259	-0.842339	-0.688356	-1.49007	-1.02972	-1.20647	0.328062	0.269503	-1.04375	-2.6776	0.489916	0.0785141	-0.0460758	-0.582756	0.148832	-0.125381	-0.337631	-0.832165	-0.626099	-1.14748	0.613779	0.358055	0.0460758	-0.13802	0.764425	0.573441	1.26154	0.31431	0.623529	0.657227	0.3151	0.304207	0.964277	0.526245	3.23715	8	8	8	26.4	26.4	26.4	49.233	0	58.894	4575300000	136
-1.75423	NaN	-1.81821	-2.17268	1.13221	0.713919	-0.603022	-1.15761	NaN	0.554247	-1.06925	0.27771	1.43921	0.842958	0.255726	0.355442	-0.455256	-1.9815	-0.900417	-1.62759	0.0484695	-0.0484676	0.505436	0.30619	0.233875	0.827881	0.982647	-2.14886	-1.74331	-1.93828	-1.45569	0.10956	0.78355	-1.57991	-1.44205	-1.89151	0.761026	0.45932	0.409282	2	2	2	5.1	5.1	5.1	62.749	0.0005423	4.2105	145740000	5
0.106894	-0.881199	0.215847	-0.380842	-0.526091	-0.252472	-1.23891	-1.59641	-1.02912	NaN	-0.967005	-0.815886	0.413002	0	0.818354	0.328798	0.360579	-0.351591	0.607916	0.178974	-0.315588	0.282936	-0.58498	-1.52319	0.585144	-0.705893	-0.626877	-0.62532	0.300598	1.29421	1.54745	1.18821	0.601807	0.573029	0.552647	0.0952015	-0.130785	-0.0455723	3.29152	2	2	2	9.4	9.4	9.4	39.352	0	7.8504	362430000	46
-1.9386	-1.51711	0.621443	-0.207382	0.164686	-0.0779457	-1.12631	-1.68037	-0.652885	-1.76546	-0.0410442	0.553425	-0.664188	-1.10802	0.408375	0.354088	0.178669	-1.89632	-0.178272	-0.525946	-0.730215	-0.78273	-0.670113	0.2644	0.705702	0.595507	0.621151	-0.75206	1.22814	0.944691	1.21222	1.0832	0.798923	0.0410461	0.170355	-0.150482	1.05359	0.292034	3.02141	9	9	9	6.1	6.1	6.1	243.38	0	136.98	530160000	41
-0.801592	-0.488903	-0.57662	-1.06678	0.455627	0.283228	-0.387953	-0.542341	0.138844	-0.723894	1.06273	1.22683	0.141718	-0.213804	0.87159	0.384872	0.449421	-0.406651	-1.49859	-1.60416	0.856966	0.356144	0.25493	0.27466	-0.209372	-0.406601	0.147337	-0.91053	0.984869	-1.05995	-0.870975	-0.414772	-0.138842	0.206429	0.142752	0.236973	0.594156	-0.482866	0.275327	4	4	4	10.2	10.2	10.2	67.928	0	9.3094	450600000	28
-0.530535	-0.253017	0.0612621	-0.222879	-0.365887	-0.757748	-0.766031	-1.10242	-0.503212	-0.959858	0.375074	0.252026	-0.317175	-0.477154	0.725357	0.32505	0.182358	0.0080719	0.584311	0.26676	-0.130394	-0.392284	-0.0759506	-0.44924	0.0268688	-0.00807381	-0.16287	-0.45669	0.437389	0.314316	0.485542	0.273369	0.201582	-0.0817719	0.461113	0.31908	0.176456	0.0932331	5.93191	71	71	71	33.8	33.8	33.8	278.41	0	323.31	32366000000	1412
-0.0763416	NaN	0.45709	-0.100422	-0.329338	-0.511566	-0.446541	-0.942003	-0.247831	-0.690659	1.01511	0.31179	0.446568	0.00367165	NaN	NaN	0.0338306	NaN	0.762585	0.628325	0.203909	0.247339	NaN	-0.16297	-0.251513	-0.608372	0.191954	0.0732994	0.895811	0.0185089	0.357094	-0.00367165	NaN	NaN	NaN	-0.119743	-0.157959	-0.888283	2.00578	1	1	1	1.7	1.7	1.7	83.274	0.0032695	2.8465	155530000	22
NaN	-0.318834	NaN	NaN	-0.788443	NaN	NaN	NaN	NaN	NaN	NaN	0.301111	NaN	NaN	-0.139725	0.221895	0	-1.97976	0.514183	0.619902	NaN	-0.783882	NaN	-0.496687	1.46397	1.2948	-0.772495	NaN	NaN	-0.0332336	-0.556852	NaN	0.70573	0.891369	0.400927	NaN	1.43301	-1.18332	0.131409	3	3	3	18.3	18.3	18.3	30.764	0	5.7003	128470000	6
NaN	NaN	NaN	NaN	-1.86016	0.591837	-0.304232	-0.645967	NaN	0	0.67432	0.471025	NaN	0.561623	0	-1.15981	2.12317	2.15435	-1.87924	-2.20431	1.11197	0.664156	NaN	-2.25962	1.16928	-0.911472	NaN	-1.1254	NaN	NaN	NaN	NaN	NaN	-0.24917	-1.1772	0.835831	NaN	NaN	0.0392704	3	3	3	7.2	7.2	7.2	53.26	0	5.6052	43734000	8
-1.01155	-1.10438	0.113947	0.329033	NaN	-1.46577	-1.45469	NaN	NaN	-1.81414	-0.545416	0.514881	-1.61325	NaN	0.602947	0.710573	-0.482136	-0.134439	-0.329277	-0.539457	-1.15688	-0.515362	-0.655712	-0.0631618	0.775536	0.655237	-0.277761	0.449814	0.455629	0.348043	1.63897	1.31611	0.695807	-0.172995	0.157648	0.0631618	0.339262	0.829033	2.73093	4	4	4	17.4	17.4	17.4	40.996	0	6.8734	338940000	21
-0.200682	0.283976	0.362364	0.0251331	-0.616259	-0.678101	-0.80608	-0.761141	-0.480276	-1.02981	0.284565	0.549622	-0.0867119	0.0112381	0.0532246	0.324791	0.168489	-0.0862999	0.684938	0.608826	-0.418186	0.278658	-0.464497	-0.00495529	0.00495338	-0.255341	-0.775007	-1.0316	0.860184	0.642977	0.941916	0.527876	-1.02843	-0.600344	0.21649	-0.419224	0.273321	-0.493557	1.76991	9	9	9	58	58	58	20.336	0	323.31	38723000000	179
NaN	1.36277	-1.30072	0.99625	0.212816	-0.10076	-0.0341568	-0.0730591	-0.158934	0.54051	0.74972	0.729393	-1.10076	-1.37213	1.56505	1.3017	1.07586	0.851339	-0.288458	-1.21259	0	-0.13426	-0.386629	-0.332842	0.981459	-0.402142	-0.222509	0.851593	-0.598146	0.752264	0.130859	-0.0419579	0.653381	0.106785	-2.60439	0.566551	-0.38867	0.483263	0.0628344	5	5	5	25.5	25.5	25.5	21.879	0	21.915	432690000	47
-4.72417	-3.89968	-0.649397	0.350893	0.334723	-0.17185	-4.77179	-0.422672	-3.04654	-0.182032	0.110435	0.36186	-1.54639	-1.60919	0.589321	0.389807	0.104242	-3.08249	0.397161	0.562881	-0.0674114	-0.0920238	0.267353	0.156775	0.652348	0.690182	-2.2526	-0.462557	0.287245	0.89773	0.186646	-0.535437	-0.196781	-0.149296	-2.52002	0.0674114	0.436983	0.460644	1.26626	4	4	4	10.5	10.5	10.5	58.329	0	22.202	1232000000	68
-1.77867	-0.96637	1.07299	-0.178511	0.143808	-1.15097	-1.25607	-0.41865	-0.460012	-1.00672	-0.0812511	-0.0530052	-1.79758	-2.23601	0.170176	0.674892	0.929691	0.509274	1.12491	-0.281027	-0.680193	-0.679625	-0.391912	-0.268707	1.24274	0.908737	0.648558	0.790751	0.374039	0.513901	0.57316	0.443403	0.445972	0.0530071	-0.118498	-0.207766	0.360929	0.286182	1.04614	4	4	4	13.2	13.2	13.2	43.639	0	77.31	1365400000	64
NaN	NaN	0.475727	-0.129545	-0.436001	-1.09391	-0.892157	-1.15418	NaN	-1.21468	-0.0337582	-0.0805187	NaN	NaN	0.131943	-0.393364	-0.161755	-0.952538	-0.0737038	-0.378641	NaN	NaN	0.513269	-0.375933	0.78175	0.815559	NaN	-0.0640507	0.875841	0.540894	1.30845	0.997524	0.30607	0.226835	0.12204	0.0337582	1.23206	0.701157	4.06785	1	1	1	8.4	8.4	8.4	24.148	0	80.2	242810000	16
-0.249514	-0.418623	-0.46147	0.0725708	-1.20514	-0.196859	-1.64774	-1.63919	-0.0124073	-1.78028	0.583719	0.328857	NaN	-2.23115	0.565903	-0.0690327	0.590145	0.0227051	0.624838	-1.08568	0.244295	0.0971127	-1.3299	-1.29563	0.458376	0.299515	0.634148	-1.18411	-0.0664272	0	1.10158	0.940598	0.637959	-1.15466	0.421513	-0.0653553	0.398014	0.529999	1.27713	3	3	3	10.1	10.1	10.1	42.567	0	8.2246	737920000	37
-0.568712	-0.565868	-0.034029	-0.023243	-0.421398	-0.635223	-1.02133	-1.6834	-0.636745	-0.971949	0.377947	0.357519	-1.11926	-1.442	0.13781	0.195858	0.237015	-0.2834	0.27026	-0.166569	-0.536146	-0.59515	0.023243	-0.251019	0.444183	0.214205	0.0704422	-0.12233	0.70377	0.507843	0.992254	0.608578	0.172731	-0.0263119	0.271233	0.127127	0.850473	0.668673	4.00602	13	13	13	23.5	23.5	23.5	68.372	0	316.71	14183000000	399
NaN	NaN	0.113613	-0.0758076	-0.493786	-0.554405	NaN	-0.743862	NaN	NaN	NaN	NaN	NaN	NaN	NaN	-0.56464	0.110128	NaN	0.502491	0.438179	NaN	NaN	-0.0587444	0.91683	0.359589	-0.0910416	NaN	-0.115364	NaN	NaN	NaN	NaN	NaN	NaN	0.0587463	-0.161551	1.98752	1.48324	1.09239	1	1	1	1.8	1.8	1.8	97.417	0.0028249	2.9273	6854400	3
-0.475348	0.563498	0.0601749	0.664993	-0.890902	-1.44941	-1.32528	-1.48083	-0.867743	-1.38425	-0.0165043	0.517292	0.377943	-1.48128	1.5259	-0.341135	-0.207088	-0.512829	-0.643322	0.0165043	-0.943958	0.0271111	0.324514	-1.44773	-0.411366	0.555357	-0.473166	-1.03502	0.79257	0.669724	0.0635548	1.10286	0.0808144	0.318174	-0.221668	0.838234	0.297003	0.944849	2.19755	5	5	5	10.1	10.1	10.1	64.198	0	8.7773	2511200000	37
-0.796482	-0.871174	0.427114	0.1577	-0.128815	-0.420727	-0.813168	-1.50257	-0.906155	-1.82819	-0.0645294	-0.0113773	-0.813442	-0.942003	0.666103	0.519506	-0.210945	-0.431597	0.418783	0.0250359	-1.22466	-1.3141	0.326736	0.0113773	0.697178	0.594528	-0.453442	-0.69203	0.716999	0.292883	0.668404	0.620729	0.0249329	0.252445	0.13891	-0.0811062	0.928688	0.643494	2.48985	11	11	11	24.1	24.1	24.1	72.461	0	237.29	10605000000	231
0.476118	0.557096	-0.26886	-1.35761	-1.34006	-0.499777	-2.19504	-1.18463	-0.272091	-1.77734	-0.79015	0.105951	-1.56542	-1.29638	0.399912	1.33831	0.715338	-0.246059	-1.63326	0.0939636	-0.560551	0.762144	-0.809635	-0.0939617	0.100302	0.488924	-0.357063	0.16774	0.0981674	1.46799	1.34015	0.903175	0.791037	0.668947	-0.852966	0.241596	-0.529615	0.609749	1.76936	3	3	3	6.3	6.3	6.3	76.106	0	29.817	750300000	38
-0.266235	-0.00810051	0.604544	0.414782	-0.444082	-0.746302	-1.14495	-0.929867	-1.88095	-1.28465	0.55027	0.372505	-0.681936	-0.967962	0.623684	0.150406	0.188147	-0.176348	0.677015	0.0080986	-0.351805	-0.367434	0.387749	-0.819347	0.801346	-0.110228	-0.0957756	-0.269991	0.755844	0.277411	0.49337	-0.245693	0.34141	-0.662594	0.75386	0.295479	0.942839	0.584307	1.90947	4	4	4	7	7	7	47.224	0	8.5035	2775200000	65
-0.360487	-0.503544	-4.98562	NaN	NaN	NaN	NaN	NaN	NaN	NaN	0.405064	0.137218	-0.672266	-0.50938	1.39478	0.473598	NaN	-0.364332	0.258951	0.485754	-0.294195	-0.140373	-1.99389	-2.30098	0.129341	-0.215942	0.357264	0.0490646	0.781933	-0.714485	-0.127729	0.137722	1.23726	0.410492	0.447191	-1.71492	1.28896	-0.0490646	1.53637	3	3	3	11	11	11	35.443	0	5.0754	419590000	6
-1.25825	NaN	NaN	0	-0.487053	-0.478373	-0.365223	-1.2601	-0.308031	-0.741678	1.39628	1.10566	0.15056	-1.14104	0.0111809	0.447838	0.205149	-0.285767	1.70457	0.349768	-0.327515	-0.635971	-0.18961	-0.0725384	0.0293598	-1.59704	-0.401899	-0.235285	1.77226	0.215025	1.13424	1.34288	1.33052	0.367674	NaN	0.921579	0.139452	-0.520216	3.39536	2	2	2	7	7	7	45.613	0	4.5296	220240000	8
-0.69116	-0.549507	0.37315	-0.329433	0.299044	-0.674732	-0.853045	-0.942413	-0.500116	-0.726273	0.177673	0.11643	-1.25106	-1.66838	0.461761	0.196352	0.377556	-0.695745	-0.262066	0.456154	-1.13114	-0.314867	-0.128614	-0.416443	0.371199	0.368217	-0.334229	-0.73716	0.533998	0.57222	0.647253	0.738544	0.324808	0.0909519	-0.0246506	0.0246525	1.09216	0.521152	2.43114	3	3	3	13.5	13.5	13.5	18.125	0	7.2794	1247700000	37
-0.12294	-0.134998	0.00233269	-0.110779	-0.565643	-1.6475	-0.682369	-0.675278	-0.430498	-0.899389	0.560177	0.180014	-0.31604	-0.495117	0.611662	0.341951	-0.00233269	-0.294516	0.785488	0.395834	0.233768	0.288166	0.131653	0.0193424	-0.0691509	-0.343163	-0.450581	-1.32944	0.586254	0.716616	0.603312	0.591059	0.363356	-0.333689	0.519224	0.183475	0.330629	-0.452276	2.87774	11	11	11	35.7	35.7	35.7	27.781	0	323.31	36170000000	399
-0.432461	0.00236893	-0.198193	-0.340366	-0.529495	-1.03307	-1.13276	-1.72517	-0.974016	-1.10494	0.142807	0.265923	-1.11342	-1.17217	0.337563	0.0113564	0.00248909	-0.227219	0.104061	-0.00237083	-0.397583	-0.0327663	-0.301842	-0.328867	0.222771	0.128801	-0.367239	-0.666193	0.324759	0.158051	0.133266	0.156706	0.249134	0.33326	0.10367	0.176697	0.140551	0.0677986	3.65445	33	33	33	26.8	26.8	26.8	205.85	0	323.31	16428000000	698
-0.602276	-0.538637	0.775261	0.049839	-0.223457	-1.03572	-1.10875	-0.79442	-0.715603	-0.956043	0.404934	0.378798	-1.13943	-1.26574	-0.000602722	0.410246	-0.621418	-0.45253	0.676046	0.199511	-1.21193	-1.4487	0.000602722	0.116192	0.611305	0.337881	-0.67799	-1.26194	0.804962	0.0529213	0.764334	0.798855	0.294748	0.144049	-0.316818	-0.241245	1.10382	0.912107	1.95787	6	6	6	25.7	25.7	25.7	35.986	0	205.49	3547500000	119
-0.75786	-0.687569	0.86849	-0.343275	NaN	NaN	-1.40784	NaN	NaN	NaN	0.60676	-0.524868	NaN	NaN	0.202919	0.833126	NaN	0.0394516	0.0695763	-0.16223	-0.417564	0.87063	0.239145	0.601891	-1.34783	-0.248421	-0.32765	-0.27589	-0.0715256	0.683699	0.125143	0.386562	-0.0394497	0.146793	0.910877	NaN	NaN	-0.582399	0.607355	2	2	2	6.3	6.3	6.3	49.317	0.00052994	3.9681	93093000	5
-0.718294	0.323206	-0.286877	-0.467493	0.22344	-2.20069	NaN	NaN	NaN	-2.34031	0.907618	0.95577	-1.18505	-1.2067	0.437977	-0.992693	-0.18012	0.140869	1.13245	0.935717	NaN	-0.750406	0.237551	-0.0621204	0.951914	0.0621185	-1.72276	-1.00531	1.29242	1.35106	1.05084	0.90246	-0.44389	-1.07868	-0.577347	-0.903044	0.78854	0.411512	0.850175	3	3	3	17.7	17.7	17.7	26.554	0	12.614	484950000	38
-0.792038	-0.742327	0.282166	0.00673485	-0.348549	-0.864761	-0.911667	-1.15937	NaN	-1.40493	0.331076	0.177525	-1.38864	-5.96929	-0.00673676	0.0130253	-0.514	-0.445248	0.394974	-0.0638943	-1.43099	-1.34531	0.0131588	-0.0827484	0.10434	0.044981	NaN	-0.541388	0.489363	0.407522	0.498165	0.432894	0.215036	-0.0651627	0.296608	0.154711	0.473343	0.279615	0.851159	2	2	2	19.7	19.7	19.7	17.627	0.00052882	3.9391	3496100000	30
-1.97066	-2.00551	0.0528336	-0.425854	-0.0139866	-0.359161	-1.99038	-1.2034	-0.479401	-1.09123	0.144541	0.392696	-1.66387	-2.62385	-0.110271	0.368759	-0.279625	-0.940165	0.717575	0.0525303	-1.24986	-1.17285	0.244669	-0.217218	0.45837	-0.108521	0.391739	0.329405	0.327986	0.693386	0.731743	0.289846	0.0139866	0.0622959	0.124546	-0.182266	0.453367	0.163092	1.96177	6	6	6	16.2	16.2	16.2	51.68	0	28.617	968350000	71
0.0833797	0.416733	0.0804691	-0.410234	-1.06599	-0.685524	-0.831543	-1.00153	-0.31283	-1.02145	-0.00914574	0.38776	-1.61172	-0.871752	0.422743	-0.496237	0.242868	0.390028	0.171864	0.339012	-0.60285	0.0362301	0.00627518	-0.00627518	-0.339968	0.504398	-0.277468	-0.0115299	1.19417	0.247023	0.778849	1.03429	0.255766	-0.046999	-0.0921059	-0.287844	0.335176	0.95713	2.17798	7	7	7	25.5	25.5	25.5	30.01	0	30.653	15356000000	116
-1.13607	-0.621958	-0.175108	0.0257359	-0.444696	-0.282961	-0.968489	-1.54787	-0.658758	-0.645185	0.00709152	0.32766	-1.50404	-2.25207	0.571301	0.249538	0.0573578	0.181419	0.348219	-0.21405	-0.79344	-0.308388	-0.466793	-0.808445	0.29932	0.345144	-0.455141	-0.802002	0.453577	0.329945	0.264368	0.508524	-0.00708961	0.265108	0.124416	0.142578	1.11524	0.905716	2.47539	11	11	11	16.5	16.5	16.5	125.53	0	44.367	2142800000	100
-1.05103	-0.802507	0.170208	-0.202362	0.113844	-0.154575	-1.02837	-1.32188	-0.283714	-0.457308	0.235577	0.0392113	-1.12297	-1.05479	0.632614	0.649889	0.528807	0.56111	0.870459	-0.019331	-0.068964	0.0193291	-0.960686	-0.670444	-0.640251	-0.0496006	0.382763	0.296291	0.880211	0.769361	0.400986	0.858437	0.752928	0.560278	-0.206535	-0.535501	-0.576206	0.346994	1.79891	4	4	4	17.6	17.6	17.6	28.253	0	8.2132	1087500000	51
0.289982	0.109644	-0.219072	-0.150229	-0.835594	-1.74195	-0.46129	-2.29358	-2.06668	-0.403728	0.710268	0.395761	0.660683	-0.716434	1.14346	0.740265	-0.944452	-1.17166	0.244003	-0.0768089	-0.402082	-1.25159	0.750425	0.374716	0.412033	0.116552	-2.02465	-0.886652	0.588039	0.17709	-0.0233498	-0.348944	0.214983	-0.946766	0.128969	0.0233498	0.621237	0.543173	1.22982	8	8	8	25.3	25.3	25.3	32.986	0	13.67	12195000000	82
NaN	NaN	-1.32535	-0.0647469	NaN	NaN	NaN	NaN	NaN	-0.654438	NaN	0.0973263	NaN	NaN	0.745644	-2.52573	0.0266171	-0.220751	0.933407	0.147875	NaN	NaN	NaN	-0.332783	-0.523121	-0.0266151	0.586678	-0.0579262	-0.157152	0.264772	NaN	0.326708	0.620102	-0.210268	NaN	0.289267	0.193781	NaN	0.372892	2	2	2	1.3	1.3	1.3	269.53	0.0005211	3.8066	95335000	7
-0.799519	-0.703205	0.271551	0.114849	-0.783335	-0.596365	-1.13692	-1.00194	-0.648796	-1.27962	-0.0644627	0.32325	-1.27508	-1.10081	0.451843	0.167608	-0.0214691	-0.342871	0.444883	0.0379791	-1.70229	-1.07948	-0.421648	-0.458303	0.378933	0.347738	-0.557478	-0.205381	0.689108	0.818981	0.761909	0.8417	0.518539	0.0680218	0.252813	0.0214691	1.08741	0.881525	4.13207	6	6	6	16.7	16.7	16.7	41.451	0	46.346	4142100000	121
-0.306061	-0.772274	0	-0.573072	-1.11506	-2.45507	-2.56192	-0.639442	NaN	-1.26037	0.412102	0.105839	NaN	-0.716114	1.44701	-0.762442	-0.0208244	0.471554	-0.120754	-1.89665	-0.0401402	NaN	0.735085	0.607906	-0.69589	0.826517	1.2957	0.975723	-2.16576	0.512028	1.11872	1.41131	0.181952	0.686234	1.25115	0.831633	-0.739798	0.236034	2.26346	4	4	4	1.6	1.6	1.6	486.54	0	11.59	167800000	22
NaN	NaN	-0.523371	NaN	0.130808	-0.324362	-0.873005	-1.15845	-1.67735	NaN	-1.10405	-1.62498	-1.80037	NaN	0.61949	0.440557	0.211216	0.0259171	0.187525	0.052948	NaN	NaN	0.177059	-0.134563	0.253471	0.420414	0.209415	-0.869833	-0.201044	-0.490122	-0.159174	0	0.639643	0.295252	-0.0181198	-0.443428	0.5637	0.0838184	0.9174	1	1	1	4.3	4.3	4.3	26.423	0.0049041	2.5489	239000000	22
0.155493	0.20174	-0.718536	-0.718615	-0.142265	-1.02056	-1.34347	-1.53593	-0.0531654	-1.28699	0.288885	0.317158	0.363277	-1.78635	0.831367	-0.238409	-0.223999	-0.291178	0.687735	-1.18393	0.0760994	0.326105	-0.137022	-0.771978	-0.0881977	-0.905821	0.183334	-0.712362	0.306807	0.258854	0.246431	0.10696	0.486662	0.251078	0.119455	0.0531673	0.485609	-0.35183	1.55799	3	3	3	8.7	8.7	8.7	50.214	0	15.33	1091600000	71
-0.895041	-0.658808	0.513035	0.0253391	-0.122028	-0.41663	-0.979185	-0.772545	-0.991749	-0.601173	0.253862	-0.564533	-1.06138	-0.793894	0.850449	0.204224	0.173679	0.068224	0.211271	-0.159636	-0.468119	0.000392914	-0.000391006	-0.349394	0.499132	0.0594139	-0.316267	-0.279377	0.159985	-0.415142	0.402435	0.0866508	0.576269	-0.033886	0.486601	0.0971165	0.672371	0.09062	1.88972	7	7	7	16.7	16.7	16.7	57.847	0	22.06	3560200000	104
-0.821302	-0.703367	0.391476	0.0549717	-0.48175	-0.768755	-0.744408	-1.0793	-0.571573	-3.64347	0.203539	0.107143	-0.310459	-0.814583	0.606634	0.454243	-0.332634	-0.365484	0.268488	-0.0549717	-1.17603	-1.28425	-0.760887	-0.649981	0.67411	1.24833	0.334112	0.158106	-0.46929	0.809347	1.34065	0.619406	1.29662	1.20366	-3.501	0.196165	0.96287	0.407734	0.912107	7	7	7	18.5	18.5	18.5	42.503	0	14.304	4345400000	57
-0.423183	-0.379725	-0.00259781	-0.529249	-0.589624	-0.636677	-1.04919	-1.80271	-0.609245	-1.30686	0.377821	0.284851	-1.32925	-1.40755	0.199919	0.0967846	0.361048	0.00985336	0.39138	-0.0661736	-0.454885	-0.343859	0.0263767	-0.26573	0.275816	0.00259972	0.0830956	-0.392729	0.460173	0.410011	0.599251	0.372938	0.246477	0.084959	-0.857428	0.105436	0.628592	-0.141573	2.56794	11	11	10	30.3	30.3	30.3	35.937	0	323.31	27748000000	331
-0.0444508	-0.550611	-0.351339	-2.87344	NaN	-0.488157	-0.307354	NaN	-0.658083	-0.867788	0.635757	0.291918	-2.62335	NaN	0.227476	0.556353	-0.187561	-0.482574	0.189508	0.448883	-0.281149	-0.19273	-1.81592	0	0.61787	0.460737	0.341257	0.394669	0.825472	-0.248903	0.698393	0.522543	0.900085	0.544416	-0.0819016	-0.142515	0.778166	0.834282	1.58719	3	3	3	17.4	17.4	17.4	32.602	0	19.281	1117100000	39
-0.616499	-0.417219	0.257488	0.0119743	-1.13502	-0.35236	-1.44887	-1.15678	-0.565172	-0.769316	0.190481	0.120922	-2.09167	-2.06033	0.376877	0.238461	-0.111774	-0.268721	0.194103	0.412609	-0.436342	0.0521049	-0.677818	-0.800528	0.160936	0.262569	-0.0119724	-0.0747128	0.410959	0.294941	1.09739	0.783346	0.0579834	0.207298	-0.261793	-0.0303783	0.528902	0.546534	1.93292	14	14	14	19.4	19.4	19.4	82.609	0	66.441	2328300000	119
NaN	-0.494856	NaN	-0.162354	NaN	-0.624105	-0.863293	NaN	NaN	NaN	0.18668	1.13815	NaN	NaN	NaN	-0.261782	0.197639	-0.718481	-0.464575	0.444374	1.25192	-0.355885	-0.370129	-0.289175	1.69753	-0.553858	0.726101	0.220591	0.351988	-0.31111	0.378267	0	0.888262	-0.451082	0.352703	0.203337	1.28987	-0.631546	0.656467	2	2	2	1.7	1.7	1.7	175.72	0.00052632	3.8906	104260000	18
-0.756346	-0.0436611	0.167233	-0.970757	-0.323341	-1.34981	-1.31157	-2.22738	-0.519909	-0.981276	-0.23802	0.31315	-1.11777	-1.51937	0.473108	0.157145	-0.024744	-0.211634	0.160822	-0.346615	-0.853676	-0.160265	-0.17551	-0.480316	0.22135	0.217726	0.141308	0.123518	0.25824	0.0707474	0.654154	0.478193	0.50857	0.179066	0.326126	0.024744	0.527206	0.375484	3.55742	10	10	10	25.2	25.2	25.2	65.037	0	189.46	4530500000	148
-1.26009	-0.996794	0.236103	0.36248	-0.435486	-0.381201	-0.818218	-2.08432	-1.52699	-2.15216	-0.06036	0.307747	-0.902357	-5.33026	0.675879	0.0716915	0.0936222	-0.264906	-0.497377	-0.428221	-1.17061	-0.157326	0.0603619	-0.263748	0.625191	0.761593	-0.821186	-1.22677	0.952759	0.480057	1.49584	0.650261	0.747459	0.722828	0.477018	0.312218	0.372854	0.596552	1.93392	6	6	6	59.5	59.5	59.5	13.803	0	323.31	18055000000	115
-0.699419	-0.564526	0.21818	0.211884	-1.13084	-0.901463	-0.386717	-1.67105	-0.785852	-1.24249	0.00425339	-0.00248528	-0.733704	-0.783041	1.35456	0.485245	0.00248337	-0.0888329	-0.653597	0.130527	0.10825	-0.00625801	-0.0504036	-0.516935	1.36126	0.795681	-0.702995	-1.1252	0.816744	0.567854	1.32894	1.9498	1.62207	1.29588	0.946507	-1.2253	1.31317	1.26272	3.7838	9	9	9	20	20	20	70.178	0	76.643	999800000	48
NaN	0.578499	0.149502	-1.1195	-0.478479	-1.2228	NaN	NaN	NaN	NaN	NaN	0.830259	NaN	NaN	NaN	NaN	NaN	-0.879332	0.663694	-0.136568	NaN	-1.05484	NaN	-0.371471	-0.36113	-0.0372734	0.0261269	0.250582	0.644081	NaN	NaN	0.539396	0.53344	0.543072	0.4695	-0.720671	NaN	-0.0261269	0.652326	1	1	1	10.7	10.7	10.7	27.592	0.0018957	2.972	32444000	6
-1.1107	0.0147495	0.788038	-0.682886	-0.291431	-0.799105	-1.00485	-1.13009	-0.922636	-0.0538483	-0.144806	-0.0147514	-1.10517	-2.30718	-0.684223	0.0283146	0.0546188	0.014864	0.990265	0.266998	-0.234516	0.612331	-0.0690594	-0.365023	0.197065	-0.123348	0.217508	-0.565817	0.583359	0.146433	0.660044	1.38851	0.793188	0.211725	0.57313	-1.24427	0.627613	0.650862	1.63682	6	6	6	16.4	16.4	16.4	70.054	0	17.127	496720000	94
-0.0227222	-0.122461	0.109632	0.050169	-0.459455	-0.738541	-0.671783	-0.941423	-1.24658	-1.87965	0.538141	0.602522	0.0545559	-0.143812	0.508657	-1.02423	0.295698	0.0227242	0.0418148	0.313007	-0.0326996	-0.167326	-0.0774956	-1.89234	0.0309296	-0.152254	-0.0792828	-1.81454	0.673536	0.663349	0.609022	0.405264	-0.105627	-0.288166	0.306263	0.38369	0.516483	0.369181	2.78908	3	3	3	17.4	17.4	17.4	36.964	0	23.49	1034400000	73
-0.814119	-0.201633	0.877174	0.72687	-0.228205	-0.57263	-1.77069	-1.43894	-0.217865	-0.456141	-0.197504	0.330873	-0.302418	0.017498	0.973682	0.464714	0.685743	-0.558609	0.948952	0.521364	-0.538849	-0.824224	0.147989	0.064642	0.415449	-0.21603	-1.29538	-0.255903	0.932178	0.227606	0.200764	-0.0500946	0.0432644	-0.0174999	-0.278069	0.590452	0.914511	0.625898	1.77506	6	6	6	10.8	10.8	10.8	87.3	0	34.789	683560000	53
0	0.238056	-0.380009	0.395618	-0.843458	-1.29193	-1.17753	-2.05534	0.44664	-0.39032	-0.0340805	0.683481	0.577339	0.131639	0.922468	0.127819	0.761856	-1.01742	1.1918	-0.270771	0.184305	0.0792408	0.444271	-0.255861	-0.673849	-1.32638	-0.617826	-1.07454	0.476219	0.0513878	-0.358763	0.250961	-0.851171	NaN	1.12634	0.745136	-0.0397167	-0.984957	1.24897	5	5	5	13.6	13.6	13.6	78.972	0	20.275	462990000	52
-0.661476	-2.9047	0.231878	-0.554136	-0.602961	-0.780943	NaN	-2.41746	-0.673233	NaN	0.0472488	0.174601	-1.04152	-1.44039	0.758541	0.556547	0.0959129	-0.0472469	0.39493	-0.722975	-0.877718	-1.10141	-0.0800629	-0.150215	0.276772	0.0972977	-0.461603	-0.314493	-0.292416	0.311438	0.614792	0.568535	0.161587	0.129519	0.331139	0.338377	0.882078	0.764074	2.86052	2	2	2	13.5	13.5	13.5	21.227	0	5.924	817750000	69
-0.643482	-0.0866337	0.131926	-0.0526428	-0.184984	-0.718277	-0.933914	-1.07461	-0.696331	-2.129	0.147032	0.269346	-1.33355	-3.4308	0.507021	0.24522	-0.00914764	-0.203684	0.18758	-0.0462704	-0.0921154	0.00914955	-0.0725555	-0.359131	0.792492	0.410173	0.204689	0.0746002	0.791569	0.460228	1.16682	0.743111	0.604683	0.157263	-0.298376	-0.0235825	0.633177	0.728996	2.01826	16	16	16	34.1	34.1	34.1	61.497	0	323.31	9752100000	274
-0.497515	-0.130507	0.280928	-0.640823	-0.546614	-0.454041	-1.50249	-0.311768	-1.21755	-1.80364	-0.107265	0.187313	-0.0454655	-1.02854	0.694723	0.936132	0.321152	-0.954363	0.24608	0.355156	-1.77163	-0.303413	0.211138	0.0454655	-0.0500565	-0.0779076	-0.248255	-0.782537	0.746513	0.748735	0.649124	0.139896	0.449488	0.580046	0.327183	0.30154	0.800238	0.977495	3.8686	4	4	4	30.6	30.6	30.6	22.462	0	10.873	648900000	74
-0.683088	-0.615381	0.100019	-0.00195694	-0.0518017	-0.337734	-1.06734	-1.16203	-0.828852	-0.980991	-0.0547447	-0.0173187	-2.71287	-3.02598	0.792208	0.551775	0.36784	0.176247	0.34024	0.00195503	-0.901484	-0.774582	-0.0817604	-0.487522	0.783813	0.384737	0.132843	-0.194481	0.571312	0.59181	0.907692	0.987099	0.936186	0.782833	0.010355	-0.00364685	0.939428	0.959364	2.03386	13	13	4	36.5	36.5	15.9	50.175	0	323.31	77901000000	731
-0.151913	-0.0125923	0.533003	0.147606	-2.29503	-0.531687	-2.47613	-1.15062	-0.750488	-0.816681	1.11394	-1.75708	-0.801291	-1.06806	1.32475	1.14082	0.0125942	-0.0989094	0.348221	0.180611	-0.0895958	-0.114853	0.136471	-1.92766	0.496542	0.549845	0.0471935	0.0876465	1.15893	0.869564	0.710098	-0.209494	0.328199	-1.82238	-0.276073	0.297237	0.695456	-0.281216	0.824942	3	3	3	12.3	12.3	12.3	37.151	0	11.979	954400000	46
-1.21714	-0.434029	-0.918516	0.0524921	-0.00676346	-1.26767	-1.25471	-2.15187	-0.540915	-0.764919	-0.146526	0.571737	-3.00505	-2.10902	-0.126522	0.151453	-0.785	-0.0844536	0.5208	0.420046	-0.764277	-0.711245	0.0441055	-0.563253	0.321625	0.529921	0.458839	0.00676155	0.689014	0.795181	0.00703812	0.119587	0.824902	0.620678	-0.187775	0.472019	0.388227	0.294329	2.19773	4	4	4	10.3	10.3	10.3	50.233	0	14.144	2670600000	76
0.564426	-0.0830956	-1.151	-0.0525761	-2.13906	-0.320889	-1.62817	-1.53836	-0.30982	-2.534	0.520922	0.22435	NaN	-3.24846	0.38793	-2.06179	-1.02912	0	-0.122774	0.0361252	0.539139	-1.93288	-0.235212	-2.69279	0.0940113	0.256659	0.212677	-0.246563	1.04866	0.949516	1.1665	0.555048	0.664459	0.348404	-0.928724	0.14591	1.19553	0.32369	1.66313	4	4	4	10.5	10.5	10.5	51.803	0	33.914	435490000	25
0.707401	0.0439167	0.332369	0.100628	-3.97875	-0.91679	-0.0834942	-0.876152	-3.67655	-3.05615	0.421947	-3.84469	-5.62133	0.498659	1.44236	0.0885963	0.935753	-3.0165	0.447029	0.0758305	0.246937	-0.34017	0.467957	-0.228251	0.462524	-0.200468	0.224583	-1.0529	0.846231	-3.19376	-0.781595	-3.86618	-0.0672989	-0.0439148	0.870722	0.262094	0.741201	-0.217203	0.214236	4	4	4	11.1	11.1	11.1	57.825	0	11.798	1419500000	43
NaN	NaN	-0.278316	NaN	-0.41905	NaN	NaN	NaN	NaN	NaN	NaN	NaN	0.554798	NaN	0.416212	-0.366701	NaN	-0.420898	0.386179	NaN	NaN	NaN	NaN	0	NaN	-1.25198	-0.0606842	NaN	NaN	-0.460571	-0.14146	0.401169	NaN	NaN	1.05863	0.229916	0.154192	0.339758	0.649443	1	1	1	2	2	2	78.753	0.0073881	2.4138	37939000	5
-0.154793	0.276554	-0.577259	-0.711056	NaN	NaN	NaN	-2.1004	0.267355	-1.88852	0.154795	0.196138	0.268862	NaN	-0.257801	-1.59461	0.430632	NaN	NaN	-0.304764	0.584946	0.285135	-0.235615	-0.577005	0.307194	-0.182819	0.486948	-1.35641	0.215593	0.255917	-0.253878	0.283833	0.82686	0.398321	-1.27311	0.366766	-1.00654	-0.176659	0.526812	2	2	2	1.1	1.1	1.1	219.3	0.0057319	2.4783	389840000	4
-0.929911	-1.1561	1.30206	1.09522	0.172516	-0.824615	-1.89805	-4.38892	-1.6739	-1.21762	-0.126045	0.638927	-3.08109	-2.87814	-0.0339508	0.534714	-1.45001	-0.451447	-2.3354	-0.171314	-2.84518	-1.66943	0.957485	0.747293	0.555981	1.2598	-1.0011	0.0871372	1.07745	0.996935	1.26303	1.13322	0.0339527	-0.544968	0.891012	0.837845	1.40966	1.26185	1.82765	3	3	3	6.6	6.6	6.6	53.719	0	5.627	1404100000	38
-0.036562	-0.221977	-0.520523	0.250629	-0.955585	-0.554125	-1.0714	-1.34613	-0.499166	-1.18908	0.567774	0.102871	-1.69071	-1.07008	0.637274	0.34816	-0.030201	0.169436	0.240192	0.218435	-0.775618	-0.62594	-0.119167	-0.713341	0.477856	0.030201	0.1562	-0.278135	0.163174	0.664799	1.23027	0.795675	-0.0943489	0.358919	0.435453	-0.5394	0.445246	0.869843	2.55948	10	9	9	32.7	32.7	32.7	36.154	0	75.184	3674600000	173
-0.503286	NaN	-0.0374413	-0.386641	-0.343695	-0.392405	-1.1713	-1.21143	-0.852221	-0.592697	0.0860081	0.4007	NaN	-1.49287	0.36982	0.450998	0	NaN	0.418003	0.080946	-0.146093	0.135908	-0.233675	-0.653198	0.160326	0.00956917	0.456615	0.337992	0.609598	-1.8809	0.827074	0.845413	0.286945	0.10479	-0.515179	-0.0547371	0.215221	-0.323219	1.12232	2	2	2	4.1	4.1	4.1	67.569	0	5.1517	248520000	37
-0.715595	-0.867815	0.276335	0.104002	-0.633263	-0.662458	-0.835529	-1.30725	-0.347645	-0.620651	0.0325661	0.154167	-2.62378	-4.55586	0.369556	0.235111	-0.439596	-0.0575027	0.353027	0.133539	-0.898764	-0.185381	-0.0214901	-0.255877	-0.0249615	0.298235	0.234102	0.021492	0.598949	0.59404	0.59148	0.301733	0.510988	0.23757	-0.163681	-0.139683	0.114258	0.23801	1.00577	10	10	10	46	46	46	37.771	0	298.76	7019900000	226
-0.67865	-0.724941	0.267536	-3.74969	-0.0147228	NaN	-0.45323	NaN	0.0144157	NaN	0.632002	0.492256	NaN	0.0390415	0.0613174	-0.0963726	-0.873232	NaN	1.48425	0.944775	0.138407	0.445187	0.165239	-3.37292	-0.448786	-0.46047	NaN	-0.625257	0.936977	0.793667	0.12001	0.0388641	-0.0144138	-0.124516	0.0646648	-0.0822124	-0.167339	-0.303329	1.0293	2	2	2	16.2	16.2	16.2	17.326	0	5.0986	790680000	37
-0.28264	0	-0.170156	0.0614529	-0.541803	-0.914524	-1.07118	-1.50633	-0.720522	-0.898573	-0.0138416	0.0978603	NaN	-2.03173	0.32527	0.1504	-0.742676	-0.071104	0.672838	0.265087	0.0267582	-0.0528469	-1.03401	-0.808853	0.297606	0.0898857	-0.119408	-0.10301	0.447317	0.290489	0.286947	0.00895119	0.211782	-0.540857	0.0181675	0.0630417	0.480286	0.121952	1.4324	4	4	4	4.6	4.6	4.6	109.14	0	9.3226	1374000000	61
-3.81132	0.823738	-0.726774	0.15453	-0.55768	-1.66278	-1.39775	-1.89219	0.100082	-0.363224	0.772268	0.673315	0.0972919	-2.04421	0.43512	0.147739	0.070715	-0.180012	-1.09149	-0.843937	0.635439	-0.0947189	-1.36685	-1.20535	-0.070715	-0.119406	-0.438778	-1.31283	0.906906	0.897314	0.861269	0.449883	1.10789	0.50165	0.861269	0.564573	0.145683	-0.938173	1.96764	4	4	4	9.1	9.1	9.1	52.39	0	11.46	393670000	36
-1.20596	-0.733965	0.240763	0.40934	-0.245871	-0.325903	-0.255161	-0.72912	-0.789268	-1.17319	0.198233	0.285952	NaN	-1.76394	0.336784	-0.0964432	-0.327518	-0.466583	0.532585	0.229681	-0.947037	-0.861841	0	0.102919	0.540041	0.97546	-0.333561	-0.00369644	0.0153656	0.223593	0.655201	0.554489	0.0244236	-0.483644	-0.0100765	0.0447006	1.20904	0.319626	1.17014	3	3	3	10.6	10.6	10.6	57.179	0	81.103	634600000	50
0.0206699	-0.436678	0.115154	-0.571325	-0.124298	-0.59137	-1.80718	-2.3813	-0.125092	-0.0406113	0.77458	0.795336	-2.6323	-1.05035	1.05077	0.671703	-0.099926	0.0716305	1.14265	0.21797	0.313553	0.475084	-0.294893	-0.762875	-0.0206718	0.447966	-0.668974	-0.395874	0.593109	0.642954	1.44066	1.29835	0.234243	-2.27356	-0.174864	-1.89001	0.41806	0.238668	0.395716	6	6	6	12.2	12.2	12.2	88.227	0	14.166	497180000	50
-0.672512	-0.541912	-0.0686264	NaN	0.222528	-0.00260735	NaN	NaN	-0.695589	NaN	-3.5775	NaN	0.904804	NaN	0.23757	1.18812	-1.38789	-1.38888	2.12209	0.601913	-0.625355	-3.35341	-0.0809727	-2.687	1.19202	-0.19305	-0.43227	NaN	0.817871	NaN	0.703569	0	1.10662	0.36899	0.0526657	NaN	1.99647	1.13698	0.895729	4	4	4	43.5	43.5	43.5	10.892	0	7.934	464610000	26
-0.705975	0.208832	-1.16571	0.5977	-0.412889	-0.592976	-1.43748	-0.986551	0.188995	-0.460587	0.668596	0.564098	-0.103849	-0.141808	0.155542	0.512051	0.235798	0.159609	0.0599041	0.307554	-0.495056	-0.264677	-0.153528	-0.743254	0.032732	-0.147028	0.447493	-0.0327339	0.66461	0.7985	-0.163757	0.494184	0.438946	-0.586151	-0.850527	-0.106695	0.490492	1.27767	2.02459	7	7	7	48.7	48.7	48.7	21.975	0	33.638	6145200000	87
0.604918	0.419727	0.400442	0.244804	-0.255816	-0.81263	-0.274323	-0.734442	-0.28746	-0.454287	0.531807	0.686735	0.780479	0.127878	1.1461	0.889467	-0.403042	-0.777472	0.386835	-0.0709019	0.666414	-1.20771	-1.17692	0.0709038	-0.0933514	-1.05985	-0.75647	-0.992638	0.254763	0.136406	-0.49712	-1.60588	-0.307495	-0.37155	0.129086	0.37067	0.295626	0.162477	1.5306	5	5	1	11.5	11.5	4.1	52.416	0	96.936	2682100000	85
NaN	-0.432384	-0.458464	-0.885347	1.05854	-0.615271	0.979204	-0.411463	NaN	-0.194145	NaN	0.561859	-0.438944	NaN	0.775042	0.0410671	0.882025	-0.479326	0.908014	-1.03691	NaN	NaN	-0.0410671	0.271189	1.15817	0.651657	NaN	-0.103807	0.406324	0.130762	NaN	NaN	-2.98614	NaN	0.738167	0.523718	-0.464008	-0.529579	0.273781	2	2	2	3	3	3	73.121	0.0037192	2.799	28262000	2
NaN	NaN	0.0255547	-0.341085	-0.170385	-0.30113	NaN	-1.1052	NaN	-0.267935	0.43869	-0.298803	NaN	-0.699898	0.549625	0.494658	0.528416	0.310316	0.484514	0.231571	0	-1.00386	0.0924873	-0.40313	0.540707	-4.45815	0.396969	-0.150625	0.612886	-0.214434	0.769955	-3.81983	1.08545	-6.44443	0.446009	-0.0114632	0.714172	-2.77331	0.330655	3	3	3	25.9	25.9	25.9	20.17	0	65.373	3900800000	18
-0.0729504	0.101362	-0.00437164	-0.439175	-0.604322	-1.20399	-0.494081	-0.575626	-1.045	-0.967718	0.137125	0.239143	-1.37767	-0.962708	0.622721	0.528475	0.13151	-0.148012	0.958048	0.590048	-0.0547752	-0.0527821	-0.00422859	-0.302946	0.00422859	0.593662	-0.318342	0.536501	0.119156	1.66098	0.289742	1.39182	0.2372	1.12528	-0.96957	0.66465	-0.481077	1.35098	2.09074	4	4	0	11.7	11.7	0	24.602	0	323.31	4479500000	58
-0.297104	-0.597521	0.330757	0.220911	-0.0958252	-0.74968	-0.765823	-1.86971	-0.735691	-0.762053	-0.54237	-0.275639	-1.42378	-1.90553	0.279833	-0.0440559	0.284882	0.293673	0.420191	0.156729	-0.597614	-0.73731	-0.221903	-0.373787	0.491287	0.0559921	0.792879	-0.0721798	0.612558	0.0168819	1.0249	0.676441	0.533255	0.590168	0.0722408	-0.0168839	0.728752	0.253466	2.16305	7	7	7	34.1	34.1	34.1	25.558	0	323.31	5466800000	170
0.16641	-2.2823	0.33013	0.01717	-0.670992	-0.135286	-0.803432	-0.863935	NaN	-0.997187	0.274431	0.0361538	-1.43721	-1.61548	-1.88499	0.29595	0.306919	-0.0135803	0.585943	0.0674877	0.258276	0.0353603	-0.0477161	-0.469389	-0.325209	0	-0.00938606	-0.397392	0.585777	-0.0238514	0.298141	0.0457649	0.300709	0.311188	0.350176	-0.172323	0.275286	-0.331533	1.00262	2	2	2	5	5	5	55.777	0.0010241	3.635	160500000	14
-0.838026	-0.466354	0.180321	-0.0369854	-0.524092	-1.17156	-0.707312	-0.898094	-0.515537	-0.882397	0.312094	0.0142899	-0.750587	-0.89189	0.948462	0.561169	0.199806	-0.0413036	0.248468	-0.125162	-0.970984	-0.88364	0.176466	-0.195454	0.30829	0.100382	-0.123135	-0.636036	0.290226	0.484142	0.794983	0.838221	0.338287	0.398809	0.263966	-0.0142918	0.510435	0.318026	4.00856	13	13	13	45.1	45.1	45.1	35.86	0	250.36	17320000000	289
-0.508009	-0.891579	-2.72524	NaN	-0.503885	-0.954821	-0.064352	-1.02	NaN	-0.552212	-0.456141	0	NaN	NaN	-0.34129	0.439369	NaN	-0.169893	1.02573	0.654095	-0.686216	-0.730558	-0.241434	NaN	0.767849	0.616718	0.379698	NaN	0.550667	1.21178	0.0723629	1.09525	-0.323057	0.216635	0.364576	0.0787392	1.40646	0.707106	3.11672	3	3	3	12.7	12.7	12.7	32.193	0	7.5001	312110000	10
0.0745029	0.803427	0.493523	-0.463663	-0.581106	-0.445654	-1.6539	-1.73082	-1.65229	-1.48612	-0.161697	0.642315	-0.470411	-1.06126	1.09677	-0.327591	0.367111	0.821255	0.13356	0.26223	0.126736	0.111397	-0.731558	0.138918	0.289923	0.658283	-0.0745029	-0.502504	0.700386	-0.330479	0.421041	-0.572536	0.442019	-0.455072	0.571167	-0.417568	0.295725	-0.105225	1.35583	6	6	6	10.1	10.1	10.1	101.29	0	101.4	780650000	84
-0.145792	0.172932	-1.30829	0.486708	-2.19269	-2.58385	-1.10252	-1.55928	-0.57543	NaN	0.118795	0.374422	-0.437071	-0.713833	-0.327435	0.793959	-2.57691	-0.160923	-1.74125	-2.71663	-0.584869	-0.573494	-1.32046	-0.0716496	1.38809	1.21461	0	0.00731659	0.986315	0.823471	1.38827	1.44656	1.23527	1.04728	0.443201	0.375019	0.554882	1.26584	3.52265	6	6	6	17.2	17.2	17.2	37.972	0	27.85	4022200000	73
-1.11116	NaN	0.0188808	0.195089	NaN	NaN	-0.993441	NaN	NaN	NaN	0.160015	0.380869	NaN	NaN	0.961279	1.25518	-0.194267	-1.11634	0.305815	-0.16358	NaN	NaN	-0.470354	-0.25415	0.0727043	-0.912609	-1.81977	NaN	0.127874	1.03574	1.37536	1.08302	NaN	-0.426601	-0.0689259	-0.317484	-0.0188828	0.280926	1.32009	2	2	2	11.5	11.5	11.5	28.095	0	7.2468	295420000	26
0.140139	0.196529	-1.18918	-0.676126	-0.133465	-0.69187	-1.0773	-1.22808	-0.669685	-1.49699	0.0779152	0.134699	-0.60355	-0.493462	0.34063	0.178417	-0.00662613	-0.969532	-0.887609	0.249088	0.0955257	-1.01996	-0.173521	-0.342361	0.398527	-0.0874348	-0.469944	-0.766516	0.53319	0.484678	0.941343	0.788313	0.00662613	0.561707	0.259483	0.212204	0.359411	0.20137	4.03797	11	11	11	31.4	31.4	31.4	61.958	0	125.76	4922700000	198
-0.76314	-0.465208	0.160254	-0.712896	0.240505	-0.452398	-1.94759	-2.62229	-0.668671	-0.842113	0.411222	0.326988	-1.14834	-1.49294	0.451668	-0.0258656	-0.101402	-0.669542	0.69894	0.0833893	0.389923	0.331017	-0.412352	-0.608896	0.277973	0.104334	0.123817	-1.00312	0.583788	0.575134	0.323284	0.0258656	0.308491	-0.474848	0.391424	-0.788729	0.713417	-0.399055	1.55465	4	4	4	11.7	11.7	11.7	48.366	0	121.66	3690800000	88
0.238617	0.329885	0.158823	-0.149097	-0.924635	-0.881874	-0.396368	-1.26937	-0.0336361	-0.419916	-0.0158691	0.110451	0.859463	0.977327	0.675493	0.467712	0.424044	0.199068	0.567625	0.105532	-0.126337	0.070816	-0.585501	-0.331453	-0.24684	-0.507603	-0.363224	-0.422609	-0.0582161	-0.030798	0.173542	-0.0543804	0.159254	-0.128988	0.359974	0.0542202	0.286676	0.0158672	4.25482	6	6	6	31.5	31.5	31.5	23.545	0	273.36	34244000000	234
0.184002	-0.122351	0.393085	-0.861626	-0.809488	-1.52144	-1.59885	-0.98152	-1.04365	-1.04473	0.0765457	-0.115444	-1.31866	-1.8034	0.156292	-0.505064	0.560963	-0.298054	0.141802	-0.291542	-0.0146637	0.00777054	-0.710623	-0.270912	0.374836	0.30002	0.0179596	-0.530258	0.622049	-0.00777054	0.483488	0.826685	0.473364	0.250311	0.436275	0.0684052	0.340124	0.515018	3.23845	6	6	6	10.1	10.1	10.1	89.184	0	14.708	1101900000	44
-0.230537	-0.468012	0.259031	-0.690199	0.134329	-0.578552	-0.278656	-0.763163	-0.701952	-0.820597	0.362463	0.221622	0.760679	0.0554771	0.205542	-0.537334	0.182104	-0.410431	0.383457	-0.252155	-0.0057621	-0.0540981	0.223436	0.0986919	-0.0737877	-0.381987	-1.09105	-0.639757	0.609272	0.481949	0.411823	0.379816	-0.436247	-0.122892	0.0057621	0.127756	0.0750675	0.146156	2.32213	9	9	9	34.1	34.1	34.1	28.901	0	217.56	28632000000	196
-0.158661	0.0399017	0.20121	0.132029	-0.534725	-0.903597	-0.754564	-1.45712	-0.990528	-0.719719	0.249813	0.350903	0.0617447	-0.306744	0.413677	0.104494	-0.312666	-0.467075	0.265034	0.0747204	-0.211933	-0.13879	-0.152233	-0.311764	0.0416851	-0.0373344	-0.68195	-0.749544	-0.112522	0.499821	0.588497	0.489159	0.0373344	-0.0602226	0.0992947	0.135408	0.52681	0.446411	3.53914	18	18	16	43.2	43.2	38.4	55.13	0	323.31	139650000000	922
NaN	-0.903828	-0.372478	-0.454435	NaN	NaN	NaN	-1.76241	NaN	-0.576071	-1.48462	0.907032	NaN	NaN	0.13973	0.599539	NaN	-0.202055	-0.0104446	1.08084	NaN	NaN	0.105736	-0.451113	-0.0738583	0.808847	-0.0764675	0	0.589037	0.703976	1.0168	NaN	-0.482269	-0.382263	0.459391	0.305714	1.31395	1.20597	1.90592	3	3	3	13.9	13.9	13.9	29.58	0.00054765	4.3589	94670000	4
-1.15849	-0.1623	0.776573	0.216646	-0.7502	-0.921154	-0.914717	-1.59699	-0.587013	-0.906542	-0.181507	0.489952	-1.83779	-3.95022	-0.0409622	-0.0987549	-0.127131	-1.30616	0.804134	0.410448	0.0409603	-0.30168	-0.5119	-0.561317	0.948484	0.565809	0.558725	0.145884	0.887272	0.714092	1.04369	0.920811	0.884361	0.565809	0.822588	0.569841	1.03482	-0.43018	2.23408	5	5	5	21.3	21.3	21.3	25.721	0	323.31	4095700000	94
-0.485481	-0.814848	0.287846	0.247967	-0.487745	-0.643059	-0.427141	-0.717289	-2.34853	-1.44566	0.592903	0.125225	-1.43381	-0.88249	0.358494	0.202824	0.172054	0.0326805	0.599865	0.109005	-1.96523	-1.68524	0.36545	-0.291859	0.419281	-0.0354862	-0.379766	-1.93592	0.748545	0.383802	0.11421	-0.946606	0.392067	-0.853905	-0.0326805	0.128	0.362425	0.120325	1.25677	3	3	3	40	40	40	10.36	0	212.27	3462500000	52
0.745249	-2.1401	-1.45687	-0.147062	0.325344	0.0258446	-1.06069	-0.985407	0.22794	-0.552839	0.290855	-0.033823	0.668962	0.295601	0.539436	0.937481	0.538059	-1.92318	0.279449	0.431414	0.0338535	-0.0808983	0.377047	-0.349325	-0.476023	-0.0991745	-1.2519	-1.67879	-0.71051	1.16775	1.33568	0.18071	-0.665621	-0.0917015	-0.0258465	-0.212084	0.387363	0.411949	1.03622	6	6	6	14.2	14.2	14.2	65.26	0	22.065	637780000	70
0.169218	0.0103378	-1.17007	0.0791378	-1.10632	-0.312809	-1.41684	-0.921389	-0.615248	-0.516468	0.272591	0.432423	0.33507	0.021656	-0.579168	-0.790468	-0.869265	-1.30654	1.24002	0.884502	0.129328	0.313717	-0.284536	-0.0475273	-0.275894	-0.0103397	-1.96462	-1.48154	0.121923	0.417307	0.0621967	0.048872	0.156504	0.0743961	-0.408749	0.162531	0.0200443	-0.168015	0.987925	6	6	6	17.3	17.3	17.3	49.222	0	98.52	5325500000	68
-0.33197	0.463707	0.0235519	-0.135273	-0.593588	-0.830776	-1.12033	-1.44138	-0.655411	-1.05173	0.353914	0.635197	-0.662621	-1.05541	0.196981	0.345856	-0.106102	-0.222797	0.32593	-0.0235538	-2.73196	-0.0482464	-0.689651	-0.595945	0.12948	0.331713	0.124041	-0.14982	0.643749	0.690107	1.06023	1.21205	0.487156	0.737167	0.0730858	0.0312824	0.250568	-0.0744896	2.52645	2	2	2	11.9	11.9	11.9	30.783	0	133.74	2400300000	114
-0.357834	0.432869	-0.456758	0.0531292	-1.13049	-1.21125	-1.89475	-2.62257	-1.69076	-0.807034	0.108503	0.00572014	-1.00793	-1.25689	-0.464771	-0.827229	0.32386	-0.0519295	-1.15344	0.00685883	-0.197544	-0.800823	-0.725275	-1.14955	0.0455017	0.470261	0.44334	0.107548	0.396833	0.56292	0.800356	0.473064	0.754238	0.371149	0.242947	-0.00571823	0.687263	0.352007	3.61577	6	6	6	18.8	18.8	18.8	30.305	0	17.467	4469800000	88
0.214869	0.134804	-0.609024	-0.280451	-0.655205	-1.54868	-1.06672	-2.04606	-0.872576	-1.78835	-0.0749912	0.381302	-2.62211	-1.60998	0.889605	-0.0325279	0.418884	-0.678066	-1.23315	0.345177	0.0564384	0.0325279	0.362263	-0.306873	0.356361	0.242765	0.325855	0.0766468	0.705647	0.738768	1.16076	1.15089	0.769924	0.433823	-0.150002	-0.200695	-0.397322	-0.22333	2.37972	8	8	8	19.4	19.4	19.4	52.77	0	24.889	2413100000	113
-0.590811	-0.88298	-0.30571	0.54738	-0.81699	-0.54579	NaN	-2.25865	NaN	NaN	1.34375	0.0697098	-3.75624	-4.46958	0.465687	-0.501209	0.217983	-0.680098	0.705723	0.163725	-3.26993	NaN	-0.927427	-0.673937	0.842968	1.03469	-0.0697079	-1.65873	0.541012	1.73837	2.15935	0.667824	-0.304104	0.93642	0.598623	-0.146151	1.46888	1.55017	1.40209	6	6	6	10.2	10.2	10.2	84.333	0	11.255	673130000	30
NaN	NaN	-1.75708	-0.640631	-0.565914	-0.204884	-3.49182	NaN	-0.667028	-0.839792	0.186861	-0.0324059	-0.887711	-1.50299	0.538034	0.527964	-0.0447407	-0.086607	0.315479	0.11219	-0.191008	NaN	0.0324078	-0.801426	0.187405	0.376953	-0.43862	-0.0721455	0.36212	0.590117	0.398485	0.393183	0.0425606	-0.0724239	0.577803	0.194752	0.719315	0.248966	3.169	3	3	3	5.9	5.9	5.9	51.178	0	4.9544	548710000	35
-0.266363	-0.760557	0.269848	-0.596149	-0.583948	-0.735559	-1.84878	-1.09756	-0.434175	-1.67332	0.0704899	0.609262	-0.399874	-3.39103	0.100098	0.467213	-0.44973	0.00714874	0.710293	-1.15919	0.0334587	-1.79212	-0.0249081	-0.406813	0.290615	-0.394388	0.540333	0.184649	0.56078	0.657024	1.11561	0.254641	-0.187578	0.256433	0.293282	0.447533	-0.00714874	0.316339	1.59747	4	4	4	12	12	12	52.486	0	22.694	475200000	47
0.232044	0.144897	0.204178	-0.213348	-0.751797	-3.58049	-1.75137	-0.82469	-0.970442	-0.653475	0.211462	0.464592	-1.15407	-1.00533	0.88357	0.0663052	0.329409	-0.181648	-0.0622997	-1.50364	-1.7314	0.259293	-0.578461	-1.30744	0.918539	0.247223	0.327784	-0.385788	1.16588	0.48597	0.300541	-0.295942	0.413658	0.0622978	0.467886	-0.211409	0.913908	-0.73527	1.13619	8	8	8	20.1	20.1	20.1	59.95	0	22.404	1478800000	35
0.199154	0.0387077	-0.220657	-0.298416	0.091177	-0.468338	-1.19886	-0.714888	NaN	NaN	-0.533701	-0.336441	NaN	NaN	0.837994	0.140259	0.911503	0.748209	NaN	NaN	NaN	0	NaN	-0.671301	0.10235	NaN	NaN	NaN	-0.101562	0.34704	-0.122671	NaN	-0.100122	-0.116222	0.0789661	NaN	0.0461979	0.143738	1.02154	1	1	1	3.8	3.8	3.8	42.392	0.0037106	2.7728	194470000	15
-0.388844	-0.0634689	-0.237936	0.00606537	-0.336548	-0.938536	-0.536669	-0.940521	-0.566444	-0.553421	0.905943	1.03197	-1.22282	-1.75286	-0.0367317	-0.187769	0.487665	-0.00606346	1.31922	0.715511	-1.4223	-0.427273	0.292664	-1.32636	0.193928	0.42783	0.234573	0.286419	0.880838	1.39266	1.80516	1.89749	0.808176	0.671944	-0.461994	-0.308308	1.10125	0.107183	2.23134	6	6	6	2.8	2.8	2.8	301.13	0	12.812	660900000	46
1.73395	1.71926	0.151409	0.36865	-0.16889	-1.76887	-1.23701	-4.80303	-5.6664	-1.74497	-0.873476	-0.361053	1.19606	-2.20646	1.00286	-1.70553	0.225021	-0.062727	0.062727	0.167837	-1.03152	-1.22304	-0.164995	-0.777298	1.27585	0.538319	-0.667522	-0.356224	0.94207	0.652725	1.1123	0.518251	0.533201	1.36477	-0.398445	-0.470163	1.36188	0.38508	1.01627	5	5	5	8.8	8.8	8.8	88.477	0	10.867	360420000	40
-0.675697	-0.82028	-0.323669	-0.128336	-0.839308	-0.307652	-0.515036	NaN	-0.569063	NaN	-4.70041	0.110601	-1.45629	-1.66584	0.606709	0.532558	0.207592	-0.167585	0.626049	0.269573	-1.12112	-1.67533	-0.203909	-0.494978	0.928415	0.758368	0.237232	0.0952568	0.418344	0.395346	0.867878	0.748844	0.424946	1.03736	-0.0952568	-0.371342	0.882339	0.582413	0.987878	3	3	3	11.4	11.4	11.4	49.824	0	11.518	911580000	54
-0.12208	-0.318787	0.287323	0.101587	-1.04741	-0.875166	-1.29742	-1.38855	-0.677618	-0.962278	-0.013216	0.463301	-0.910019	-1.15605	0.440508	-0.22875	0.013216	-0.137877	0.437057	-0.259413	-0.709846	-0.617632	-1.0318	-0.703873	0.476904	0.275669	0.308384	-0.469982	0.803684	0.522724	0.795351	0.445295	0.300591	0.058176	0.455957	0.261604	0.30537	0.22101	3.25592	4	4	4	29.2	29.2	29.2	19.156	0	323.31	7922800000	114
-0.319025	-0.107864	-1.28802	-0.308132	-0.182159	-0.373558	-0.893801	-3.82039	-0.628914	-1.28331	0.25717	0.136272	-2.37801	-2.33888	0.963413	0.667086	0.403881	0.0105457	0.420801	0.0323811	-0.400394	-0.635651	-0.360783	-0.493235	0.333012	0.0407867	-1.12543	0.0821686	0.644106	0.641184	1.16194	0.991892	0.715799	0.691162	-0.0105457	-0.116644	0.641459	0.0911598	2.08301	5	5	5	14.7	14.7	14.7	36.158	0	323.31	7933000000	51
NaN	0.219517	-0.000553131	NaN	NaN	NaN	-0.764654	NaN	NaN	NaN	0.0925388	0.930346	0.697222	0.589911	1.56553	NaN	NaN	NaN	NaN	NaN	0.891399	1.18897	0.603252	-0.129194	0.0783119	NaN	-0.536116	-0.930861	-0.0712547	0	-0.621437	-1.06494	-0.465183	NaN	NaN	-0.203276	0.296127	-0.213257	1.52515	1	1	1	6.5	6.5	6.5	37.139	0	5.4358	26463000	16
NaN	NaN	0.392494	0.21913	-0.974915	-0.830233	NaN	NaN	-1.00536	-0.308331	NaN	NaN	-3.24582	-2.92681	0.127998	0.790257	NaN	0.0216942	0.79039	0.700966	NaN	-2.39601	NaN	-0.979502	-1.45417	-1.98222	-0.0971699	0.192091	0.158255	0.506557	0.506372	0.644829	0.105171	-0.54454	NaN	-0.0998402	0.395716	-0.0216942	0.784665	2	2	2	18.9	18.9	18.9	15.174	0	6.5981	115120000	24
0.107187	-0.0994854	0.827497	0.437084	-0.40818	-2.21123	-2.23682	-1.74218	-0.439785	-2.62395	0.72468	0.472158	-1.12099	-0.719135	0.780148	-0.0119514	0.190063	0.354576	0.357632	-0.0168686	-1.55692	-0.505888	-0.274426	0.14069	0.10743	-0.445574	-1.18435	-0.548351	0.506157	0.702898	0.0559311	0.219477	0.0119514	-0.38677	0.0570183	-0.440964	0.493124	0.313547	1.7041	4	4	4	19.2	19.2	19.2	30.702	0	92.346	605320000	102
0.273373	0.677057	-0.849503	-0.33584	-1.08199	-1.43177	-1.38413	-1.51724	-0.616669	-1.09209	0.687077	0.675838	-1.38947	-1.33654	0.283548	-0.144949	-1.079	-1.5271	-0.246912	-0.291983	0.144949	-0.539249	0.40604	-0.790012	0.884451	0.263628	-0.99754	-0.944834	0.301804	0.327488	1.33127	1.18814	1.08333	0.418818	0.26639	0.496328	0.438721	0.22636	2.99031	4	4	4	11.9	11.9	11.9	77.857	0	26.492	243730000	30
-0.708448	-1.11901	0.180531	0.275696	-0.494038	-0.811375	-0.949036	-1.4078	-1.14054	-1.40454	0.266581	0.399279	-1.96575	-2.81022	0.25466	-0.278717	-0.312672	-0.0904388	0.400789	-0.302242	-2.25488	-1.01083	0.0186234	-0.0186234	0.482487	0.621071	-0.629595	-0.358124	0.97455	0.774904	1.13462	0.65321	0.557755	0.322903	0.371302	0.243454	0.877985	0.444937	2.68877	4	4	4	40.7	40.7	40.7	16.818	0	11.665	856230000	60
0.485899	0.157238	0.657711	0.411402	-0.925745	-0.479486	-1.24479	-1.30091	-0.420418	-0.322895	0.329063	0.459742	0.682848	-0.693529	0.941906	0.601328	-0.044508	0.226912	0.316948	-0.486778	-0.0428009	0.174049	0.0830002	-0.145819	-0.327753	0.881968	-0.00685501	-1.4392	0.176718	0.368637	-0.871862	-1.6791	-0.86578	0.893873	-0.307808	0.00685501	-0.586428	0.385735	0.531808	2	2	2	10.5	10.5	10.5	44.336	0	9.1908	319050000	48
0.680153	0.657158	NaN	0.0452061	-0.27475	-1.56407	-0.706112	-1.01881	-0.0452061	-1.34589	0.960823	-0.45788	1.04513	0.630819	-0.381319	0.62973	0.271519	-0.240627	0.562073	0.274525	0.86894	-0.51157	0.187656	-1.08291	0.125002	-1.35656	0.113714	-1.24204	0.257803	-0.611399	NaN	-0.605268	0.263704	-0.805326	0.835833	-0.449352	0.369045	-1.17065	0.946708	52	1	1	30.3	1	1	268.72	0	13.438	1638800000	36
-0.480637	0.528627	0.374172	-0.477831	-0.174009	-0.694241	-1.07846	-0.89563	-0.332317	-1.03637	0.449032	0.293182	0.80332	-1.07261	0.671179	0.132929	0.564232	0.0986519	-0.0470791	-0.264545	0.398808	0.122356	-0.0586128	-0.254848	0.186594	-0.455118	0.0462875	-0.927999	0.764549	0.492943	0.283056	-0.0896397	-0.23328	-0.746027	0.574406	-0.0462875	0.0901241	0.29455	1.37929	5	5	5	18.5	18.5	18.5	40.568	0	210.57	1171300000	79
-0.743132	-0.46821	-0.000478745	0.0346527	-0.457607	-0.528259	-0.92988	-0.906567	-0.56975	-1.08414	0.468916	0.342289	0.0563526	-0.462114	0.294952	0.229834	-0.416443	-0.463495	0.645948	-0.178091	-0.203131	-0.314087	0.0388241	-0.0679207	0.335669	0.000476837	-0.324253	-0.702194	0.589983	0.424259	0.589771	0.400799	0.214891	-0.150242	0.402452	0.0473518	0.597464	0.168581	4.79721	22	22	2	26.8	26.8	2.4	85.796	0	323.31	12000000000	431
-0.799276	-0.462938	0.348045	0.177685	-0.636337	-0.480499	-0.473391	-0.713968	-1.2476	-1.02591	-1.16945	0.0945892	-1.10609	-1.67097	0.481541	0.213455	0.2356	0.195271	0.170618	-0.170208	-1.09865	-0.189781	0.0443554	-0.276443	0.51861	0.535194	-2.51287	-0.0710983	0.127045	0.489635	0.716454	0.690128	0.598276	0.590649	-0.141527	-0.0443573	0.767723	0.669306	1.87176	4	4	4	22.8	22.8	22.8	35.432	0	51.148	2085600000	64
-0.365116	-0.650257	0.0579739	-0.289789	-0.257185	-0.315695	-1.01339	-0.565943	-0.779484	-1.05765	0.410372	0.297386	-1.17538	-2.01082	-0.170601	0.151619	0.319735	-0.204142	0.733664	0.476126	-1.55176	-1.80285	-0.398359	-0.565346	0.678343	0.642685	0.53936	-0.0450611	0.955061	0.14929	0.549366	1.11533	0.710989	-0.0444717	0.0444717	0.214703	0.732553	0.155449	1.73141	5	5	5	37.8	37.8	37.8	10.941	0	323.31	3404000000	107
-3.97506	NaN	0.265429	NaN	-1.83687	-0.105759	-0.548304	NaN	-0.90764	NaN	-0.774677	1.07443	0.60314	-0.039587	-0.259529	-0.0370121	-1.43534	-1.55656	2.45674	2.10771	NaN	-0.0209961	0	0.370392	0.198603	-0.392784	-4.02953	-1.87067	1.08355	1.69173	1.37868	1.43363	0.255959	0.580999	NaN	NaN	0.452892	0.888338	1.79075	4	4	4	37.1	37.1	37.1	21.641	0	10.958	477230000	37
-0.595186	-0.420889	0.213518	0.113989	-0.691647	-0.609413	-1.26081	-1.41781	-0.722067	-1.15498	-0.0722942	0.185823	-1.77634	-2.41111	0.391684	0.322302	0.0217266	-0.401396	0.0565014	0.0845451	-0.900524	-0.742723	-0.280243	-0.580688	0.478788	0.293758	-0.0536995	-0.343786	0.519442	0.297916	0.961973	0.759775	0.465485	0.225882	0.142372	-0.0217247	0.523726	0.197855	2.32894	12	12	12	15.9	15.9	15.9	98.624	0	93.664	4003500000	195
0.596836	0.0822563	-0.832399	-1.02644	-0.627918	-0.488878	-1.60209	-1.65264	-0.450369	-0.57975	0.924295	0.231342	-1.20512	-1.168	0.57155	0.21036	0.142267	0.0175514	-0.636686	0.0254173	0.130457	-0.897831	-0.0349712	-0.532871	-0.0175533	0.409901	-0.0495892	-0.531649	0.818201	0.438778	1.11955	0.751417	0.486353	0.538572	-0.0498066	-1.92618	1.00409	0.490309	1.62584	11	11	11	21.6	21.6	21.6	60.956	0	162.63	2136200000	129
-0.585695	-0.106928	0.294678	-0.00779343	NaN	-1.02502	-1.32417	-1.08469	-3.56282	-0.954384	0.111969	-0.0679283	-1.04524	NaN	0.0154629	-0.493082	-0.282032	-0.275627	0.00779343	-0.266752	-0.183878	0.0833035	-0.335913	-0.385958	0.497244	0.482742	0.471182	-0.12896	0.147245	0.263287	0.574997	0.652058	0.374956	0.380808	0.0396366	0.212603	0.579	0.00860596	2.94277	3	3	3	14.1	14.1	14.1	39.065	0	19.483	801620000	39
-0.85428	-1.78111	0.258656	NaN	0.000963211	NaN	NaN	-0.055048	0.561176	-0.0842457	0.741108	NaN	1.26394	0.532959	0.73049	NaN	-0.000963211	-0.745272	NaN	NaN	-0.158905	-0.0796337	1.68667	0.381594	NaN	NaN	NaN	NaN	NaN	NaN	NaN	NaN	NaN	1.25054	NaN	-0.509775	NaN	-0.042738	0.434637	2	2	2	8.1	8.1	8.1	35.078	0.00097371	3.2055	44581000	9
0.8036	0.600266	0.913898	-0.867544	-0.762897	-1.19417	NaN	NaN	-0.080759	-0.767479	0.211283	0.963741	NaN	-1.13377	0.263824	0.595228	-0.055521	-1.34999	1.93084	1.28102	0.58194	-0.479296	-0.458519	-0.878183	-0.572767	-1.1038	-0.394503	0.391506	1.29314	0	1.36429	NaN	-0.286829	NaN	-0.389563	0.762001	0.265797	0.118952	0.678761	1	1	1	5.5	5.5	5.5	32.632	0.000999	3.4132	125460000	10
-0.981468	-1.73093	-0.0769539	-0.344217	-0.570047	-0.538868	-0.438379	-0.790218	-0.610455	0.0128632	0.681948	0.0157681	-2.02461	0.100719	0.433599	0.166098	0.00712013	-0.939152	0.394018	0.161629	0.0372906	-0.574924	0.456045	-0.474379	-0.0946312	0.494411	0.179953	0.0269089	0.089407	0.259251	-0.529619	-2.88055	0.0771866	-0.525265	0.388424	-0.00711823	0.40781	-0.355106	0.551732	3	3	3	11	11	11	41.752	0	17.012	581530000	64
-2.36305	-2.01432	0.111853	0.139074	NaN	-1.3881	-0.626766	-2.03929	-3.42469	-1.11276	-0.975861	0.527592	NaN	NaN	0.592651	-0.830669	-1.38235	-0.93297	-0.574375	0.352718	NaN	-0.388258	-0.334789	-0.829884	1.14964	0.821644	0.126337	NaN	1.29369	0.181551	0.638014	0.455357	0.943834	0	0.74474	-0.408775	0.431162	0.129368	3.41712	3	3	3	10.2	10.2	10.2	47.385	0	32.066	858160000	41
0.0948105	0	-0.46961	-0.556496	-0.473642	-0.78845	-0.264807	-0.668798	NaN	-0.508736	0.427313	0.255796	-0.242928	-0.420799	0.293768	0.113392	0.218626	0.204611	0.257992	-0.10631	0.172739	-2.92672	0.00249481	-0.229971	0.071003	-0.333364	0.0324631	-0.209805	0.414633	0.240557	0.109695	0.139919	0.116505	-0.115477	0.0216827	-0.28529	-0.209705	-0.311371	1.11075	3	3	1	19.7	19.7	7.9	20.78	0	20.641	4051900000	50
-0.125774	-0.0829296	0.382835	-0.48321	-0.230112	-0.537611	-1.96742	-2.94481	-0.533493	-0.711271	0.56147	0.26936	-1.56586	-1.76232	0.446093	0.118313	-0.381603	-0.58602	0.235405	0.2976	-0.424595	-0.513645	-0.735966	-0.469179	0.629326	0.125242	0.286562	-0.100672	0.626856	-0.0123863	1.15092	0.626158	0.616417	0.0221615	0.405487	0.0634193	0.643814	0.0123882	1.87238	7	7	7	12	12	12	70.537	0	195.26	5607300000	109
-0.100807	-1.84476	NaN	NaN	-0.312445	-0.612942	NaN	NaN	NaN	NaN	0.335032	NaN	NaN	NaN	0.610123	0.191402	0.22241	-0.478697	NaN	NaN	-0.0305099	-0.410494	NaN	NaN	-0.215597	-1.50754	0.0410786	-0.314444	0.659241	0.423113	1.01447	0.703697	0.579344	0.0305099	NaN	-0.734211	0.0444717	-0.789442	1.28999	1	1	1	1.4	1.4	1.4	110.09	0.007689	2.3201	50683000	8
-1.0825	-0.211031	-1.93772	0.828402	0.249758	-0.0877304	NaN	-1.71195	-1.06618	-1.15531	-2.24408	NaN	NaN	NaN	0.644083	-1.03309	-0.387138	-0.381594	0.312963	0.0877304	-2.09986	-1.16599	-0.333778	-2.0605	1.35891	1.29769	0.556664	-0.600798	2.08555	1.08818	2.70389	2.69052	-0.136486	0.143574	1.00038	0.862165	2.41308	2.08679	3.38122	2	1	1	7.2	3.1	3.1	49.755	0	5.5869	371870000	35
0.553465	0.435955	-0.22521	0.0729694	-1.30614	-2.68439	-0.855888	-2.16337	-1.60991	-0.852381	0.273226	-0.333458	-1.72593	-2.12855	0.856956	-0.00571251	-0.540005	-0.906921	0.671099	0.0436287	-0.644918	0.286333	-1.54563	-1.09804	0.454639	0.0553379	0.164011	-0.389235	0.279634	0.483362	0.774916	0.374985	0.00571442	-0.4447	0.797915	-0.464823	0.785961	0.495602	1.43412	3	3	3	30.5	30.5	30.5	15.273	0	41.642	2412200000	69
-1.53227	-1.8536	0.50605	-0.0556412	-0.169605	-0.306734	-0.637581	-0.50219	-1.41083	-4.66345	0.647182	0.193794	-2.42833	-5.86534	0.5042	0.336569	-1.40865	-1.09823	0.285019	0.0353012	-3.8176	-4.80104	0.668499	0.731861	0.602226	0.760836	-1.13186	-1.7759	1.26558	0.934305	1.93602	1.28482	0.356522	-0.320011	0.328312	-0.0353012	2.0055	1.53913	1.48784	4	4	4	39.7	39.7	39.7	9.5079	0	323.31	311480000	49
-2.56226	-2.58752	1.18098	0.829855	-2.80289	-2.53333	-1.82707	-1.45931	-0.327665	-0.385963	0.374203	-0.351641	-5.09145	-6.08226	-2.05749	-2.67515	-0.93211	-0.987764	0.887321	0.631952	-1.415	-1.77584	-0.0598106	-0.291195	3.67771	3.40754	3.1705	2.48601	3.75202	3.48942	4.39989	4.36112	4.7226	4.55763	0.218655	0.0598125	2.75896	2.3504	4.83716	20	20	20	34.8	34.8	34.8	81.371	0	323.31	28982000000	336
-0.352737	-0.267241	0.205078	0.00895309	-0.646458	-0.589025	-1.19191	-1.28402	-0.794813	-1.57743	0.138832	0.226749	-1.76763	-1.42792	0.531952	0.295708	-0.0439034	-0.1117	0.197672	-0.008955	-0.629892	-1.08845	0.122475	-0.189964	0.7442	0.668139	-0.173912	-0.444305	0.641092	0.4069	0.538605	0.973358	0.314156	-0.181276	0.761736	0.0521088	0.755816	0.547287	2.69799	14	14	14	22.3	22.3	22.3	90.194	0	62.774	4476200000	181
-0.307796	-0.201387	-1.29089	-1.31331	0.894598	-0.837599	0.233631	-1.33568	-0.662014	-1.49672	-0.109478	0.160025	-0.204681	-3.19554	-0.424511	0.570127	-0.0252228	0.393415	-0.181927	1.15397	0.083168	-0.119364	1.26207	-2.05478	0.0149937	-0.698933	0.154034	1.10697	0.411362	-0.0149956	0.768602	0.649698	0.974638	0.0487251	-0.294527	1.22243	1.22899	1.10409	1.46289	5	5	5	27.2	27.2	27.2	25.091	0	49.195	929650000	48
-0.209612	0.0776768	-0.420267	-0.627319	-0.607231	-1.03413	-1.22639	-1.67286	-0.862978	-0.89642	0.303352	0.568836	1.1543	0.785198	-0.448622	-0.658308	-0.991911	-1.03277	0.0925865	-0.218437	0.221729	0.130281	0.00774765	-0.180002	0.355595	0.151413	-0.225586	-0.433695	0.481438	0.50753	0.604021	0.550045	0.27187	0.116844	-0.00774765	-0.287048	0.268618	0.223804	3.24066	70	70	70	34	34	34	224.72	0	323.31	25475000000	1242
-0.69198	-0.183502	0.00713921	0.81288	-0.301416	-0.128483	-0.392609	-0.664616	-1.52942	-1.07215	0.552853	1.13114	-0.562178	-0.753857	1.04667	0.117445	0.970263	-1.33084	1.10738	-0.132538	0.569592	0.99637	-0.675777	-0.812044	-0.847645	-0.939945	1.11464	-1.17722	-0.0329247	0.229359	1.02077	0.877045	0.617128	0.545277	0.930525	-0.00714111	0.0336304	0.0934124	1.21369	7	7	7	13.1	13.1	13.1	86.833	0	14.868	401990000	39
-0.544172	-0.189068	0.16177	-0.0310631	-0.509655	-0.545132	-1.41751	-1.10162	-1.09507	-0.857225	0.408623	0.621561	-0.184769	-1.23166	0.109018	0.164417	-0.266298	-0.0790272	0.218716	0.395947	-0.0491028	-0.291227	-0.198126	-0.282673	0.209801	0.0310612	-0.220991	-0.199482	0.528896	0.515953	0.740278	0.527285	0.240322	0.235197	0.547699	0.444033	0.159899	0.233633	4.67689	23	23	23	12	12	12	288.7	0	323.31	2863900000	317
-2.06546	-1.82838	0.311077	0.0669231	0.283319	0.00187683	-1.11211	-0.692566	-0.776365	-1.03125	-0.6689	-0.366219	-0.833065	-1.19298	0.217667	0.0902519	0.102474	-0.166443	0.496532	0.0601273	-1.2509	-1.12931	0.390659	-0.259499	0.555128	0.275717	-0.377285	-0.307144	-0.0952377	-0.139494	0.16799	0.263002	0.657188	0.739929	0.160004	-0.00187874	0.890718	0.555799	1.95356	8	8	8	23.8	23.8	23.8	45.322	0	198.59	3192900000	141
NaN	-1.95732	0.463509	NaN	-0.264463	NaN	-0.930529	-2.40443	NaN	NaN	-0.311806	1.10893	-0.991405	-1.46665	NaN	-1.75713	NaN	0.168938	0.251497	-0.186665	-1.76939	0.599186	NaN	-0.376581	0.476488	0.147284	0.152611	NaN	0.546352	0.151453	0.520014	-1.06112	NaN	0.489702	0.400953	-0.147284	0.254206	-0.256531	0.806181	2	2	2	6.1	6.1	6.1	48.419	0	12.778	142380000	26
-0.685843	-0.465553	0.103569	-0.0749016	-1.03004	-0.766298	-2.23214	-2.45918	-0.688511	-0.22846	0.413795	0.405128	-3.17602	-1.09722	0.0265598	0.297068	-0.0389824	-0.185337	0.0444546	-0.467842	-0.0306892	0.0762348	-0.375883	-0.0265598	0.328331	0.238983	-0.0866737	-0.197556	0.883127	0.673424	0.71978	0.888056	0.598801	0.223143	0.307018	0.138231	0.542599	0.3715	2.82733	11	11	11	14.7	14.7	14.7	83.806	0	44.745	4355400000	126
-2.2579	-0.27544	-2.38912	0.0831909	0.0319366	0.220739	-0.690302	-1.30123	-0.669395	-0.635559	0.0827789	0.176109	-2.26778	-2.02988	-0.0319347	0.303982	-0.858879	-0.562222	0.608435	0.470232	-0.841463	-0.762403	-0.207294	-0.420279	0.939892	0.749805	-0.234015	-0.0341892	0.643192	0.758562	0.956209	1.27963	0.757704	0.664797	0.0935307	-0.423424	1.13774	0.97727	2.65094	6	6	4	16.2	16.2	10.8	59.941	0	123.14	2437200000	113
-0.224405	0.0116196	0.436749	-0.0396633	-0.392557	-1.16697	-1.63367	-3.52023	-1.43479	-0.712868	0.43399	0.380585	-0.403624	-0.944927	0.876104	0.370871	0.0978336	0.135008	0.11495	-0.0450382	-0.449333	-0.395941	-0.430861	-0.198078	0.620941	-0.353771	-0.302734	-0.0116177	0.801678	0.889584	0.767046	0.732525	0.634041	-0.397623	0.789301	0.769026	0.676313	0.586599	3.47998	8	8	8	18.5	18.5	18.5	57.989	0	95.262	3344200000	153
-1.19632	-0.556824	-0.116026	0.115181	0.000204086	-0.269444	-0.88413	-0.613764	-0.556524	-1.2235	-0.32892	-0.281855	0.27953	-0.33285	0.928425	0.758076	0.792782	0.241213	-0.0749683	-0.000202179	-0.257301	-0.111691	0.163082	-0.0858078	0.842813	0.414274	-0.477545	-0.724503	0.278746	-0.120964	0.0815048	0.829695	0.469746	0.347967	0.65625	0.268354	0.433607	0.64431	3.49261	9	9	9	33.9	33.9	33.9	42.409	0	190.66	8728600000	192
-2.59569	-1.4276	-0.137197	-0.648573	0.183144	0.17391	-0.936417	-1.75836	-0.506029	-1.23511	-0.987762	-0.816063	-2.10307	-4.79047	0.798637	0.0271931	0.311913	-0.138388	0.60433	-0.0932598	-1.47239	-3.31934	-0.46257	-0.125105	0.465359	0.278986	0.702087	0.21314	0.444061	0.457506	0.872704	0.710545	0.97995	0.752676	0.0738907	-0.0271931	0.833172	0.318058	1.37846	8	8	1	16.7	16.7	2.5	55.966	0	40.243	2099600000	116
NaN	-1.47261	0.269655	0.158913	0.113321	-0.614422	-1.49716	-0.899298	-1.96363	-2.12426	-0.00885963	0.275566	-3.04268	-2.50307	0.647142	0.45768	-0.456125	-0.367916	-0.405838	-0.0784988	-3.2233	NaN	-0.0177383	-0.054203	0.692656	0.657606	-0.180941	-0.88616	0.976896	0.851301	1.08746	0.77371	0.654531	0.169832	0.046505	0.00886154	0.644209	0.332561	1.63715	3	3	3	15.9	15.9	15.9	31.19	0	5.6999	410580000	32
-0.856548	-0.495546	0.10005	-1.16241	0.370375	-0.226431	-1.41949	-0.895464	-0.0818577	-1.97669	-0.485275	0.344288	0.404472	0.0373917	-0.0373936	-0.191826	0.139395	-0.254683	0.758266	-0.15444	-0.669464	-0.492275	0.366911	0.410049	0.262142	-0.867493	0.328518	-0.172066	0.47403	0.380058	0.779119	0.0938168	0.300503	0.0738506	0.409273	-1.09489	0.618242	-0.236124	2.03904	8	8	8	34.7	34.7	34.7	27.403	0	52.058	1262400000	75
-0.419275	-1.01275	0.646673	-0.416327	-1.41164	-0.522501	-2.53541	-1.11481	-0.660828	-0.589508	0.695356	0.0863209	-1.81066	-0.86492	0.18816	-0.13101	0.0933075	-0.433798	0.301147	0.0148811	-0.0148811	-0.169582	0.116354	0.329693	0.291145	-0.365593	0.0999203	-0.424612	0.504263	1.17406	1.05456	0.708418	0.0731907	0.0523071	-0.43964	-0.247997	0.96114	0.0661526	2.64063	9	9	9	22.3	22.3	22.3	61.21	0	28.951	3332400000	110
0.428202	-1.70471	0.38039	0.0503979	-0.716944	-1.0481	-1.07534	-1.33381	-0.428844	-0.727142	0.5047	0.0197964	-5.20902	-0.936859	0.422062	0.34166	0.163822	-0.124672	-0.112782	-0.355822	-0.225286	-0.256855	-0.195459	-0.250158	0.427481	0.194408	-1.12269	-1.30896	0.207729	0.00553703	1.01222	0.600527	0.534883	-0.00553513	0.584879	0.23638	0.538977	0.26857	0.940522	3	3	3	25.7	25.7	25.7	19.838	0	61.533	1324000000	79
-0.663523	-0.698217	-0.164062	0.0411243	-0.136045	-1.01507	-0.55286	-1.8653	-1.23071	-0.347282	0.626337	0.838818	-1.31228	-2.05749	-0.040205	0.245781	-0.247597	-0.247036	1.14743	0.17149	-0.473293	0.279301	0.27437	-0.0852261	0.365131	0.163591	0.502869	-0.0259876	0.898687	0.950798	0.227312	0.739038	0.426521	-0.124332	0.767696	0.0259876	0.0908337	-0.476992	2.01379	8	8	8	13.3	13.3	13.3	89.596	0	34.908	983980000	107
NaN	-0.345472	NaN	NaN	-0.237165	NaN	-0.246241	-0.703693	0.179346	0.0248795	0.50489	0.467125	-0.469957	-0.664165	0.960604	0.856882	NaN	0.160686	NaN	0.394682	NaN	NaN	NaN	0	-0.899904	-0.280697	NaN	-1.54823	0.230171	0.04533	NaN	NaN	NaN	NaN	NaN	NaN	NaN	-0.0720863	1.4127	1	1	1	4.4	4.4	4.4	68.84	0.0014563	3.1872	82230000	11
-1.57637	-0.854755	0.519491	-0.0834045	-0.757578	-3.46991	-1.02088	-0.616302	-0.522097	-1.23187	-0.536541	0.467054	-1.39763	-2.74972	1.16455	-1.35075	0.268955	-0.305828	0.587851	0.0364456	-1.85093	-1.38697	-0.0364437	-0.268169	0.483494	0.154787	0.412146	-0.377663	0.365808	0.822067	1.35589	0.682384	0.854391	0.395767	0.609533	0.536253	0.66468	0.6968	2.58537	4	4	4	50.6	50.6	50.6	10.358	0	46.62	4354800000	79
-0.489832	-0.752102	0.386219	-0.00108719	-0.735956	-0.611595	-1.36614	-0.986195	-0.587715	-1.17839	0.0471935	0.341793	-2.56194	-2.81765	0.136147	0.0339622	-0.893267	-0.791067	0.182129	-0.0405312	-1.11593	-1.55763	-0.32585	-0.136326	0.513361	0.659166	0.0270214	0.00108719	0.577837	0.365242	1.14827	1.10251	0.709618	0.491728	0.122135	-0.0490246	0.714085	0.404392	2.4303	13	13	13	15.6	15.6	15.6	113.56	0	138.67	4743600000	175
-0.601599	-0.410528	0.204803	-0.069809	-0.0522842	-0.771261	-0.980433	-1.32635	-0.674799	-0.799103	0.328588	0.18959	-1.23862	-1.96824	0.497726	-0.0603504	0.124773	-0.69994	0.522497	-0.134995	0.0691071	-0.231119	-0.646679	-0.533649	0.343775	0.188204	0.488811	-0.02458	0.550364	0.442335	1.11486	1.02176	0.712587	0.368671	0.239576	0.02458	0.258287	-0.123377	2.57695	9	9	9	23.6	23.6	23.6	51.304	0	323.31	11397000000	237
-0.692698	-0.773066	-0.162981	0	-0.381098	-0.463083	-0.824986	-1.16474	NaN	0.102673	-0.582272	0.263599	-0.616756	-0.19734	0.596659	0.505112	0.159435	0.0352192	0.422163	0.254951	-0.49523	NaN	NaN	-0.394642	-0.2665	-0.177694	NaN	0.341623	-0.144798	0.286213	NaN	0.598179	0.0385246	0.200891	0.370752	0.364935	0.00863075	-0.0832233	2.56696	1	1	1	5.4	5.4	5.4	35.167	0.0019286	3.1408	77392000	7
0.512627	-0.0964394	0.175581	-2.70417	-0.112429	NaN	-2.03431	-1.64995	-0.251207	0	0.781509	1.12602	NaN	-1.86374	0.557718	0.67174	-0.179693	0.0261497	0.639648	0.372112	-0.0890713	-0.0126247	-0.450525	-0.364347	1.08867	NaN	NaN	-0.339277	1.13717	NaN	0.149475	-0.729097	-0.396383	NaN	0.147999	NaN	0.3531	0.159647	0.851902	4	4	4	7.9	7.9	7.9	79.659	0	20.224	174800000	33
-0.456499	-0.279839	-0.813593	NaN	0.00752258	-0.235403	-0.634607	-0.411823	-0.13632	-0.785295	-0.00752449	0.413198	-0.910183	-0.789072	0.423931	0.254827	0.178484	0.410025	0.256824	0.29077	-0.0712662	-0.312716	0.0683556	-0.0295773	0.348854	0.483318	NaN	-0.187435	0.501268	0.422239	0.250038	0.722034	0.408848	0.305805	-0.264687	0.675024	-0.349691	-0.294241	2.15295	1	1	1	6.1	6.1	6.1	31.532	0.0014479	3.1473	138430000	18
-1.5616	-1.71599	0.343603	0.244675	0.0162754	-0.436045	-0.860643	-1.22784	-0.554525	-1.9375	0.0544701	0.129021	-1.30475	-1.7891	-0.0486088	0.0356255	-0.414089	-1.08289	-0.0340786	0.214523	-0.905499	-1.18637	0.477894	0.140841	0.535547	0.43453	-0.0846539	-0.209234	-0.0162754	0.372864	0.0348148	0.340757	-0.477043	0.227818	0.372482	0.133974	0.648188	0.523428	1.88457	8	8	8	23.3	23.3	23.3	45.481	0	323.31	1941600000	158
-1.22253	-0.777708	-0.864334	-0.232733	-0.108072	-0.125383	-1.18219	-0.876156	-0.344423	-1.47498	0.108074	0.736341	NaN	-2.23168	0.628563	-0.389963	-0.324652	-0.257193	0.441355	-0.154919	NaN	-1.96787	0.468491	0.394091	0.605431	0.528305	0.167639	-0.158319	0.764574	0.868736	0.972021	1.23001	0.869362	0.603548	-0.1098	0.166943	0.837694	0.345497	2.98124	3	3	3	13.7	13.7	13.7	35.835	0	8.5935	301750000	19
-0.663675	-0.719549	0.203522	0.21151	-0.0928268	-0.49283	-1.07399	-1.24337	-0.769854	-1.48738	0.0453587	0.37372	-1.19565	-1.1987	0.2432	0.256203	-0.0970573	-0.648096	0.376991	-0.198137	-1.13474	-1.21503	-0.0468884	-0.11471	0.547588	0.33778	-0.0453587	-0.23959	0.510887	0.604053	0.903652	0.839846	0.31543	0.194485	0.380606	0.318567	0.762581	0.448631	3.42643	7	7	7	23.5	23.5	23.5	41.257	0	323.31	2166400000	184
-0.482487	0	0.497278	NaN	NaN	-0.483496	NaN	-0.2822	-2.23104	-2.20353	0.0898285	1.15108	-0.417328	-0.870522	-0.850138	1.12687	0.464512	0.274868	-0.853477	0.59564	-0.0208187	0.0208015	-0.878458	NaN	-0.301977	-0.932926	1.20975	-1.20385	1.36101	0.510088	0.626482	1.51227	0.386473	NaN	0.914076	-0.403156	1.22968	-0.423752	1.71039	4	4	4	12.9	12.9	12.9	55.024	0	9.3072	180820000	25
-0.496681	-0.596489	0.471161	0.0268574	-0.503197	-0.697975	NaN	-1.47827	-1.52779	-1.34334	0.410923	0.156872	-2.60555	NaN	1.03767	NaN	-0.0204945	-0.0994968	0.358162	-2.79444	NaN	NaN	0	-0.329685	1.07212	1.17246	NaN	NaN	-0.848166	-0.915459	0.442629	0.19467	0.751925	0.531324	0.641117	-0.0408096	1.10658	0.973808	1.08791	3	3	3	18	18	18	26.49	0	6.8991	633560000	13
-0.126595	0.0911999	0.137779	-0.0012989	-0.704103	-1.83232	-1.0031	-1.10975	-0.214012	-2.18705	0.259748	0.204472	0.205881	0.313332	0.293161	0.24238	0.129789	-0.143467	0.0535336	-0.0955067	-0.161266	0.226561	-0.754622	-0.53406	-0.0982838	-0.193449	-1.0836	-0.31432	0.360367	0.0866222	0.214487	0.297922	0.001297	-0.23653	-0.992554	0.0282879	0.23127	0.167374	2.45151	7	7	7	19.6	19.6	19.6	40.145	0	269.05	4667600000	126
-0.276522	-0.196716	0.343628	0.307137	-0.0576973	-1.0765	-1.6453	-1.92683	-0.868856	-0.646204	0.784958	0.594601	-1.09197	-1.57173	0.298071	0.105408	-0.771193	-0.164148	0.942923	0.556833	-0.310474	-0.518965	0.343294	-0.247129	-0.087925	-0.505484	0.385174	-0.250507	0.434967	0.435621	0.855925	1.01632	0.0576973	-0.422703	0.483923	0.0615311	0.380222	0.20657	1.66675	5	5	5	8.7	8.7	8.7	84.86	0	29.962	1479200000	84
0.220573	-0.210779	0.00162888	0.302172	-0.418055	-0.848175	-4.12723	-1.19499	-0.708261	-0.853664	0.394087	-0.121992	-0.281645	-0.758354	0.842497	0.311596	0.555414	-1.4759	-0.112553	0.522461	0.258764	0.208456	0.0353146	-0.667522	0.180248	-0.636738	-1.43905	-1.13851	0.471529	0.417543	0.614395	0.571224	-0.191364	-0.00162888	0.667366	0.555473	0.518337	-0.524397	1.45242	5	5	5	31.7	31.7	31.7	23.023	0	10.418	1264500000	34
NaN	-1.40011	-2.02756	-2.11315	-1.72377	-0.125694	-0.192089	-0.424759	0	0.412846	0.340445	-1.75756	0.281456	-0.0437279	0.193142	0.343283	0.754787	0.434513	-0.434849	0.153351	0.83466	0.908388	-0.187048	-1.41083	0.0443306	-0.347815	0.798296	0.35639	0.74226	0.401207	0.74954	-0.0263824	0.392731	-0.205933	0.190781	-0.117626	-0.110168	-0.986387	1.57198	2	2	2	14.1	14.1	14.1	24.241	0	6.3521	735880000	40
-0.424541	-0.0352478	-0.833073	-0.650745	0.129175	-0.523539	-0.638922	NaN	-0.49155	-0.540913	0.704964	0.000549316	NaN	NaN	0.589468	0.698214	0.013113	0.10375	0.173267	0.062767	-0.0774784	-0.809261	-0.65958	-1.33025	-0.437778	-0.0944347	0.55825	-0.108042	0.373089	0.656963	0.467978	0.251217	0.236437	0.0859337	0	-0.380054	-0.271181	0.0866814	3.30413	1	1	1	9.4	9.4	9.4	13.726	0	5.0511	82166000	18
0.540333	NaN	0.178562	-0.0346851	NaN	-0.0278988	-0.44282	-0.480722	-0.157591	-0.304073	0.576363	NaN	-2.96754	-3.62896	1.59796	1.68326	NaN	NaN	0.551167	NaN	-0.22785	-0.224567	0.0771408	-0.0853558	NaN	0.0278969	0.498056	NaN	NaN	NaN	NaN	NaN	NaN	NaN	NaN	NaN	1.2237	0.883068	0.22495	2	2	2	6.5	6.5	6.5	44.075	0	5.1695	58279000	16
-1.08534	-0.653553	0.366737	0.125782	-0.296776	-0.529081	-0.686676	-0.837379	-0.916592	-0.998472	-0.0336494	0.10601	-2.09828	-2.38686	0.245083	0.101025	-0.0637531	-0.510775	0.395641	0.0126629	-1.78488	-1.42395	-0.0126629	-0.0217113	0.432383	0.325773	-0.0599003	-0.417141	0.430065	0.404776	0.693781	0.576548	0.270102	0.370657	0.309536	0.108635	0.665354	0.466812	1.92335	2	2	2	26.6	26.6	26.6	11.764	0	8.9289	3546400000	48
NaN	0.305943	NaN	-0.323418	NaN	-0.727739	-0.687193	NaN	-0.27071	NaN	0.479553	NaN	-0.58703	-0.861328	0.696089	0.376783	0.335302	0.192953	0.430771	-0.185947	0	0.152224	NaN	-0.127756	-0.214577	-0.00875282	0.21068	-0.172644	0.179289	0.1206	0.345495	0.516113	0.555965	0.0784378	-0.00112915	-0.16728	-0.138435	-0.303623	0.815694	1	1	1	4.4	4.4	4.4	49.606	0	15.833	319100000	27
0.379435	0.0380344	0.382357	0.123123	-1.16092	-0.295057	-1.09781	-1.65584	-1.62616	-1.30922	-0.836029	0.131922	-0.728083	-1.05556	0.611391	0.0929432	-0.168653	-1.08057	0.180103	0.587315	-0.0380363	-0.161186	-0.482653	-1.08117	0.0770035	-0.971962	0.264252	0.612741	0.614918	0.254845	0.565403	0.407684	-0.729977	0.0675602	0.376749	0.195835	-0.858198	-0.367113	0.76045	3	3	3	2.2	2.2	2.2	256.59	0	6.7138	319570000	35
-0.0198193	0.0408192	0.0758934	0.0292187	-0.74646	-0.898035	-1.1864	-1.36578	-1.15161	-0.726397	0.302736	0.163387	-0.846622	-1.00389	-0.140211	0.287756	-0.802288	-0.457714	0.257456	-0.0155678	-0.127691	-0.305733	0.0155678	-0.311031	0.453718	0.0378113	0.213856	-0.15778	0.289314	0.310743	0.662683	0.136972	0.360527	0.0257206	0.197504	-0.0491104	-0.117599	0.308121	2.78155	22	22	22	45.6	45.6	45.6	39.992	0	323.31	65358000000	474
NaN	NaN	NaN	NaN	NaN	-1.4095	NaN	NaN	NaN	NaN	NaN	NaN	NaN	NaN	0	-0.449669	NaN	-1.26553	NaN	-1.05527	NaN	NaN	NaN	NaN	0.240412	0.359177	-0.302805	-0.322542	NaN	NaN	0.622379	-0.248257	0.617762	0.792282	NaN	NaN	1.32698	1.14473	2.3323	1	1	1	7.9	7.9	7.9	21.576	0.0010076	3.4825	96462000	3
0.088932	-0.0191402	-0.456924	-0.606346	-0.338501	-0.784784	-1.35805	-1.83759	-2.07673	-1.55789	0.271112	-0.127804	-1.30675	-1.65961	0.469999	-0.247271	0.351837	0.0499687	0.45422	-1.15884	0.33202	-0.810686	-0.102781	-0.236404	0.0191383	0.304459	0.156109	-0.699644	0.248384	0.321701	0.954733	0.353802	0.676611	0.0628338	0.153606	-0.616581	0.157705	0.184227	2.49556	6	6	6	22	22	22	37.639	0	127.59	2575600000	69
-0.467619	-0.496284	-0.0240192	-0.377842	-1.08585	-0.400433	-0.376818	-1.61368	-0.340128	-0.593115	0.329712	0.439821	-0.380718	-1.16074	0.320101	0.124838	-0.882528	-1.08242	1.15891	0.694115	-1.09898	-0.645006	0.151453	0.0698662	0.144577	0.302158	-0.991007	-1.5838	1.13962	0.376255	0.771627	0.508801	0.351316	-0.0486698	0.0240173	0.130907	0.63693	0.420898	2.51222	9	9	9	19.9	19.9	19.9	53.348	0	138.43	14026000000	193
-2.4528	-0.558529	-0.737391	-0.168633	-0.166256	-0.401676	-0.79125	-1.07016	-0.572884	-0.313742	-0.131653	-0.853651	-0.956766	-0.852434	0.771284	0.0957851	0.363226	0.084341	0.285997	0.141455	-0.87516	-0.458843	0.00884247	-0.173573	0.14687	0.280447	0.716013	0.246643	0.145044	0.159157	1.34155	0.684391	1.24817	0.162273	0.0464802	-0.242195	1.06991	-0.00884056	2.98127	10	10	10	18.5	18.5	18.5	67.396	0	96.147	2973300000	121
-1.32003	-0.650095	0.635664	0.220604	-0.609934	-0.0253696	-0.0295467	-0.383831	-0.787271	-0.57696	0.142851	0.0595856	-0.11195	0.160526	0.540974	0.245819	0.19013	-0.168623	0.780043	1.0641	-0.946159	-1.20796	-1.13198	0.643707	0.0253696	-0.888191	-1.61406	-0.348837	-2.04345	-0.185999	0.0671024	0.42848	-0.325285	0.184523	0.461441	0.45306	0.671309	0.48073	1.84548	5	5	5	18.1	18.1	18.1	27.387	0	16.956	1607000000	58
-0.29483	-0.643188	-0.500628	-0.190929	NaN	NaN	NaN	NaN	-1.57388	-1.18178	-0.665808	0.167479	NaN	NaN	-0.059166	-0.309381	0.396698	0	1.67292	1.61356	-0.203346	-0.584545	0.843988	1.01849	-0.258917	0.910095	1.99731	-0.967802	0.104557	1.30779	0.869595	0.872784	-1.06563	1.92434	-0.0472794	0.96497	1.28612	NaN	1.52017	4	4	4	12.9	12.9	12.9	46.434	0	8.5551	94172000	20
NaN	NaN	0.0507526	NaN	NaN	-1.59361	NaN	NaN	NaN	NaN	-0.365526	NaN	NaN	NaN	-0.00924873	-0.160164	NaN	NaN	-0.117121	0	NaN	NaN	-0.627771	-0.154978	0.592505	0.596401	NaN	NaN	1.04666	0.356144	0.230639	0.780003	NaN	NaN	-0.374872	NaN	NaN	0.48974	1.06429	1	1	1	12.1	12.1	12.1	17.849	0	5.6322	68731000	5
0.0283833	-0.242022	-1.77406	-1.85493	0.181957	-2.66056	-2.17677	-0.323997	0.301437	-0.0742474	0.334047	-1.98058	-0.108889	-0.3356	0.683821	0.54467	0.406063	0.516092	0.813963	-2.54261	-0.0283813	0.335579	-1.91455	0.646769	-1.86223	NaN	0.419306	0.522902	NaN	0.348141	0.669317	0.0895119	-1.56205	-2.17677	0.0359192	0.254469	-0.0925808	-1.6371	0.26442	2	2	2	5.4	5.4	5.4	55.762	0.00053648	4.0946	234150000	8
-1.30106	-0.731016	0.443874	-0.736214	-0.123163	-0.692871	-0.740414	-2.24522	NaN	NaN	-0.61886	-0.0820732	-2.23381	NaN	1.06627	0.668198	-0.146524	-0.0486164	0.789091	-1.19979	0.725435	-1.00235	0.69453	0.113615	-0.438335	0.799976	-0.269857	0.0678616	1.00153	0.0486164	1.03649	0.768978	0.703161	1.01636	0.413069	NaN	-0.525366	0.090271	1.75722	5	5	5	19.3	19.3	19.3	42.116	0	16.706	267350000	13
-0.0987282	-0.208103	-0.169113	-0.217293	-1.75496	-0.962673	-0.339813	-2.43523	-0.681927	-2.25793	0.960161	0.696321	NaN	-1.25246	0.489761	0.332226	0.1404	-0.312117	-0.510683	0.064642	-2.06756	-1.82865	0.450396	0.125856	0.150068	0	-0.221859	-0.443834	0.968428	0.514235	1.46996	0.94038	0.555075	-0.574532	0.236855	0.297777	0.460014	0.0567818	2.68415	3	3	3	8.9	8.9	8.9	50.579	0	23.245	619380000	47
-0.269173	0.688559	-0.0139389	-0.20575	-3.92717	-1.71464	-0.588181	-1.34341	-1.10419	-0.376276	0.807623	0.629824	-1.59713	-2.48426	0.446072	0.488667	0.155087	-0.0237923	0.179598	0.0759869	-0.103153	0.16102	0.00442886	-0.673937	0.565968	0.1236	-0.682411	-0.489149	-0.0824089	0.416042	0.38958	0.447172	0.217188	-0.00443077	0.232981	-0.114107	0.661898	0.38522	1.30605	6	6	6	11.4	11.4	11.4	92.301	0	95.7	2132900000	101
-0.631546	-1.12256	0.446232	-0.603132	0.432085	-0.547228	-1.06582	-1.65569	-0.980314	-0.879639	-0.764553	-0.657972	-0.907213	-2.51652	1.02348	0.525545	-0.00409317	-0.212749	0.591892	0.479431	0.00409508	-0.270258	0.432831	-0.552485	1.29851	0.938299	-0.0332813	0.0134945	1.13477	0.40304	0.661701	0.331383	1.44002	0.524298	-0.258268	-0.215288	0.362915	0.435036	2.07609	3	3	3	17.9	17.9	17.9	13.745	0	61.338	1394200000	54
-0.49416	-0.216366	0.290899	-0.762077	-0.187141	-0.450428	-0.248466	-1.66499	-0.897659	-0.446911	0.54084	0.462187	-1.70336	NaN	0.400696	0.0223637	-1.18331	-1.17171	0.449623	0.198479	0.200148	-0.598244	0.465284	-0.00679207	0.190498	0.291561	-0.571291	-0.618456	-0.0840054	0.566082	0.566828	0.463791	0.575701	0.518339	0.226763	-1.34826	0	0.60059	0.971318	4	4	4	9	9	9	65.349	0	9.1494	716480000	27
-0.4042	-0.0642796	-0.00468636	0	-0.323805	-0.891283	NaN	NaN	0.053978	-0.257067	0.148819	-0.259901	NaN	NaN	1.04496	1.04748	0.931759	0.502918	0.268276	0.469007	-0.991093	-0.861441	-0.528952	-0.103016	0.166687	NaN	NaN	-0.209665	0.00866508	0.408733	-0.100767	-0.854008	NaN	NaN	0.291901	NaN	0.986109	0.86384	2.47182	1	1	1	12.5	12.5	12.5	16.114	0	4.7699	155500000	19
-0.425037	-0.56609	0.147308	-0.0259876	-0.313951	-0.336592	-0.612074	-0.797779	-0.590033	-0.76857	0.164106	0.169186	-0.512739	-2.84598	0.13764	0.191633	0.0335026	-0.231499	0.579176	0.336681	-0.286516	-0.351231	-0.122284	-0.288462	0.169315	0.213612	-0.147259	-0.0691547	0.709429	0.641047	0.609005	0.559174	0.00356865	-0.00356674	0.154419	0.0359287	0.413332	0.279774	1.53249	4	4	4	22.1	22.1	22.1	26.133	0	28.799	3759800000	111
-0.370108	-0.281017	-0.457205	-0.106478	-0.71431	-0.595047	-1.04783	-1.35405	-1.79177	-0.815214	-0.307934	0.328558	-0.455141	-1.72986	0.950428	0.302315	-0.0727253	-0.301807	0.501879	0.0560226	-0.922403	-1.05617	-0.264542	-0.0236645	0.6465	0.453369	0.0236626	0.343739	0.917776	0.869207	1.07806	0.778885	0.791502	0.501017	0.266779	0.308434	0.804476	0.802496	4.68666	13	13	13	16.6	16.6	16.6	107.37	0	99.94	2940800000	119
-0.946493	0.061655	0.388527	-0.497793	-0.313143	-0.771992	-1.74794	-1.81538	-0.43836	-0.881153	1.03174	-0.166021	-0.265419	-1.15244	0.0264645	-0.00395393	0.306383	0.411634	0.468544	-0.197464	0.320621	0.0928764	0.00395393	-0.16465	-0.295424	-0.117008	0.250114	0.192774	0.885862	0.0894318	0.815382	0.575876	0.678782	0.105057	0.728786	-1.44265	-0.00935936	-0.323921	2.02978	13	13	13	5.3	5.3	5.3	419.03	0	48.609	687560000	76
-0.437092	-0.658178	0.223972	-0.183554	-0.452671	-0.939188	-0.803516	-0.959242	-0.516006	-0.863087	0.326992	0.0310783	-1.06245	-1.31452	0.452942	0.357855	0.0869312	-0.400923	0.61479	0.0052433	-0.568455	-0.123968	-0.00773621	-0.0799179	0.487377	0.363388	-0.0052433	-0.379404	0.704645	0.493317	0.933666	0.370121	0.187996	-0.062149	0.486975	0.0333939	0.742615	0.203453	3.3794	23	23	23	21.5	21.5	21.5	146.26	0	323.31	4965200000	305
NaN	NaN	NaN	NaN	-0.124592	-0.667521	0.214067	-0.358553	0.0770054	-0.390308	NaN	NaN	NaN	-1.10357	0.900616	0.607178	NaN	0.201773	NaN	NaN	NaN	-0.908928	0.428198	-0.0770035	NaN	NaN	0.699661	NaN	NaN	NaN	NaN	NaN	NaN	NaN	NaN	NaN	NaN	NaN	0.178185	1	1	1	10.6	10.6	10.6	11.656	0	41.497	29990000	15
-0.356012	-0.791815	-0.0207348	0.123852	0.130871	-0.497417	-0.58824	-0.82807	-0.0834999	-0.632069	0.0997143	0.325214	NaN	NaN	0.654396	NaN	-0.0923386	0.112358	0.632261	NaN	NaN	NaN	-0.0613384	-0.519066	NaN	NaN	-0.414124	-0.539274	0.50308	NaN	0.826122	NaN	0.362352	NaN	NaN	0.0207367	0.936342	0.818731	4.38627	1	1	1	4.3	4.3	4.3	34.012	0.0053333	2.5213	141930000	7
-0.541142	-1.55159	0.0778217	0.198944	-1.21399	-2.6962	-0.874384	-1.18394	-2.00785	-0.00352287	0.67041	-0.384068	-3.10423	-1.86236	NaN	-2.65737	0.0445366	-2.28819	-0.0241776	-0.263725	0.470209	0.901505	0	-0.556995	0.235569	0.566908	-2.01073	-2.119	0.934435	0.225811	0.761023	0.744577	0.450188	0.589249	0.474754	0.118221	0.407543	0.475231	2.36885	3	3	3	2.5	2.5	2.5	175.18	0	6.9926	300770000	16
-1.51872	0.111128	0.668816	0.321257	-1.00128	-2.1411	-0.492914	-0.908232	-1.22603	-0.538311	-0.701597	0.472664	-5.84342	-5.03049	0.672539	0.347179	0.062542	-0.983431	0.284943	-0.219561	-1.51763	-1.83156	-0.0625401	-0.167395	0.620012	-0.563805	0.290466	-1.58091	0.541864	0.387144	0.439085	0.911823	0.372812	-0.198318	0.21147	0.381227	0.884691	0.516924	1.01368	7	7	7	20	20	20	57.806	0	24.202	957790000	61
NaN	NaN	NaN	-0.217148	-0.846169	NaN	0.121918	-0.961697	NaN	-0.072525	NaN	NaN	0.278379	NaN	0.518696	0.38381	0.912653	NaN	0.46842	-0.460238	NaN	0	0.42909	-0.681305	NaN	-0.096014	0.289528	NaN	0.126448	NaN	NaN	-0.845161	0.574757	-1.28387	NaN	0.303139	-0.0248928	-0.29587	0.863584	1	1	1	15.3	15.3	15.3	11.668	0.0019066	3.0147	60750000	5
-0.716221	-0.761005	0.0571022	-0.0635223	-0.101698	-0.219	-0.770678	-1.18429	0	-0.617718	0.223375	-0.162956	NaN	-1.58495	0.324209	-0.142914	0.471813	0.0636177	0.645977	0.285341	0.189142	-0.0463009	-0.922836	-1.39721	0.0265675	-0.228308	0.489407	0.0522175	1.08419	0.803129	1.04675	0.682673	0.790354	0.00135803	-0.432964	-0.623426	0.298218	-0.0161247	1.56341	1	1	1	12.9	12.9	12.9	9.5041	0	14.336	615310000	29
0.470495	-0.0791492	0.310997	-0.661772	-0.211578	-0.722733	-0.745085	-1.08011	-0.359472	-0.994343	-0.286312	0.208595	-1.06197	-1.22557	0.474007	0.199114	0.133368	-0.489569	0.491701	0.128242	-0.119642	0.134836	-0.210918	-0.672977	0.164188	0.101341	0.0322514	-0.233295	0.766783	0.600803	0.80209	0.697948	0.549545	0.111952	0.00819778	-0.318213	-0.00819778	-0.0408669	1.75744	9	9	9	10.4	10.4	10.4	115.35	0	30.064	1643100000	100
-0.472921	-0.236998	0.496613	0.0575581	-0.0447998	-0.508873	-0.966383	-0.773397	-0.586489	-0.816664	-0.0934391	0.181255	-0.396158	-0.812571	0.603119	0.215483	-0.317844	0.309635	0.11754	0.385824	-1.35523	-0.890121	-0.0120811	-0.249008	0.384338	0.345182	-0.387148	-1.05914	0.978025	0.825693	1.48874	1.26582	0.19558	0.335865	0.0120792	-0.186558	0.852255	1.18992	3.8863	8	8	8	48.8	48.8	48.8	23.133	0	61.936	3799500000	149
-0.496323	-0.494324	NaN	-0.275024	-0.716429	-0.0466385	-0.447285	-3.36668	-2.8438	-0.265848	0.248636	0.653217	-0.940039	NaN	NaN	0.138075	-0.940771	0.144453	0.144749	0.245281	-1.19788	-1.92645	-0.268211	0.100424	0.685921	-1.64788	0.0466404	0.261862	1.24544	2.30066	2.21764	0.609695	0.35787	0.869326	NaN	-3.37922	1.98537	-1.90363	0.910856	5	5	5	8.4	8.4	8.4	77.872	0	13.922	220080000	15
-0.676346	-0.0655441	0.277248	-0.154821	-1.18698	-0.284948	-0.941622	-1.01961	-1.03786	-0.23341	-0.114435	0.756903	-1.33624	-0.798882	0.978901	-0.105286	0.70714	0.43965	0.421717	-1.16649	0.0964088	-0.417336	-0.692656	0.0655422	0.757772	-0.0999794	0.747707	-0.738483	0.45668	0.440535	0.807449	0.618332	0.821573	0.608206	0.4319	-0.214693	0.557026	0.222219	2.22623	5	5	5	24.1	24.1	24.1	24.16	0	37.695	888290000	59
-0.394655	-0.203011	-0.0308876	-0.25345	-0.275137	-0.645618	-1.38279	-1.36168	-0.817978	-2.46506	0.0308876	0.031599	-1.33796	-3.66307	0.758955	0.587275	0.441515	0.185982	0.36577	0.0499249	-0.177204	-0.251165	-0.648312	-0.78273	0.101637	-0.254316	0.415565	-1.12818	0.49478	0.221304	0.843035	-0.0377979	0.294428	0.217327	0.294321	0.0407581	0.410101	0.175243	1.29059	9	9	9	24.2	24.2	24.2	48.292	0	323.31	7889500000	165
0.0723381	-0.0723362	NaN	NaN	NaN	NaN	NaN	NaN	NaN	NaN	0.635939	NaN	NaN	NaN	NaN	NaN	NaN	NaN	NaN	NaN	-1.07398	NaN	NaN	NaN	NaN	NaN	NaN	NaN	NaN	NaN	NaN	NaN	NaN	NaN	NaN	NaN	NaN	NaN	0	2	2	2	9.4	9.4	9.4	41.882	0.00053505	4.0757	22384000	2
-0.998814	-0.795654	0.84186	NaN	-0.433266	0.462486	NaN	-0.454584	0.205446	-1.07198	-0.228308	NaN	NaN	NaN	NaN	0.191002	0.781366	NaN	-1.47301	0.388834	-1.29906	-0.792248	-0.146906	-0.180063	0.945887	0.115961	-1.60881	0.568308	0.29258	NaN	0.155954	-0.115959	1.52922	0.879267	NaN	NaN	-0.749487	1.03614	0.531426	1	1	1	3	3	3	55.494	0.0032864	2.8972	218270000	8
-0.881582	NaN	0.953768	-0.223469	-2.33302	-0.542889	-0.296928	-2.60899	NaN	NaN	0.497692	0.593569	0.219751	0.310534	NaN	-1.74095	-1.87071	-0.0362644	-1.83211	NaN	0.392731	0.515417	0.621632	0.548399	0.0470543	0.364107	-1.22381	NaN	1.14706	-0.552532	0.664785	0.0362625	-0.0650253	NaN	0.513575	-0.365963	-0.728233	NaN	0.800516	2	2	2	5.7	5.7	5.7	62.076	0	5.2506	104040000	6
-0.804407	0.258938	0.212933	-0.0266018	-0.488039	-1.07095	-0.696241	-0.917568	-0.2507	-1.08773	0.458073	0.420887	-0.352468	-0.267023	0.781689	-0.0513821	0.194187	-0.452534	0.133207	-1.09771	-0.879332	-0.389967	-0.7194	-0.374155	0.0569897	0.233137	0.105486	-0.420095	0.306164	0.678915	0.513226	0.450178	-0.145094	0.322777	0.0581131	0.0266018	0.2931	0.316139	2.52002	6	6	6	18.9	18.9	18.9	35.387	0	90.531	10977000000	206
-0.121845	0.00209999	-0.442293	-0.575809	NaN	-0.00209999	-1.55771	NaN	NaN	-0.661478	0.488104	0.190027	NaN	-0.85401	0.204309	0.2328	-2.1482	-0.884663	0.726837	0.0574226	0.110765	0.059679	1.05332	0.472986	0.599874	0.154495	-0.275785	-0.238434	1.68692	1.00057	-1.14961	-0.951611	-0.242998	-0.320658	0.715193	1.19301	-0.0380268	-1.18214	0.495869	3	3	3	8	8	8	58.253	0	6.1922	237960000	18
-0.427147	-0.367058	-0.202709	-0.0228291	-0.36931	-0.748331	-0.634621	-1.00041	-0.699125	-0.726229	0.350748	0.350891	-1.52378	-1.51572	0.0786972	-0.696041	0.121897	-0.382017	0.324863	0.355009	-0.240612	-0.417582	-0.0965233	-0.274111	0.368973	0.610718	0.0228271	-0.381439	0.580328	0.748423	0.973328	1.14592	0.497719	0.734213	0.49519	0.356983	0.389837	0.319822	4.41534	8	8	8	30.2	30.2	30.2	37.034	0	323.31	22267000000	270
NaN	-1.90642	0.249813	0.149223	-0.684189	-0.994108	0.0537529	-0.320612	-0.968065	-1.05778	-0.0138702	0.355772	-0.32258	-0.75563	0.255737	-0.092844	-1.12451	-1.24018	1.49813	1.35184	NaN	-2.16025	0.756613	0.614771	0.246292	0.206383	-1.13044	-1.06571	0.963617	1.17619	0.748331	0.402401	-0.268673	-0.490826	-0.0987625	0.0138721	0.644457	0.584894	1.10448	1	1	1	25.9	25.9	25.9	6.9219	0	32.422	1040000000	42
-0.328451	-0.165989	-0.00225258	0.00225067	-0.256405	-0.815458	-1.06203	-1.38805	-0.720018	-0.914742	0.181442	0.136736	-1.54869	-1.73999	0.349789	0.201614	-0.173325	-0.299639	0.223278	0.0763435	-0.29912	-0.912619	-0.256182	-0.843472	0.70088	0.326593	-0.406275	-0.177509	0.713552	0.484791	1.30858	1.03863	0.863682	0.495913	0.333572	0.211454	0.884975	0.606632	4.0581	18	18	3	26.9	26.9	4.7	98.559	0	239.6	12376000000	283
0.122328	-0.0947762	-0.102665	0.00120926	-0.423944	-0.582005	-1.11207	-1.92673	-1.1369	-1.33535	0.761419	0.44112	-0.816874	-2.84646	0.0280609	0.227432	-0.369682	-6.47773	0.638067	0.410322	0.603392	0.206175	-0.900764	-0.88265	-0.192152	-0.00121117	-6.68729	-0.623745	0.766592	0.435949	0.454699	0.268343	0.109253	0.376711	0.398937	0.20631	-5.10796	0.273382	0.110281	2	2	2	8.8	8.8	8.8	16.954	0	83.33	1943800000	28
-0.266609	0.110006	0.497118	-0.788292	0.0176544	-0.669102	NaN	-2.13531	-1.26302	-0.409754	-0.47084	0.441792	-1.4614	-1.37191	1.13626	0.46669	0.574001	0	1.26163	-0.0331383	-0.371815	0.144602	-0.919338	-0.501301	0.656446	0.382681	0.374992	-0.061367	-0.0659466	0.474014	-0.152744	0.773666	0.486767	-0.361748	0.932713	0.385611	-0.815491	0.181892	0.774067	4	4	4	8.9	8.9	8.9	60.224	0	8.6411	387860000	54
NaN	-0.0352764	0.231562	-0.0256023	-3.30375	NaN	-0.699511	-2.15891	-0.259727	-0.978806	1.09287	0.0196362	-0.0196381	-0.20615	0.686716	0.288582	-0.0783348	-0.326155	0.521828	0.282387	0.316307	-0.0674362	0.414196	-0.93334	0.358559	-0.521605	-0.484474	-0.270519	0.740952	1.31007	1.22412	1.07746	0.669571	1.09137	-0.687462	0.795698	0.151421	-0.17713	2.86549	4	4	4	5.9	5.9	5.9	134.09	0	8.6206	122490000	7
-0.0937881	-0.0128555	-1.64049	0.0230427	-0.166943	-0.62002	-4.96435	-5.05872	-4.11362	-0.642252	0.459671	0.210823	-3.75801	-5.6998	0.280518	0.128691	-0.179625	-0.130421	-0.794556	0.216396	0.0651836	0.0378513	-0.471088	-1.07074	0.0793076	-0.216488	-2.20365	-0.357101	0.941263	0.749632	0.652203	0.453758	0.3071	0.0128574	0.0917473	0.132959	0.539791	0.533251	1.47461	5	5	5	36.2	36.2	36.2	17.505	0	45.503	3579400000	126
0.136223	-0.634468	0.264256	0.0716991	-1.65863	-0.43527	-0.399313	-1.4169	-0.767653	-0.680769	0.238419	0.0941887	NaN	-0.716764	-0.770864	0.276007	0.288774	-0.0310268	0.820011	-0.00510406	0.869535	0.173862	0.24721	-0.455904	-0.496355	-1.38288	1.03111	0.0422077	0.547483	0	0.97431	0.805506	-0.458242	0.667097	-0.305779	-0.902651	0.601044	-0.0682087	1.13163	3	3	3	12.8	12.8	12.8	17.21	0	32.756	367000000	68
-0.271065	-0.470673	-0.450617	-0.665411	-0.118032	-0.765417	-2.17509	-0.964464	-0.363008	-1.77536	0.223391	-0.0414925	-0.492447	-0.468958	0.257927	0.00695801	-1.45724	0.11466	0.66938	0.261641	0.56769	-0.0754871	0.639334	-0.439606	0.891661	0.284256	0.538136	0.22682	0.461569	0.213558	0.387798	1.08209	-0.00695992	0.228376	-0.672943	-0.0448704	0.287901	0.0849457	3.47003	7	7	7	15.6	15.6	15.6	60.601	0	95.049	769950000	55
0.393404	-0.296267	NaN	0.0168285	-0.431232	NaN	-0.94035	NaN	-0.571951	NaN	0.754868	0.382355	-0.539179	NaN	-3.0304	0.146935	NaN	-1.01486	0.688599	0.561998	NaN	NaN	-0.0168285	-0.506575	-1.26658	0.0387249	-0.0986767	-0.472555	0.827772	0.582533	1.37849	0.674538	-2.97888	0.521076	-3.22224	0.166853	-1.4776	0.68989	0.00103996	2	2	2	5.4	5.4	5.4	94.004	0	5.7531	381550000	19
NaN	NaN	-0.909323	NaN	NaN	NaN	NaN	NaN	NaN	NaN	NaN	NaN	NaN	NaN	NaN	-0.281429	NaN	NaN	-0.30452	0.272964	NaN	NaN	-0.561781	NaN	0.510174	NaN	NaN	-1.01003	0.436192	0	0.55065	0.0229282	NaN	NaN	-0.211826	-1.17961	0.816622	1.21758	0.321081	1	1	1	4.9	4.9	4.9	32.749	0.00051867	3.7571	14469000	7
-0.202278	-1.63547	-0.895821	0.46661	-0.361246	-0.30246	-0.747084	-0.984566	-1.38523	0.0231895	0.972958	1.14161	-1.317	-1.6527	0.363859	0.170223	-0.566072	-0.850592	0.18021	-0.0231895	0.561689	0.303448	-0.417686	0.227552	0.566616	-0.515366	-1.06142	-0.929756	1.24486	1.2641	0.437973	-0.24003	0.712486	0.324831	0.240604	-0.145182	0.0922604	0.282589	1.60957	4	4	4	10.9	10.9	10.9	48.617	0	323.31	1402400000	55
-1.59612	-1.37407	0.0846672	0.481651	0.204399	-1.04254	-0.822195	-0.793194	-1.03933	-0.86112	0.133686	0.49819	NaN	NaN	-0.203842	-0.299919	-0.224905	-0.467918	-0.647869	-0.045826	NaN	-1.80697	0.314632	-0.33729	0.450838	0	0.490763	0.266809	0.512377	1.00384	0.68206	0.478127	0.330606	0.623114	-1.14066	-0.0428829	0.303307	0.068203	1.75447	4	4	4	17.8	17.8	17.8	35.153	0	55.374	630430000	75
-0.189671	0.055006	NaN	-0.125214	NaN	-0.139507	-0.743593	-0.572227	-0.595028	-0.723438	0.103399	0.328693	NaN	-1.98673	NaN	0.414612	NaN	0.143639	0.708115	0.245392	-1.52939	-0.923113	-0.379213	-0.228535	0.422991	0.250038	-0.149914	0.162149	0.514549	0.684383	0.461868	NaN	0.0370789	-0.295778	-0.0370789	-0.350983	1.02453	0.0696259	0.784165	2	2	2	8.8	8.8	8.8	46.421	0	11.587	278370000	38
-0.156467	-0.34396	-0.0888996	-0.484659	-0.0190506	-0.448526	-0.813019	-1.36472	-0.362822	-0.841074	0.51671	0.382713	-0.721693	-0.813717	0.434725	0.242611	0.197542	0.273664	-0.420021	0.0834923	0.12199	0.146488	0.051878	-0.526049	0.0648575	-0.0769615	0.563953	-0.0679741	0.70994	0.724791	0.815605	0.986662	0.67024	0.710999	-0.312027	-0.696352	0.0190506	-0.692217	2.04366	11	11	10	4.8	4.8	4.5	363.73	0	323.31	2023200000	178
-0.684166	-1.3555	0.0592327	-0.0540791	0.200581	-0.262447	-0.951216	-1.06652	-0.216606	-0.822262	0.0540791	0.0970211	-1.35391	-2.61528	0.754623	0.239958	0.621279	0.2038	0.430338	-0.117033	-0.374166	-0.915083	-0.15498	-0.30036	0.605883	0.638559	0.224398	-0.116472	0.591608	-0.107296	0.648949	0.889912	0.958391	-0.0930882	0.447866	-0.149916	0.863264	0.720953	1.65177	10	10	10	27.6	27.6	27.6	43.339	0	116.42	2261900000	172
NaN	NaN	NaN	NaN	NaN	NaN	NaN	NaN	NaN	-0.883537	NaN	NaN	NaN	NaN	0.580811	-0.384829	-0.751392	NaN	-0.135632	NaN	NaN	NaN	0.135633	NaN	1.00694	-0.582571	NaN	NaN	NaN	-0.613447	NaN	0.394093	0.650316	0.305733	-0.237278	NaN	0.492422	NaN	0.201715	2	2	2	6.2	6.2	6.2	51.752	0.00052521	3.8718	37728000	4
-0.479876	NaN	NaN	-0.0160294	0	-0.461847	0.0672436	-0.348595	-0.201406	-0.318306	0.414385	0.363276	NaN	NaN	NaN	0.860466	0.208673	0.0987587	NaN	NaN	-0.148005	-0.354372	0.319082	-0.117247	-0.502644	0.0543442	0.27902	-0.103754	0.38975	0.581005	0.135126	0.188784	-0.0296345	-0.463518	0.346699	-0.266878	0.19088	-0.204527	2.22257	1	1	1	5.7	5.7	5.7	27.01	0.0028262	2.9276	145710000	25
-0.529224	-0.395172	0.21213	0.0951481	-0.0311508	-0.267744	-0.613739	-0.976364	-0.489485	-1.02545	0.223045	0.258284	-1.63603	-1.96944	0.655312	0.138239	0.321047	-0.0403576	0.36264	0.0734367	-0.879257	-1.06301	0.115454	-0.243195	-0.224911	0.189386	-0.115084	-0.580219	0.697851	0.579481	0.423491	0.180674	0.34292	0.277664	0.153187	0.0311489	-0.147446	-0.52673	0.971552	5	5	5	30.8	30.8	30.8	23.686	0	69.425	3136000000	154
-0.56493	-0.195601	0.181625	-0.0485191	-0.588921	-0.717558	-0.796852	-1.36433	-0.933876	-1.23742	-0.0177345	0.11371	-1.03334	-1.56696	-0.0129433	0.0627728	-0.0429859	-0.27496	0.156652	-0.190479	-0.409506	0.0129433	-0.527782	-0.793922	0.26453	0.145443	0.031311	0.0440025	0.0179329	0.305058	0.833178	0.725744	0.517208	0.438339	0.467913	0.40885	0.749241	0.619822	4.6601	25	23	23	31.2	29.4	29.4	92.146	0	323.31	28902000000	482
-2.42007	-0.665142	0.368402	-0.0199375	-0.248274	-0.618713	-0.838243	-1.50016	-0.307213	-0.840864	0.150158	-0.416836	NaN	NaN	0.0199356	-0.059761	-1.46657	-1.18545	0.626312	0.468102	-1.15321	-1.42824	-0.446072	-0.412127	0.0901356	0.179647	0.457296	0.202637	0.934572	0.863945	1.00718	0.657047	0.458673	0.30567	0.233448	-0.227825	0.334177	0.217583	2.44034	3	3	3	7.5	7.5	7.5	67.97	0	11.992	410680000	46
-0.240913	-0.332214	0.940195	0.52161	-0.307568	-1.77549	-0.435286	-0.85951	-0.858471	-0.953636	0.218681	0.526064	-1.07823	-0.700508	1.00387	0.268707	0.256182	-0.166603	0.306248	0.0747623	-4.82201	-2.4967	-0.00515175	-0.319748	0.628181	0.0246906	-1.41225	-0.911379	0.55496	0.489487	0.278708	-0.709137	0.190966	-0.271458	0.403265	0.00514984	0.88236	0.678375	1.66757	4	4	4	12.3	12.3	12.3	30.804	0	238.61	1518500000	55
0.22286	NaN	NaN	NaN	-0.384077	NaN	-0.416693	-1.05226	NaN	NaN	NaN	NaN	0.350267	NaN	0.739349	0.516071	-0.244921	0.0876808	-0.189676	NaN	NaN	NaN	NaN	NaN	1.20079	0.319454	0	NaN	0.244951	NaN	NaN	-0.321241	NaN	-0.506495	NaN	NaN	NaN	-0.303017	1.1803	1	1	1	11	11	11	17.745	0	13.512	25094000	6
NaN	NaN	NaN	NaN	NaN	-1.95201	NaN	NaN	NaN	NaN	NaN	NaN	NaN	NaN	NaN	NaN	-1.41308	NaN	-1.25248	NaN	NaN	NaN	NaN	NaN	0.453827	0	NaN	NaN	0.154629	-0.656738	1.29278	0.579079	-0.549646	NaN	-0.410994	NaN	0.677322	0.220554	1.48422	1	1	1	6.1	6.1	6.1	34.264	0	5.1337	42849000	4
-0.166538	0.223148	0.216076	-0.19215	-0.436295	-0.8241	-0.852186	-1.34575	-0.372362	-0.647827	0.276745	0.355225	-0.656353	-1.18166	0.350157	0.0293999	0.152134	-0.252911	0.382494	0.522583	-0.468525	0.0125408	-0.0750256	-0.485022	0.163385	-0.115788	0.46175	0.213953	-0.0424118	0.164125	0.431435	0.330917	0.296999	-0.127998	0.25112	-0.0125408	0.272909	-0.0736485	1.63781	27	27	27	4.1	4.1	4.1	1232	0	207	2487900000	334
NaN	-0.687538	-0.615694	0.546045	NaN	0	NaN	NaN	NaN	-0.283104	NaN	0.474129	NaN	NaN	1.33218	-0.65341	NaN	0.297644	-1.99921	0.373066	NaN	-1.59659	NaN	-1.8281	-0.123768	0.0842972	0.66971	NaN	1.05457	1.26939	0.358217	-1.45127	-0.361927	-1.33523	NaN	0.668465	-0.854761	0.516716	0.110422	3	3	3	8.2	8.2	8.2	43.826	0	5.7754	235600000	12
-0.431929	-0.21493	0.415257	-0.339649	-0.10722	-0.91935	-0.966295	-1.33066	-0.735514	-0.740282	0.101006	0.133118	-0.361296	-0.999912	0.379896	0.0346966	0.0342712	-0.142889	0.196287	-0.0342712	-0.172577	-0.524097	-0.321655	-0.533583	0.232557	0.157913	-0.119228	-0.136639	0.556435	0.737925	0.571453	0.784412	0.262745	0.466145	0.183184	0.16828	0.640755	0.569695	5.21997	13	13	13	13.5	13.5	13.5	144.97	0	79.756	3846200000	145
-1.42283	-0.172634	0.265383	-0.400362	-0.762009	-0.514656	-1.17433	-1.2409	0.01618	-0.162228	0.422663	0.248756	0.0691013	0.0363731	0.985113	0.739334	-0.628513	-0.777094	-0.299591	0.390717	0.246109	-0.288979	-0.807842	-0.76882	-0.509022	-0.01618	-1.1001	-1.54369	0.749382	0.505909	0.971272	0.061842	0.59161	0.150549	0.268227	0.108503	0.360064	-0.173668	3.44781	8	8	8	12.7	12.7	12.7	96.526	0	44.476	1959600000	88
0.468731	0.293118	0.290516	-0.157686	-0.840597	-1.02075	-0.99222	-1.1934	-0.432219	-0.80089	0.0516357	0.622499	-0.687523	-0.682711	1.03156	0.409933	-0.0524979	-0.357126	0.151855	-0.710161	0.454905	0.185734	0.0426998	-0.000413895	0.756931	-0.193287	0.545177	-0.14397	-0.423138	0.0323982	0.172064	0.0787239	-0.111063	-0.0219803	0.461395	0.000413895	0.577801	-0.488379	1.24858	2	2	2	6.3	6.3	6.3	49.405	0	5.8365	87622000	34
-0.0475235	-0.212524	0.320116	0.0625534	-0.665386	-0.521715	-0.595917	-0.903694	-0.29183	-0.478649	0.0980759	0.22385	0.338177	-0.119011	1.04053	0.466091	0.237427	-0.0621662	0.275095	-0.976864	-0.317829	-1.44682	-0.169672	-0.364174	0.0634403	-0.0456104	0.0855732	-0.398937	0.477785	0.126389	0.284447	0.367075	0.247368	0.0173664	0.259678	0.187315	-0.0173683	-0.0960236	2.16634	16	16	16	33.4	33.4	33.4	57.399	0	185.99	28505000000	568
NaN	NaN	0.398594	-0.0339451	0.00481987	NaN	-0.704817	-4.43064	-0.00481987	NaN	NaN	NaN	NaN	NaN	0.793913	NaN	0.596357	-0.106466	0.843637	-2.06909	NaN	NaN	-0.527519	NaN	NaN	NaN	0.122074	0.333921	NaN	NaN	NaN	NaN	NaN	NaN	NaN	NaN	NaN	NaN	0.215526	2	2	2	18.8	18.8	18.8	15.265	0	4.7741	113320000	7
-0.532181	-0.340986	-0.173164	0.095993	-0.894964	-0.596336	-0.930487	-0.95623	-0.524773	-0.764748	0.0189838	0.0190983	0.592646	0.52203	1.05067	-0.0189838	0.280375	0.0807419	-0.212139	-0.48708	-0.869967	-0.866701	0.0768623	-0.0330849	0.348625	0.125385	-0.714172	-1.00844	0.416214	0.410843	-0.506212	0.500452	0.452974	0.430243	-0.218168	0.204885	0.686094	0.922457	3.9248	4	4	4	13.9	13.9	13.9	44.186	0	73.737	964460000	40
-0.437853	-0.377619	-0.123203	-0.16485	-0.314381	-0.370001	-0.565895	-1.89163	-0.809113	-0.662861	0.345139	0.133621	-1.43004	-1.5644	0.673862	0.186535	0.225763	-0.0665035	0.946821	0.853432	0.0207443	-0.22406	-0.817398	-0.153261	0.553389	0.425947	-0.328346	-0.0207443	0.855566	0.56057	1.38353	1.22005	1.03335	1.12329	0.530529	-0.165949	1.4544	0.850752	4.10373	14	14	14	13.6	13.6	13.6	139.48	0	129.32	2174000000	137
0.627489	0.061245	0.362282	-0.22381	-1.37481	-1.15648	-0.613214	-1.74792	-0.256054	-0.788454	0.379904	0.0489826	0.367582	-0.285297	0.152857	0.204193	0.370039	-0.538788	0.356501	-0.198732	0.688494	0.215395	-0.749979	-1.59128	-0.0489826	-1.03344	-0.336027	-0.820368	0.595795	0.251421	0.578226	0.138083	0.162878	-0.72258	0.616873	-0.510181	0.346897	-0.342827	1.38614	5	5	5	39.3	39.3	39.3	9.3814	0	305.87	9824900000	101
NaN	NaN	0.314873	0.132456	-0.657864	-0.410395	-1.64855	NaN	-0.814951	-0.947704	-0.395021	0.273354	NaN	NaN	-0.0784721	0.201338	-0.320822	-0.788862	0.487968	-0.0141506	NaN	NaN	-0.476748	-0.831699	0.543703	0.591387	-0.129333	-0.501516	-0.0270195	0.174423	1.16405	NaN	0.191118	0.327888	0.458679	0.164734	0.518038	0.0141506	1.84981	1	1	1	12	12	12	21.031	0.0019039	3.0113	54144000	10
NaN	0.343779	-0.95953	NaN	NaN	NaN	NaN	NaN	NaN	NaN	NaN	1.19486	NaN	NaN	0.303083	-0.200832	NaN	NaN	NaN	NaN	1.48481	1.2759	NaN	NaN	NaN	NaN	NaN	NaN	-0.273077	0.590618	-0.776695	NaN	0.200832	-0.231045	1.74206	-0.238615	-0.35535	-0.255304	0.902286	2	2	2	6.7	6.7	6.7	52.824	0.001007	3.4824	35273000	2
NaN	NaN	-0.456432	-0.307932	-0.685333	-0.363514	NaN	NaN	-1.9498	NaN	NaN	NaN	NaN	NaN	0	0.154457	0.20776	NaN	NaN	NaN	NaN	NaN	NaN	-0.413666	NaN	NaN	NaN	NaN	NaN	NaN	NaN	0.819532	0.611231	0.370255	NaN	NaN	NaN	1.13868	2.31204	2	2	2	4.2	4.2	4.2	73.084	0	74.765	29944000	9
-0.520784	-0.264343	0.840441	-1.72345	-0.0187359	-0.894566	-0.555061	-1.08891	-3.24581	0.00925636	0.591988	0.0494061	-4.82809	-0.82539	0.633394	0.0959721	-0.594601	-0.385662	0.203838	0.297388	-0.470037	-0.278948	-0.012228	-0.00721931	0.00906372	-0.059433	-0.0220013	0.239727	0.893921	0.332909	1.38792	0.782747	0.733076	0.00721931	-0.0730171	0.26544	0.967859	0.344173	1.35711	7	7	7	17	17	17	46.52	0	42.689	5963500000	105
-0.770777	-0.00629425	-0.120956	0.0589085	-0.457371	-0.72333	-0.729471	-1.09175	-1.08932	-1.40778	0.285427	-0.419313	-2.97818	-2.48691	0.470104	0.329983	0.210981	-0.719912	-1.16034	0.186998	-0.983089	-1.7891	-0.323887	-0.505474	0.181526	0.74478	0.170521	-0.423498	0.119444	0.116537	0.892302	0.678066	1.0698	0.805346	0.410822	0.00629425	0.669127	0.693775	2.23962	5	5	5	19.2	19.2	19.2	48.175	0	29.666	1728900000	70
0.0165997	-0.564901	-0.00440788	-0.257647	0.229712	-0.536791	-0.44371	-1.49957	-0.748409	-1.79479	0.327801	0.404097	-2.82671	-5.18564	0.136257	-0.933903	0.203854	-0.845453	0.198511	0.102007	-0.674053	-0.317574	-0.185356	-0.113848	-0.030077	0.00440598	0.764174	0.54125	-0.450428	0.139851	0.502733	0.213253	0.537836	0.470163	0.420006	-0.567316	0.674686	0.313017	0.970854	8	8	8	6.6	6.6	6.6	172.11	0	60.579	1501800000	109
-0.496382	0.388134	-0.607138	-1.69561	-0.996853	-0.888334	-1.27517	-2.83143	-0.724386	NaN	-0.331127	-0.563227	-2.52408	-2.85784	0.437445	0.396803	-1.85322	-0.227428	0.237617	0.0579052	-0.706079	0.291748	0.14661	-0.490417	0.352655	0.157387	0.0266762	-0.0233135	0.328878	0.894619	0.412672	0.697784	0.814167	0.706608	0.565281	0.296745	0	-0.259468	2.7313	3	3	3	8.9	8.9	8.9	55.703	0	4.6532	288770000	13
-0.322617	-0.518448	0.597391	0.336912	-0.167356	-0.306917	-3.05772	-0.663507	-0.724331	-0.343014	0.938211	0.257042	0.273529	-0.249384	0.52301	0.113285	0.896746	-0.355057	1.14637	0.276237	0.165689	-0.236221	0.153538	-0.433502	0.689566	0.137316	-2.32617	-0.345549	0.884121	0.0568943	-0.18685	-0.76228	-0.0568943	-0.494555	1.07469	0.353004	1.01627	-0.0909557	1.24996	2	2	2	8.6	8.6	8.6	27.111	0	5.063	386130000	39
0.0639305	0.430391	-3.9417	-0.137716	-2.83565	-0.0543785	-4.19341	-0.192823	NaN	-0.547352	0.304689	0.164898	NaN	0.333071	0.425182	0.0543785	0.414202	0.866707	0.904284	0.722717	0.582478	0.59021	-0.193211	-0.277344	-3.07132	-2.58558	0.121595	0.0564632	0.418184	-2.59876	-2.71045	-2.57259	-1.77821	-2.69667	1.02694	-0.485626	0.414633	-0.192862	1.29062	3	3	3	8.9	8.9	8.9	43.456	0	8.4212	141100000	25
-0.682194	-0.179104	0.404423	0.594133	-0.679468	-0.648628	-1.83403	-2.39658	-1.22834	-1.0926	0.0137806	0.278261	-1.21418	-3.45792	-0.236673	-0.127085	-0.478065	-0.0216942	0.235485	0.049118	-0.233068	0.297121	-1.0491	-0.250929	0.717627	0.208685	-0.41654	-0.0137825	0.444475	0.366917	1.18147	0.753023	0.309275	0.185286	0.826981	0.520212	0.324957	0.340637	2.21793	6	6	6	21.7	21.7	21.7	48.107	0	14.424	519690000	37
-0.671356	-0.190729	0.208788	-0.16511	-0.268032	-0.35173	-0.955816	-1.87471	-0.959015	-1.3504	-0.310177	0.22164	-1.89895	-1.98699	0.456484	0.700953	-0.0935745	0.218321	-0.0287113	0.410183	-1.42133	-0.197506	-0.111736	-1.07935	1.24599	0.924995	0.186499	0.2708	0.645578	0.705603	1.6206	1.57093	0.804745	1.18878	-0.0708408	0.0287113	0.752645	0.991774	2.87052	8	8	8	33.7	33.7	33.7	31.694	0	80.551	2052200000	185
-1.46702	-0.680534	0.397942	0.60668	-1.07727	0.0407009	-1.19073	-0.792715	-0.168339	-1.61488	-0.379873	-0.0798149	-1.85999	-1.86004	-0.533609	-0.181171	-0.0217762	0.127697	0.238359	0.107941	-2.9787	-0.407549	0.238464	-0.288378	0.604122	0.37149	0.340208	-0.144037	0.0740089	0.52557	0.607248	0.956676	0.760799	0.345762	0.568863	0.65303	-0.764208	0.0217781	1.25127	4	4	4	14.7	14.7	14.7	50.078	0	145.65	868200000	67
0.0737648	-0.0181179	-0.603163	-0.0970802	-0.222902	-0.702847	-1.46543	-1.82844	-1.46132	-1.73339	0.466845	0.124674	-2.03209	-1.70927	0.114714	0.0181179	-0.175787	-0.299681	0.263613	-0.112024	0.17244	-0.771576	-0.0231533	-0.772932	0.933546	0.324762	0.0623684	-0.445868	0.501528	0.950342	1.39046	1.31612	0.612658	0.458729	0.386089	-0.123732	0.894827	0.398544	3.55878	9	9	9	11.3	11.3	11.3	137.99	0	59.338	1760200000	109
NaN	-0.243427	-0.581968	-0.435907	0.103603	-0.394468	NaN	0.235363	0	NaN	NaN	NaN	-0.083128	-0.454273	0.80826	NaN	NaN	-0.539364	1.26313	1.09286	-0.450487	-0.939812	0.558975	0.526482	NaN	0.27178	NaN	NaN	NaN	0.847143	NaN	0.436895	NaN	0.292078	-0.620363	-0.604847	-4.77611	0.160217	0.286444	1	1	1	13.6	13.6	13.6	9.3127	0.0036331	2.6295	687040000	18
NaN	-1.30342	NaN	-0.0118542	0.191118	NaN	NaN	NaN	-0.86026	NaN	-0.541065	-0.129696	NaN	NaN	0.524942	NaN	NaN	NaN	NaN	0.468363	NaN	NaN	-0.347761	NaN	0.169144	NaN	NaN	-2.53341	1.43848	-0.0949783	1.34411	0.0118523	0.520283	NaN	NaN	NaN	0.732649	-0.0492077	1.15949	2	2	2	8.2	8.2	8.2	44.656	0	4.6286	109110000	9
NaN	-0.373341	-0.207041	NaN	-0.615097	-1.04225	-1.73105	-2.10994	NaN	NaN	-0.120218	-0.399611	NaN	NaN	-0.223988	NaN	-1.50768	-0.664602	1.39469	0.662922	-0.614923	0.9727	-1.2406	NaN	0.229208	1.35923	-1.03016	0.878744	0.199989	0.906801	1.04391	0.923826	0.668159	1.08233	NaN	NaN	0.120218	1.09566	2.29646	3	3	3	5.7	5.7	5.7	76.514	0	7.1022	87525000	9
-3.24194	NaN	-0.0458336	-0.449686	NaN	NaN	NaN	NaN	-0.135939	-0.449364	0.69286	0.627008	NaN	0.34083	0.160589	-0.135506	-0.0887966	-0.336319	0.154072	-0.183329	NaN	0.163343	0	NaN	-0.346731	NaN	-0.24407	-0.641438	0.516027	0.394167	0.527857	0.683495	0.289845	0.203077	0.237797	0.121687	-0.195581	-0.368292	1.73145	1	1	1	9.5	9.5	9.5	22.304	0	4.4576	549680000	15
-0.192253	-0.456326	0.461435	0.0202465	-0.217619	-0.406559	-1.16583	-2.65681	-0.729568	-1.27039	0.355824	0.33539	-1.52888	-1.5063	0.260279	0.154749	0.276447	-0.153198	0.187468	-0.0898895	-0.233788	0.0557652	-0.184652	-0.292883	0.567852	0.392511	-0.0202446	-0.319775	0.675518	0.436348	1.01003	0.714218	0.217789	-0.171049	0.233473	-0.204842	0.397326	0.390162	2.04575	13	13	13	12.9	12.9	12.9	138.82	0	151.17	3429300000	229
NaN	NaN	NaN	0.0792561	NaN	NaN	NaN	NaN	NaN	-0.0792561	NaN	0.951666	NaN	NaN	NaN	NaN	-0.251671	NaN	0.602446	NaN	NaN	NaN	NaN	NaN	NaN	-0.431095	NaN	NaN	NaN	NaN	NaN	2.1069	-0.260164	-0.921129	NaN	NaN	0.824499	NaN	0.062216	2	2	2	20.8	20.8	20.8	21.002	0	6.3774	27271000	8
-0.460421	-0.0217686	0.439718	0.347008	0.598883	-0.148397	-1.12436	-0.982061	-0.71995	-0.743319	1.14782	0.77874	-1.10171	-1.10637	0.886166	-0.257711	-0.183567	-0.33362	1.25139	0.992426	0.0278072	-0.0199547	-0.205515	-0.341112	1.18752	-0.99725	-0.0424633	-0.126907	0.974812	1.0008	0.235289	0.166414	1.12307	1.05414	NaN	0	0.238842	0.0460205	1.12706	3	3	3	13.6	13.6	13.6	37.44	0	47.153	273270000	21
-0.240074	-0.339294	0.10873	-0.304104	-1.13544	-0.494602	-1.32826	-3.05726	-0.551769	-0.27585	0.0408878	0.273464	-3.23632	-2.44963	0.902685	0.54266	0.131529	0.237541	0.288822	-0.234943	-1.48316	-0.20709	-0.865643	-0.91876	-0.289482	0.148466	0.420677	0.356003	-0.0408878	0.408657	1.05471	0.674641	-0.1028	0.625986	0.314932	0.178158	0.0900555	0.29015	1.13498	6	6	6	12.6	12.6	12.6	72.542	0	20.35	1148600000	102
-0.725851	-0.27453	0.0749569	0.132568	-0.666777	-0.596796	-0.652693	-1.8831	-0.702578	-0.730818	0.343727	0.518307	-0.446724	-0.717073	0.0542011	0.0869999	-0.0541992	-0.454954	-0.0630264	-1.0617	0.223415	-0.13098	-0.334263	-0.553297	0.248037	0.334167	-0.30444	-0.356388	0.352598	0.407497	0.531166	0.331541	0.259825	0.088726	0.389956	0.425272	0.229467	0.187946	3.54418	3	3	3	14.5	14.5	14.5	36.991	0	28.417	2040900000	80
-0.702068	-0.647171	0.549726	0.0461578	-0.48675	-0.713598	-0.89135	-1.44604	-4.80379	-1.06773	0.0496273	-0.0461559	-1.89096	-4.17808	0.427578	0.102863	-0.169039	-0.241808	0.352448	-0.430143	-2.92422	-1.26554	-0.452774	-0.572783	0.829165	0.640141	0.261168	-0.648149	0.877462	0.516132	1.19477	1.32714	0.621998	0.345835	0.242702	0.325291	0.861753	0.474144	1.69792	3	3	3	15.8	15.8	15.8	31.877	0	7.5036	2408000000	52
-3.04321	NaN	NaN	-0.87302	-0.320782	NaN	0.727289	NaN	-0.448812	-0.709061	NaN	NaN	NaN	NaN	0.229166	NaN	-0.0124989	0.0212173	0.0125008	0.135942	NaN	-0.31908	-0.658379	NaN	-0.290001	NaN	0.453264	0.419132	NaN	NaN	0.641371	0.468126	NaN	NaN	NaN	NaN	NaN	NaN	0.762336	2	2	2	13.1	13.1	13.1	36.376	0.00098912	3.3148	280200000	2
-0.177011	-0.0943947	0.0425529	0.157104	-0.557053	-0.620672	-1.68922	-1.48604	-1.33937	-0.626112	0.311932	-0.0189476	-0.552078	-0.810804	0.228626	0.0404644	-0.630587	-0.285572	0.114923	0.0613079	-0.0643387	0.00378609	-0.101074	-0.528227	0.403742	0.18095	-0.0602798	-0.490547	0.376177	0.2946	0.723938	0.197643	0.447845	0.372231	0.756525	0.377674	0.126875	-0.00378609	3.75685	25	25	25	16.7	16.7	16.7	211.33	0	103.74	5244000000	297
-0.319386	1.05223	-0.981413	-1.14977	-0.264523	-0.935663	-0.477531	-2.41544	-1.33081	0.135307	-0.726442	1.47253	-0.460823	-0.582331	0.235746	0.409777	-0.451641	-0.783203	1.37225	1.36097	-0.131857	0.325932	-0.091507	-0.491493	0.0915089	-0.289427	1.2275	1.0136	1.86883	1.64926	1.94877	1.51895	1.56846	-0.276632	1.07021	1.19214	-0.61006	1.15345	3.12681	7	7	7	10.1	10.1	10.1	99.727	0	18.449	1351400000	42
-0.943384	-0.6975	-0.0100613	-0.460012	-0.29991	-0.490337	-0.840677	-1.43171	-0.492294	-1.14321	0.000463486	0.194582	-1.37543	-1.31447	0.449617	0.299231	0.0068531	-0.154264	0.212158	-0.0424862	-0.102217	-1.11672	-0.14274	-0.205473	0.718485	0.801254	0.573624	0.375988	0.555168	1.35248	1.47809	1.3593	0.751503	0.705166	-0.000463486	0.114613	0.450705	0.237656	4.29833	14	14	14	17.2	17.2	17.2	90.948	0	36.011	6643700000	183
NaN	NaN	NaN	0.678816	NaN	-0.486933	0.394466	NaN	NaN	NaN	1.07102	1.1591	-0.337278	NaN	1.37312	0.99291	1.18465	0.963888	0.0614243	-0.382656	0.517868	0.446365	1.1163	NaN	NaN	0	-0.641298	NaN	NaN	-0.191713	-2.46722	-1.31472	-0.307556	-0.592827	-0.109913	-0.444994	NaN	-0.442894	2.30216	1	1	1	7.6	7.6	7.6	17.96	0.0097831	2.3006	239110000	14
-0.910307	-0.47155	0.314564	0.756601	-0.699249	-0.16716	-3.76589	NaN	-2.00721	-1.47206	-0.109497	-1.4519	NaN	NaN	0.438742	-0.0929012	0.374554	-0.165028	0.844	-1.05152	-0.196609	0.196871	-1.03168	0.244907	1.06452	0.908146	0.208946	-0.897623	-1.01495	0.404085	0.0875969	-0.0875988	0.640114	NaN	0.966076	0.100616	1.39544	0.237587	1.29241	4	4	4	19.3	19.3	19.3	36.218	0	20.542	396080000	42
-0.136663	-0.0934486	-0.826454	-1.52756	0.0746555	-1.92036	-0.521711	-0.9543	-1.92166	-0.447937	0.00762749	0.253269	-4.54544	-1.68733	0.343977	-0.267582	0.0429344	-0.17437	-0.0348396	-0.117733	-0.0501823	0.0515823	0.0631218	-0.215813	0.50786	0.391415	0.222805	0.0136318	0.468601	0.242474	0.780985	0.553295	0.396223	0.310883	0.241634	-0.00762939	0.306509	-0.0391941	1.80777	10	10	4	22.8	22.8	8.9	50.338	0	66.838	58193000000	260
-0.114431	0.11182	0.0616169	-0.226267	-0.236673	-0.242985	-0.697603	-0.975468	-2.07607	-2.83683	0.293983	0.534027	-2.04144	-2.5691	0.684946	0.420732	0.0731697	-0.309145	0.750881	0.738945	-1.73615	-0.106112	-0.232676	-0.531406	-0.138315	-0.061615	-1.32131	-0.0804157	0.909925	0.806656	1.20044	1.31562	0.425619	0.314926	0.226437	0.34551	1.33331	1.18922	2.60693	6	6	6	19	19	19	48.359	0	38.913	3561700000	93
-0.569006	-0.304285	-0.256691	-0.24778	-0.774511	-4.85162	-3.52852	NaN	NaN	NaN	0.747419	0.819965	NaN	NaN	0.727842	0.0266228	NaN	-1.24155	-0.327461	-0.231304	-0.0715542	-0.0266209	-0.606718	-0.356396	0.482019	0.747751	NaN	NaN	1.15258	0.896927	0.588638	0.497114	0.832605	-1.05711	0.854616	0.662855	0.489748	1.03838	2.36108	3	3	3	5.7	5.7	5.7	76.192	0	7.1243	144030000	16
-0.431326	-0.343845	-0.0503387	0.128597	-0.22064	-1.5444	NaN	-0.84741	NaN	NaN	0.550177	0.763784	NaN	-0.0592899	0.250526	-0.618525	0.204811	0.145903	1.15353	0.950775	0.683743	-0.204477	0.587856	-1.58896	-0.774141	-0.561651	-0.0786247	-0.642414	1.18933	0.871023	-0.281399	0.709473	0.684841	0	NaN	-0.159689	0.476892	0.281942	2.15765	2	2	2	6.6	6.6	6.6	54.128	0	18.181	154450000	14
NaN	NaN	NaN	0.0379066	0.0280361	-0.672232	-0.587999	-1.03125	NaN	NaN	NaN	NaN	NaN	NaN	0.15827	-0.440119	0.258921	NaN	0.00609207	-0.00609207	NaN	NaN	-0.0991745	-0.322367	-0.0485058	-0.158604	-0.0449333	-0.142723	1.00783	0.607088	0.963516	0.608274	0.333738	0.323975	-0.332081	-1.13601	0.106426	1.30994	1.35847	1	1	1	6.4	6.4	6.4	38.699	0	52.239	105260000	18
-0.635765	-0.0138111	-0.0112152	-0.181149	-0.132612	-0.60532	-0.827967	-1.09445	-0.422701	-0.61055	0.0737038	0.129208	-2.03127	-3.07985	0.584038	0.340435	0.00682831	-0.156635	0.303492	0.0862827	-0.3337	-0.232971	-0.305773	-0.360619	0.11178	-0.0068264	0.345901	0.21344	0.458347	0.384092	0.840811	0.761684	0.0542126	0.304186	0.0876961	-0.0496922	0.615782	0.464888	1.47242	11	11	0	32.9	32.9	0	49.966	0	266.81	77308000000	320
-1.81261	-1.22274	0.0150776	-0.571941	0.630852	-0.355494	-0.426153	-0.33181	-0.584944	-1.49351	0.87446	1.11725	-1.53321	-2.88834	0.782938	-1.27349	-0.875412	-0.0150757	0.203133	0.610744	-0.110991	-0.112558	0.375175	0.571678	0.713072	-0.51156	-0.849539	-1.21112	0.634674	0.923786	1.34131	1.15825	0.0453167	0.0880775	0.254084	0.0672588	-0.770876	1.13435	1.20909	3	3	3	3	3	3	165.08	0	14.597	148200000	21
-0.989851	-0.0646114	0.201897	-0.573202	-0.980799	-0.581875	-0.8262	-1.90707	-0.0629578	-1.16237	0.0365524	-0.185652	-0.864979	-1.6349	0.331942	-0.0365524	-0.824686	-0.661758	0.640308	0.440969	0.0841312	-0.214664	-0.494036	-0.393169	0.560818	0.352837	0.157148	-0.455673	0.532944	0.578009	1.0039	0.784815	0.941498	0.435892	0.151773	0.172625	0.595621	0.376598	3.92623	16	16	16	5.8	5.8	5.8	457.92	0	89.114	1309700000	155
-0.846064	-0.0133057	0.00482941	-0.185513	0	-0.432409	NaN	-1.87838	-0.693954	-2.54294	0.887684	0.413754	-1.288	-1.06702	0.49555	0.0165691	-0.0392857	-1.50719	0.479866	0.301929	-0.574444	-1.23539	-0.487804	-0.874273	0.103291	-0.271032	0.496069	0.216475	0.789059	0.537098	-0.444063	0.966679	0.563131	0.426647	0.421803	-0.0761108	0.754829	0.303711	1.92693	3	3	3	17.1	17.1	17.1	32.884	0	16.881	1104200000	66
-1.12993	-0.474794	0.300837	-0.0240383	-0.995056	-0.596731	-0.769598	-1.67761	-0.372383	-0.8242	-0.482492	-0.0341949	-1.71331	-2.18177	0.358418	0.06036	0.0939732	-0.148869	0.174765	-0.185358	-1.11638	-0.507179	-0.263647	-1.05449	1.13053	1.0093	0.73737	0.437887	0.862783	0.787218	1.35122	0.926359	0.823669	0.616234	0.222063	0.0240364	0.552185	0.444759	3.03578	15	15	14	37.4	37.4	35.8	53.172	0	323.31	24032000000	388
NaN	NaN	-0.148712	0.211063	NaN	NaN	-0.628372	-0.637041	-0.869225	NaN	0.159281	0.133535	-2.68601	NaN	0.33379	-0.036787	-0.457571	-0.392769	0.465963	-0.0710754	NaN	NaN	-0.651562	-0.3134	-0.389227	-0.0385323	-0.0868797	-0.028141	0.0373306	0.37142	0.640305	0.797512	0.634157	0.0330334	0.286121	0.0281429	0.288933	0.295	1.21345	1	1	1	8	8	8	21.219	0.0053428	2.539	161870000	15
-0.89645	-0.0169106	0.0800228	-0.638767	-0.143646	-0.495893	-0.257492	-0.805153	-0.63368	-0.0623226	0.893484	0.889122	-1.08669	0.457396	-0.0280838	-0.29537	-0.108818	-0.135633	0.750959	0.507179	-0.22983	0.588692	0.608564	-0.072134	-0.192989	0.234594	-2.41214	0.563875	0.960749	0.0697517	1.25869	1.08684	-0.0608044	0.0169086	0.921257	0.334517	0.490322	0.674129	1.90158	7	7	7	9.5	9.5	9.5	107.89	0	15.356	703470000	69
0.356237	0.593544	-0.197971	-0.605354	-1.14056	-1.67786	-1.72613	-2.46103	NaN	-0.438667	0.810453	0.918076	0.574556	-0.00376129	0.310875	-0.53751	-0.523523	-0.13933	-0.61935	-0.0251026	0.333548	-0.740414	-0.586197	-0.927551	0.874308	0.766624	0.450987	-1.03625	1.0684	1.21992	1.23626	0.264383	0.703154	0.568237	0	0.642677	-0.00429153	0.834711	2.85589	4	4	4	9.5	9.5	9.5	51.231	0	21.078	1048800000	45
0.0890465	NaN	1.01728	-0.0462036	-0.70594	-1.96821	-0.191469	-0.526262	-0.214182	NaN	NaN	1.03872	0.227016	0.560629	0.00678444	0.882292	NaN	NaN	0.387972	0.263617	1.66006	1.94615	-0.265696	-0.863235	-1.65065	0.150173	-0.35326	NaN	NaN	0.430182	-1.36134	-0.00678444	0.683561	0.821594	-0.351734	-1.10594	-0.390293	NaN	0.454368	4	4	4	2.2	2.2	2.2	339.23	0	10.732	109110000	13
-0.411491	-0.428452	0.251013	0.20676	-0.237129	-0.252523	-0.375299	-0.648605	-0.503164	-0.922365	0.222561	0.22337	-0.639145	-0.64089	0.503487	0.171007	-0.299717	-0.449043	1.15891	0.9615	-0.567261	-0.400938	-0.116711	0.226238	0.0620232	0.201851	-0.39514	-0.409264	0.525417	0.296848	0.19875	0.0267696	0.110575	-0.0165539	0.189775	0.016552	0.610361	-0.248783	1.45151	10	10	10	81.5	81.5	81.5	15.549	0	167.2	5346500000	214
-0.723066	-0.590845	0.214987	-0.177584	-0.345005	-0.540802	-1.03288	-1.01048	-0.270309	-0.497087	0.643419	0.515371	-0.517057	-0.722834	0.52844	0.65736	0.0463772	-0.276407	0.0942059	-0.170031	0.45714	-0.0402355	-7.05719e-05	0.0635357	-0.107632	-0.456728	0.0497532	-0.11512	0.328876	7.05719e-05	0.277555	0.523365	0.418818	0.326773	0.459713	0.013073	0.465837	-0.353775	3.22354	3	3	3	6	6	6	72.307	0	13.584	1179600000	43
-0.877659	-1.0116	0.855406	0.927094	-1.83474	-0.519518	-3.90614	-1.70004	-0.756668	-0.808168	0.585068	-0.187876	-1.39694	-0.320381	1.38243	-0.560614	0.662523	-1.34051	0.915043	-0.363991	0.0785847	-0.0785828	0.286139	-0.623199	0.480108	0.267399	-0.0987225	-0.763435	0.807135	0.41057	0.932657	1.03654	0.266003	-1.02734	0.875181	0.417004	1.16597	1.28293	2.12822	9	9	9	16.5	16.5	16.5	104.41	0	22.959	1079100000	45
NaN	NaN	NaN	NaN	0.218313	NaN	-0.101282	-0.441851	-0.428537	-1.43424	-0.202766	NaN	0	-0.336645	NaN	0.159817	0.599932	0.276602	NaN	0.810482	NaN	NaN	NaN	NaN	NaN	NaN	NaN	-0.535343	NaN	NaN	NaN	NaN	NaN	NaN	NaN	NaN	0.762177	0.528641	1.37718	1	1	1	4	4	4	37.107	0.0036748	2.71	49802000	10
-0.19776	0.0177746	0.303684	-0.478014	-2.92013	-0.193539	-0.7313	-0.814718	NaN	NaN	1.5451	1.85474	NaN	-0.833778	-0.0965233	0.437735	-0.148312	NaN	NaN	0.249424	-3.43317	0.389193	0.111662	0.919868	-0.0736847	-0.0240555	-0.221504	NaN	0.756121	1.87184	1.65948	1.77073	-0.0228386	-0.0177765	0.368761	0.0281582	0.0857029	-0.0297985	1.24961	2	2	2	24.2	24.2	24.2	10.456	0	18.266	403010000	12
0.952318	0	NaN	NaN	-0.914402	-1.25828	-1.0307	-0.194605	0.3631	0.732988	NaN	-1.34024	-0.0159302	-0.231443	1.42962	NaN	1.13413	NaN	NaN	0.990423	0.945328	1.16385	-1.05378	0.154924	NaN	-1.11804	1.43766	-0.967262	NaN	-0.806236	NaN	0.642544	-1.23333	-1.08422	0.956558	0.596073	-1.13783	0.895206	0.108166	3	3	3	22.1	22.1	22.1	22.875	0	93.133	263640000	29
-1.01298	-0.12162	-0.582218	0.636797	-0.00196266	0.0608845	-0.804413	NaN	-1.23073	-1.58117	0.978109	0.0226135	NaN	-2.91261	0.00196266	0.133308	-1.021	0.386969	-0.45479	-0.721674	NaN	-0.453012	NaN	NaN	0.75201	0.960777	0.41394	-1.03106	1.48585	0.312298	0.291245	-1.66347	1.02946	NaN	-0.288805	0.341871	-0.477751	0.950054	0.535232	2	2	2	10.3	10.3	10.3	24.764	0	26.471	294050000	20
1.33841	1.40366	-0.761063	0	-0.222223	-0.31122	-2.53197	NaN	-0.589836	-0.819904	-0.0921631	0.399055	NaN	0.00527	0.539066	0.937189	0.272646	-0.165466	0.622923	0.0973339	-0.87225	-0.326815	NaN	-0.143255	-0.28306	-0.128038	0.161142	0.0902786	0.552399	0.664488	0.663322	0.355604	-0.864643	0.0531311	-0.319647	-0.298702	0.844114	-0.283869	0.523741	3	3	3	2.5	2.5	2.5	167.09	0	6.3321	241050000	17
0.819527	NaN	0.201105	-0.273241	-0.112856	0	NaN	NaN	NaN	NaN	NaN	0.440266	NaN	NaN	NaN	NaN	NaN	NaN	0.726519	NaN	NaN	NaN	0.0321712	NaN	-0.127068	0.209917	1.74699	NaN	-0.114033	-0.470469	0.340239	-0.0657024	NaN	-0.404127	-0.104166	NaN	NaN	NaN	0.624338	1	1	1	1.5	1.5	1.5	126.96	0.0073371	2.3761	12070000	4
NaN	-1.18325	0.261135	-1.22014	0.0771217	-1.1791	-1.2255	-2.74145	-0.516075	-0.675348	-1.39767	-0.0662537	NaN	-1.61891	-0.59597	NaN	0.206888	NaN	0.73315	-0.954803	0.171612	0.647095	0.349699	-0.86055	-1.33153	-1.40843	0.314888	-0.928198	0.845991	0.928215	0.558624	0.609854	0.512325	0.360849	0.0662537	0.544344	NaN	NaN	2.4459	3	3	3	9.8	9.8	9.8	49.531	0	5.0221	158910000	6
-0.520834	-0.857674	-0.298941	-0.754473	0.0107307	NaN	-0.17145	NaN	-0.240494	-0.486523	0.19767	0.305355	NaN	-1.90373	0.337904	0.190346	0.00843811	-0.0611782	0.552797	0.11487	-0.883268	-0.37715	-0.212366	NaN	-0.349642	-0.00844002	0.153811	0.115431	0.853292	0.662193	0.665565	0.887104	0.180092	0.270447	-0.310791	-0.47205	-0.0643501	0.037241	1.32568	1	1	1	7.9	7.9	7.9	21.172	0	24.092	409940000	29
-0.120617	0.065485	0.174597	-0.200497	-0.71883	-0.686415	-1.1848	-1.1006	-0.39426	-1.02843	0.283529	0.370996	-0.435566	-0.547916	0.138268	-0.0541763	-0.136747	-0.553438	0.606117	0.439991	-0.204269	-0.45611	0.278538	-0.0234413	0.177935	0.0691624	-0.177048	-0.225771	0.427612	0.426514	0.496511	0.415802	0.468054	0.173435	0.562103	0.46158	0.0234413	-0.18952	3.69539	35	35	35	38	38	38	106.58	0	323.31	67487000000	889
-0.905317	-0.291924	0.279699	0.119919	-0.429039	-0.364056	-1.22696	-1.89945	-0.67963	-0.823523	0.0903893	0.256245	-1.32607	-1.24703	0.457422	0.246067	-0.0793705	-0.103304	0.302607	-0.034462	-2.0868	-0.658354	0.112251	-0.0714302	0.125095	0.436914	-0.131958	-0.774147	0.195854	0.60354	0.637302	0.871857	0.14147	0.0790329	-0.000318527	0.00031662	0.808325	0.335352	2.12477	10	10	7	30.7	30.7	19.4	55.143	0	74.86	7568500000	83
-0.708351	-0.751072	0.346296	-0.387577	0.304148	-1.15959	NaN	NaN	NaN	NaN	0.138725	-0.255484	NaN	-0.435366	1.47953	0.976561	NaN	-0.0702477	-0.0801849	0.39366	-0.170597	-0.59169	NaN	NaN	0.131041	0.182917	-1.04978	0.439163	-0.411402	0.789516	1.04676	1.21732	-0.0777798	0.271059	-0.0145817	-0.544556	0.702473	0.0145817	0.95615	2	2	2	4.7	4.7	4.7	56.427	0.0037037	2.7502	155280000	12
0.787508	0.323891	-0.771215	0.164305	-0.242279	-0.961412	NaN	-2.69012	-1.38682	-1.7803	0.932684	0.507891	-1.6315	-0.73234	-0.0464439	-0.644156	-0.0165062	-0.793093	0.554087	-0.331659	0.885855	0.90414	-0.224277	-0.398302	0.784046	-1.66697	0.285553	-0.83773	0.963657	0.673717	0.642715	0.564108	0.61842	0.00509644	0.492512	0.173803	0	-1.12807	1.04461	1	1	1	1.6	1.6	1.6	146.51	0	14.627	71334000	27
-0.493418	-0.117752	0.181314	-0.227104	-0.376064	-0.805458	-0.948668	-1.69091	-0.514959	-0.540319	0.251619	0.0720863	-0.74514	-0.601112	0.387451	0.0824966	0.13455	-0.300983	0.377842	-0.0803432	-0.166521	-0.250393	-0.0530224	-0.530867	0.350439	0.0530205	-0.222092	-0.685959	0.617853	0.360434	0.883783	0.388304	0.550369	0.189087	0.602167	0.33963	0.416803	0.206669	4.80167	17	17	17	17.7	17.7	17.7	106.09	0	93.194	6440100000	282
NaN	-0.557041	-0.231327	NaN	NaN	NaN	NaN	NaN	NaN	NaN	NaN	0.487497	NaN	NaN	NaN	0.0665398	0.187191	NaN	NaN	NaN	NaN	-0.428415	NaN	NaN	NaN	-0.0665379	NaN	-0.293392	NaN	NaN	0.876535	0.481253	NaN	NaN	NaN	NaN	NaN	NaN	2.11833	1	1	1	1.7	1.7	1.7	95.386	0.0036765	2.7103	9687200	5
-0.761406	-0.710768	0.0555305	-0.18441	-0.358105	-0.672913	-0.927746	-1.22262	-0.828764	-0.978779	0.335526	-0.130701	-0.966488	-1.518	0.460499	-0.234573	-0.417442	-0.0149307	0.187445	-0.178905	-0.229483	-0.596199	0.303469	0.145687	0.601898	0.503559	0.0149326	-0.294737	0.676329	0.600668	0.696178	0.267912	0.675291	0.543903	0.338957	0.278809	0.227903	0.399044	4.95233	5	5	5	29.7	29.7	29.7	20.6	0	14.037	26631000000	78
-1.05749	0.0387535	-0.223738	0.25197	-0.663929	-0.649967	-0.43544	-0.991385	-0.511587	-1.03385	-0.199753	0.444481	-2.50951	-2.0223	0.235262	-0.000928879	0.0315762	-0.0559921	0.345037	0.000928879	0.0611744	-0.0810051	-0.0511742	-0.0606766	0.642389	-0.810537	0.152931	0.200008	0.735237	0.0529366	1.00805	0.986151	0.823597	0.44883	0.215406	-0.220739	-0.45763	0.335108	1.77343	6	6	6	26.5	26.5	26.5	42.477	0	323.31	7791100000	190
-1.4608	-0.987505	0.0171032	0.363083	-0.728668	-0.370478	-1.17982	-1.24039	-0.731379	-0.773769	-0.0171051	0.382797	-1.152	-1.94042	0.117342	0.428766	-0.958878	-0.29537	-0.315918	-0.0489101	-1.21045	-0.802336	0.265566	-0.219856	0.735012	0.777691	0.297874	-0.0665112	0.610653	0.83869	0.820879	1.09461	0.644754	0.800503	0.49015	0.584059	0.725409	0.640699	4.44797	11	11	11	18.6	18.6	18.6	71.466	0	43.199	2858000000	106
-0.223408	-0.325533	0.335123	-0.221899	-0.597521	-0.216064	-0.552523	-0.752632	-0.579275	-1.0508	0.123177	0.141254	NaN	NaN	0.23686	-0.185711	0.293344	-0.476736	0.389225	NaN	NaN	-0.127863	-0.535559	-0.657055	0	-0.577896	0.138718	0.0632572	0.115234	0.466963	0.607147	0.410698	0.691214	-0.282251	0.398802	0.163568	0.481264	NaN	3.71689	1	1	1	4.9	4.9	4.9	32.403	0.0044883	2.5766	179750000	19
-0.917147	-1.14783	0.335274	-1.21354	-0.578056	-0.672205	-1.19829	-0.562557	-0.329062	-1.69141	-0.38776	-0.602585	-1.79425	-1.95237	1.1824	0.564161	0.676096	-0.0424919	0.432764	-0.750271	-2.22265	-4.76212	0.446642	0.0996456	0.564589	0.677183	-0.0283089	-1.07598	0.171907	0.0283108	0.848593	0.227814	0.958403	0.711782	0.170855	0.403168	1.17275	0.193645	1.39764	8	8	8	34.3	34.3	34.3	36.082	0	234.49	6992500000	101
0.318396	0.256042	0.175856	-0.175982	-0.368484	-0.917019	-1.25728	-1.32032	-0.64209	-0.662436	0.370665	0.2418	-1.61908	-1.05598	0.607222	0.482191	0.148256	-0.00280952	-0.115005	-0.248999	-0.0574894	-0.446283	-0.390997	-0.918093	-0.252304	0.144947	0.305527	0.00280952	0.280216	0.20118	0.768679	0.336264	0.152012	-0.602335	0.34514	0.133307	-0.764515	0.134516	0.727675	8	8	8	11.4	11.4	11.4	67.408	0	226.62	8293100000	151
-0.294695	-0.176472	-0.426819	-0.10157	-0.483152	-0.972837	-1.35198	-1.13115	-0.607542	-0.808687	0.0750751	-0.00109863	-1.06857	-1.31725	0.403839	0.330961	0.0535603	-0.0897045	0.343859	0.0106888	-0.580442	-0.768091	-0.169359	-0.180716	0.149248	0.0779476	0.00110054	-0.15159	0.122805	0.391853	0.760593	0.595543	0.189796	0.170418	0.285749	0.203293	0.400892	0.391964	4.00486	24	24	24	17.8	17.8	17.8	192.09	0	230.9	14612000000	475
-0.191299	0.0251598	-0.108475	0.122459	-0.798765	-0.638037	-0.487516	-1.35431	-0.879166	-1.0221	1.66	0.668861	-1.56558	-1.87714	0.0641747	-0.0351467	-0.0608406	-0.227976	0.210737	0.26462	0.833187	-0.684759	0.295111	-0.17536	0.252012	0.331264	0.249741	0.013361	1.63872	0.684151	1.11911	1.26237	0.516981	-0.172194	0.0957546	-0.0133629	-0.352819	-0.0152531	1.62233	3	3	3	16.7	16.7	16.7	28.377	0	39.933	604190000	52
-0.30378	-0.401686	0.198364	-0.050087	0.0586414	-1.83796	-0.165382	-3.72399	NaN	-2.09274	0.0500889	0.587254	NaN	NaN	0.77668	-0.870899	0.494774	-0.127949	1.00164	-0.151215	-0.291954	0.143604	0.572859	-0.479321	1.35846	1.0644	0.847898	NaN	0.749069	-0.173128	-0.126705	-0.320034	0.921009	-0.137562	0.99534	0.630554	0.811512	-0.0622807	2.10819	3	3	3	8.4	8.4	8.4	53.268	0	5.585	101750000	12
0.273363	0.392464	0.365629	-0.225416	-0.12854	-2.5823	-0.268679	-0.530586	-0.00476074	-0.181698	0.323095	0.68569	0.722288	0.518927	0.622597	0.666109	0.205549	-0.0522919	0.0343838	-0.460323	0.667746	0.839645	0	-0.290339	0.0345058	-0.233335	-0.449772	NaN	-0.316666	-0.669445	-0.148537	-0.285172	0.393707	-0.243702	0.554869	0.455673	0.413223	-0.0317287	0.833564	1	1	1	2.6	2.6	2.6	60.829	0.001002	3.4377	235210000	30
-0.0687923	-0.24295	0.57719	-0.38825	-0.109985	-0.467583	-0.75708	-2.07519	-0.946817	-0.941391	0.577019	0.738956	-2.02962	-1.90444	0.282198	0.562117	0.0141029	-0.560675	0.46686	-0.0398369	-0.0558071	-0.485062	-0.0371361	-0.212845	1.16984	0.56991	-1.06148	-0.0141029	1.28061	1.23564	1.28491	1.36986	0.650532	0.74868	0.15785	0.343605	0.946524	1.14793	3.12053	5	5	5	12.8	12.8	12.8	56.65	0	11.883	1041600000	44
-2.30606	-2.08555	0.921494	-1.9029	-0.735039	0.631029	-0.689592	-1.39969	-0.646704	-0.571325	-1.68953	-1.89972	-0.698236	0.539303	-0.334724	0.985121	0.291496	0.0578289	-0.524117	0.624189	-1.52842	-2.21897	-0.565325	0.755127	1.67609	0.799301	0.238729	-0.00540352	0.28606	-0.0635452	1.18634	0.949411	1.33367	0.979832	0.00540161	0.209465	1.11364	-0.202755	1.64939	6	6	6	4.5	4.5	4.5	244.25	0	13.875	158210000	26
-0.191387	0.00823402	-0.568996	-0.600136	-0.204557	-0.00823402	-0.156097	-0.792236	-0.483183	-0.30818	0.458727	0.525583	-0.590944	-1.06696	1.09147	0.724134	0.174349	0.0872135	0.086483	0.524565	-0.142199	-1.50457	-0.236156	-0.125887	0.218142	-0.360952	0.155128	-0.431376	0.774979	0.499126	0.885103	0.942041	0.600107	0.395107	-0.305351	-0.494158	0.337845	0.237671	2.29286	3	3	3	14	14	14	33.681	0	30.286	1293500000	98
-0.834946	-0.660561	0.225536	-0.25045	-0.050478	-0.359118	-0.741499	-1.01297	-1.21245	-0.539343	0.14576	0.526274	-1.44399	-1.45085	0.176868	-0.382244	-0.371609	-0.200884	0.514992	0.288422	0.0131035	0.147417	-0.157194	-0.238497	0.393362	0.209476	0.277815	-0.158585	0.779669	0.60187	0.956697	0.594816	0.548843	0.67444	-0.13825	-0.0131035	0.439024	0.387213	3.49793	10	10	10	43.8	43.8	43.8	29.11	0	323.31	8676300000	289
0.598238	0.541704	0.342239	-0.161785	-0.32589	-0.855984	-0.294151	-1.80892	0	-2.59711	-0.176977	0.52824	NaN	-1.7746	1.01474	0.643127	0.835018	-0.0209427	0.344418	0.212036	0.763468	0.0324497	-0.162113	-1.21681	0.456949	-0.840969	-0.725792	-1.65326	0.814331	-0.917784	0.707722	0.218136	0.577707	0.325386	-0.693991	-0.000471115	0.477194	-1.13663	0.522524	4	4	4	19.6	19.6	19.6	30.043	0	19.763	246680000	45
0.439516	0.61974	-0.529577	NaN	NaN	NaN	-1.51092	-0.844482	-0.183708	-1.395	1.41087	1.78527	NaN	NaN	NaN	NaN	-1.32623	-1.68588	NaN	NaN	NaN	NaN	-0.489782	1.8985	1.96842	NaN	NaN	0.19104	-0.996216	0.0748711	NaN	0	-0.723438	NaN	NaN	1.88853	0.00286293	NaN	0.452172	2	2	2	9.1	9.1	9.1	30.675	0.00098814	3.3099	55280000	6
-0.249737	0.23583	-1.04087	-1.34825	-0.466099	NaN	NaN	NaN	NaN	NaN	NaN	0.248133	NaN	NaN	0.150995	-0.399982	0.121531	-0.1443	0.104851	0.015583	NaN	-0.773609	NaN	NaN	-0.640421	-0.79775	NaN	-0.666807	0.462883	0.281399	0.231295	0.348013	NaN	0.0300312	NaN	-0.015583	0.239452	-0.410748	3.0837	1	1	1	3.5	3.5	3.5	54.662	0	7.4274	123570000	31
0.831585	NaN	NaN	NaN	0.252314	-1.20981	-1.93582	NaN	0.0226345	NaN	0.962646	1.08554	-0.374989	-0.0226364	0.593355	NaN	NaN	NaN	NaN	NaN	1.23937	0.988474	0.390205	-0.885403	-0.264347	NaN	-1.26843	NaN	0.344297	NaN	-0.0797863	NaN	NaN	NaN	-0.895144	NaN	-0.125605	NaN	0.30652	2	2	2	3.5	3.5	3.5	98.032	0.0072681	2.3258	32063000	1
-1.39126	-0.832857	0.335007	0.056221	-0.10117	-0.850878	-1.91441	-1.54721	-0.830648	-0.981665	-0.215399	0.108059	-1.61934	-1.57265	0.235905	-0.329067	-0.709629	-0.68079	0.389315	0.115059	-0.484253	-0.333946	-0.056221	-0.575466	0.434425	0.201832	0.119261	-0.140705	0.401184	0.476147	0.958572	0.824459	0.575459	0.493536	0.398613	0.0966797	0.685175	0.31963	4.14841	16	16	16	18	18	18	120.84	0	116.3	5487100000	292
-0.180229	NaN	-0.637846	0.3057	-0.611721	-0.65863	NaN	-1.40809	NaN	-4.80274	0.0580692	0.170811	-1.46207	-1.26705	-1.42466	0.237659	-0.195564	-0.383484	0.552767	0.111944	NaN	-0.412079	-1.56824	-0.373009	0.442659	0.517694	NaN	0	0.497467	0.738394	0.381546	1.12624	-1.57658	0.527575	0.475569	0.228542	-0.380737	0.336563	1.11151	2	2	2	9.7	9.7	9.7	38.276	0	17.828	499890000	25
-0.899532	-0.984812	0.552717	-0.317001	-0.516869	-0.49173	-0.599161	-1.07049	-0.358894	-0.764782	0.0724792	0.0240097	-0.72123	-0.896538	0.0770035	-0.103653	-0.00476646	-0.402678	0.511204	0.0302105	-0.986614	-0.645817	-0.573992	-0.375263	0.443792	-0.0358276	0.283133	0.00476646	0.308865	0.116461	0.910488	0.0537205	0.478642	0.0681953	0.353596	0.226776	0.489437	0.0850525	3.15028	7	7	7	15.6	15.6	15.6	60.935	0	28.898	980780000	83
-0.0261059	-0.160156	0.633987	0.516626	-0.719225	-1.06044	-0.485367	-2.04277	-0.471588	-1.5122	0.783794	0.0261059	-1.63152	-1.52028	0.737244	-0.181953	-0.20805	0.151979	1.17265	0.889956	-2.08035	-2.43224	-0.0575085	-0.542326	1.00955	0.886469	0.566036	-0.252886	1.30929	0.579391	0.922865	0.148052	0.843632	0.563543	-0.560999	-0.154736	1.27791	0.852106	1.2162	5	5	5	15.1	15.1	15.1	42.969	0	17.566	763000000	68
-0.460556	-0.558252	0.396769	0.140881	0.0177631	-0.223988	-1.63675	-0.96524	-2.31134	-3.02606	0.233248	0.220242	-0.865191	-1.49786	-0.254555	0.199383	-0.920181	-0.0845985	0.239841	0.462931	-1.11444	-0.632936	-0.145708	-0.121834	0.526634	0.297167	-1.21568	0.0857372	0.117619	-0.0177631	0.050024	0.0728798	0.174398	-0.380365	0.559713	0.0284042	0.555113	0.303917	1.42347	6	6	6	15.5	15.5	15.5	58.567	0	43.992	1100200000	63
-0.413963	-0.436686	-0.476454	-0.575836	-0.784109	-1.58303	NaN	-1.93155	-1.18613	-1.26861	0.083765	-0.371744	NaN	-3.54981	0.656864	-0.219772	0.336926	-0.218502	0.141455	-1.36144	-0.441059	0.0747948	NaN	-1.46586	0.1875	0.323664	0.421795	0.235287	1.18887	0.8757	0.943529	0.351778	0.467157	0.350689	0.0900269	-1.84849	0.284843	0	1.48584	5	5	5	40.6	40.6	40.6	24.528	0	143.66	975190000	42
-0.850119	-0.169682	0.152807	0.0915451	-0.147678	-0.357931	-0.520092	-0.836065	-1.54716	-0.80969	0.22006	0.0837307	-0.417536	-0.923819	0.497175	0.169436	-1.22216	-0.210455	0.577805	0.206732	-0.870371	-0.272856	-0.334707	-0.459265	0.23624	0.139824	0.14522	-0.141014	0.22226	0.228065	0.646229	0.407831	0.187714	-0.276743	-0.0312443	0.0312443	0.357998	0.31859	1.82414	8	8	8	20.6	20.6	20.6	49.005	0	50.577	14577000000	193
-0.650433	-0.482157	0.21661	-0.0510616	-0.256199	-0.513231	-1.19124	-0.790775	-0.81179	-0.613062	0.0248108	0.0536919	-0.663315	-1.04819	0.289038	-0.0744553	-0.0212574	-0.600788	0.2033	0.0280857	-0.390499	-0.370386	-0.0995426	-0.228586	0.0212555	0.02421	0.0869331	-0.253082	0.0810089	0.223862	0.564098	0.423035	0.358004	0.208359	0.0991783	0.0733166	0.381531	0.239292	3.96807	18	18	18	35.8	35.8	35.8	60.412	0	323.31	93073000000	620
-0.818409	-0.440372	0.154221	-1.39956	-1.44495	0.348375	0.107697	-0.194128	-1.62098	-0.114014	-0.183952	-0.0174618	-0.0624142	-1.65718	0.651367	0.289446	0.603062	0.292233	0.324627	0.204784	-0.115969	-0.719065	0.595648	0.550688	0.748587	0.542997	0.348532	-2.69004	0.104809	0.0110836	-0.0110817	0.254309	-2.80127	0.22303	-2.07893	-1.72343	0.571554	-1.15171	0.51681	4	4	4	7.9	7.9	7.9	62.646	0	11.706	518330000	33
0.246992	-0.0902271	-0.261076	-0.765312	0.24264	-0.663427	-2.04725	-2.66479	-1.45084	-2.05032	0.728785	0.379686	0.160809	-0.528254	-0.691616	-0.462271	-1.07799	-0.886759	0.233727	0.355162	0.266418	0.284853	0.229504	-0.45138	0.248997	-0.00654602	0.00654602	-1.28793	1.00259	-0.0715542	0.821554	0.350113	0.943634	0.394777	0.530676	-0.261433	0.822283	-0.839191	2.45228	5	5	5	7.9	7.9	7.9	99.378	0	10.113	548650000	29
-0.641733	-0.817385	-0.538523	0.0133057	-0.565174	-0.0607204	-0.582794	-1.63666	-0.271223	-0.81851	-0.189537	0.0762081	-5.26266	-2.42207	0.182865	-0.0259533	0.00453568	-0.702028	0.652552	0.362133	-0.86998	-1.39773	-0.144852	-0.497269	0.662012	0.470329	0.592663	0.175697	0.611435	0.574739	0.810362	0.769241	0.516869	0.149193	0.628384	0.463715	-0.00453568	0.299009	1.28194	7	7	7	12.4	12.4	12.4	80.648	0	29.357	1549700000	60
-0.211502	-0.153599	-0.121971	NaN	-0.259109	-0.679768	-1.15039	-1.52901	-0.554714	-0.631601	0.228146	0.176556	-0.845436	-1.12433	0.00957298	-0.169746	0.00833702	NaN	0.203716	-0.013731	0.135794	0.345722	-0.0349941	-0.229656	0.0750675	0.11227	0.199171	-0.00833893	0.322424	0.191236	0.312336	0.587015	0.449795	0.220583	0.0903454	-0.255659	0.344055	-0.0257168	3.49162	1	1	1	6.2	6.2	6.2	22.413	0.0073024	2.3488	406180000	22
NaN	NaN	-0.123739	-0.46483	-0.762136	NaN	NaN	NaN	NaN	NaN	NaN	-1.38907	NaN	NaN	0.223944	0.449873	-0.776913	-0.0975761	0.097578	0.137068	NaN	NaN	-0.748655	-0.410925	0.776318	0.770849	NaN	-1.4034	-0.483551	-0.368654	0.659542	0.153276	0.433939	0.445381	NaN	-1.06579	1.29485	1.43224	0.367016	1	1	1	18	18	18	17.836	0.00054377	4.2426	84264000	6
-0.0567112	-0.238104	-0.0953598	-0.826334	NaN	NaN	NaN	NaN	NaN	NaN	0.491646	1.40299	NaN	NaN	0	NaN	NaN	NaN	NaN	0.298292	NaN	0.0401993	NaN	-0.522364	-0.470869	0.304152	0.00793457	-0.178873	NaN	-0.224718	0.964628	0.981674	-0.321642	0.0838051	NaN	1.54054	NaN	-0.535856	0.892271	2	2	2	5.4	5.4	5.4	51.632	0	4.4431	449240000	7
-0.798492	-0.0685959	0.363779	0.334394	-2.43758	-0.957664	NaN	-4.12764	-0.209728	-0.0103226	0.403431	0.183247	NaN	-0.923347	0.707174	0.392105	0.603041	0.19013	0.351162	-0.193001	-0.498199	0.4536	-0.902603	-0.415466	-0.578722	0.105858	0.0103207	0.656954	0.545158	-0.538233	-0.289494	-0.463251	-0.389448	-0.72953	0.818821	0.492479	0.5931	0.555603	1.18585	3	3	3	11.6	11.6	11.6	40.845	0	6.6124	424470000	22
-0.0556774	0	0.465879	-0.0791397	0.0502567	NaN	-0.0141354	-0.613819	-0.0450211	-0.216209	0.658182	0.559177	0.302643	NaN	0.230541	NaN	0.472195	-0.15288	1.03478	0.804369	0.167423	NaN	NaN	-0.583582	-0.0407429	-0.52503	0.189577	0.651493	0.940828	1.10832	0.976101	-0.643524	-0.0205708	-0.623123	0.0627518	-0.244717	-0.0177307	-0.114065	0.974719	3	3	3	15.8	15.8	15.8	28.144	0	7.7357	283080000	31
-0.0454845	-0.0354576	-0.370468	-0.410378	-0.557751	-0.669233	-0.379173	-0.745697	0.0564022	-0.0721226	0.249067	0.11698	-0.059742	NaN	0.458916	NaN	0.320372	0.105364	0.377346	0.121542	0.201418	-0.0199795	-0.156008	-0.301378	0.0631504	-0.0440826	0.0640678	-0.136639	0.194731	NaN	NaN	NaN	0.139427	0.0199795	0.141748	-0.155296	0.0761719	NaN	4.16675	3	1	1	19.2	7.3	7.3	20.709	0.0037071	2.7662	570150000	27
0	0.988596	-0.839968	0.560223	-1.30938	-1.49505	-1.19683	NaN	NaN	-1.39562	1.16994	0.602411	NaN	-1.92155	0.659954	0.28068	-0.697422	-1.36797	-0.458517	-0.597775	0.490408	0.722767	NaN	-0.0799999	0.195793	-1.2792	NaN	0.365534	0.216909	0.826395	-0.3645	0.564878	0.310715	-1.03852	-0.757893	0.599421	-0.47608	0.841795	0.422956	2	2	2	2.5	2.5	2.5	56.115	0.0010111	3.5176	99018000	6
-0.703346	-0.462654	-0.27021	0.0784073	0.228851	-0.513721	-0.794359	-0.876375	-0.746931	-1.00386	-0.253338	-0.0563736	-1.05191	-1.22875	0.678431	-0.0423794	0.580559	-0.390053	0.829639	0.433491	-0.274334	-0.201284	-0.156363	-0.69536	0.733164	0.557583	0.358751	0.18446	0.973572	0.941208	1.32866	1.28985	1.04662	0.702641	0.0423794	-0.568483	0.898901	0.935612	3.6979	4	4	4	12.8	12.8	12.8	33.487	0	18.15	946870000	67
NaN	NaN	-0.000972748	0.113852	0.364798	-0.881405	-1.2497	-0.559647	-0.866882	-0.884352	-0.287027	0.0964928	-0.162518	-0.461967	-0.146019	0.471161	-0.565943	0.310673	0.0902405	-0.387262	-0.469614	-0.165476	-0.645166	0.0841351	1.28248	0.655058	0.000972748	-1.15587	-0.488176	0.223406	-0.0726604	0.321724	1.01509	1.04941	0.463202	0.629007	0.435291	0.814091	2.00373	2	2	2	7.8	7.8	7.8	44.569	0	6.4534	241510000	8
-0.00145149	0.0793037	0.601419	0.61348	-0.746508	-0.593229	-0.554438	-0.492655	-0.257523	-0.608393	0.350176	0.272575	0.0014534	-0.587183	1.06671	0.770451	0.298447	0.0921879	-0.215641	-0.362701	-0.585003	-0.80661	0.265129	-0.0119247	0.718945	0.469151	-0.157585	-0.622532	0.264275	0.10273	-0.148369	-0.949831	0.0994644	-0.106367	0.0912247	-0.206245	0.962299	0.85149	0.3968	7	7	7	20.8	20.8	20.8	43.811	0	27.218	6863800000	97
-0.376804	0.00734329	0.0261002	-0.00734138	-0.795202	-1.33446	-1.53787	-1.31507	-0.784492	-0.656555	0.394222	0.305334	-1.36131	-1.00242	0.0934372	0.284601	-0.185017	-0.141127	-1.7014	-0.284105	-0.110107	0.235741	-0.807003	-0.601934	0.166378	0.0544338	0.0419216	-1.13063	0.249983	0.434502	0.78447	0.536146	0.435656	0.477615	0.359978	0.236668	-1.19506	0.0563698	1.78025	5	5	5	23.4	23.4	23.4	24.298	0	47.143	3213400000	72
0.272097	0.153843	-0.725889	0.0517979	-1.44386	-0.332911	-1.2092	-1.20499	-0.0752678	-1.2138	0.589985	0.361818	-2.66407	-2.50979	-0.0760784	0.129381	-0.882387	-0.819387	0.331676	0.242224	-0.00746727	0.11359	-0.38888	-0.200848	0.377443	-0.157238	-0.15267	0.00746727	0.633356	0.453089	1.12062	0.838825	0.829477	0.626854	0.163031	0.402634	-0.30913	-0.264328	1.85667	5	5	5	18.6	18.6	18.6	48.515	0	39.565	862940000	70
-0.72221	-2.00266	-0.246	0.0892315	-0.0947151	-0.260981	NaN	NaN	-0.543299	-0.574005	NaN	-0.580992	NaN	NaN	0.11512	0	0.153664	0.28306	0.585316	0.353868	-0.228941	-0.111599	NaN	-1.15215	-0.0453167	0.337034	-0.859213	-0.226049	0.294884	0.179428	1.69306	1.84232	0.265648	1.08158	NaN	0.580225	-1.72836	0.106075	1.46322	2	2	2	8.4	8.4	8.4	41.158	0.00052083	3.8002	215570000	7
-0.920465	-0.714603	0.0931873	-0.308842	0.0353165	-0.22113	-0.449186	-0.965609	-1.8691	-0.395664	0.000835419	-0.092947	-2.15738	-3.15961	0.59683	0.264519	0.343824	-0.104013	0.458813	0.381474	-1.72229	-1.99575	-0.730927	-0.516224	0.669212	0.296585	0.267294	-0.0111713	0.805744	0.557768	0.636297	0.791027	0.304604	0.487175	-0.000833511	-0.0819073	0.62064	0.692295	1.40393	4	4	4	41.1	41.1	41.1	17.226	0	33.678	3965100000	107
-1.10767	-1.3257	0.539513	-0.500065	0.641853	-0.0415096	-0.449047	-1.37678	NaN	NaN	0.0797138	-0.29295	-1.43259	-1.9516	1.35546	-0.34903	0.492661	NaN	2.64735	1.04468	-0.753939	-0.653099	1.66673	1.31216	1.60561	0.068758	0	-1.28808	1.74376	1.60029	-1.36248	0.907854	1.46279	-0.278093	-0.12571	-0.838089	1.59783	0.359241	0.42608	2	2	2	17.9	17.9	17.9	13.937	0	5.6978	244330000	25
-0.289988	-0.151356	-1.80603	-1.59454	-0.500196	-0.510536	-0.302748	-0.605364	0.140957	-0.257833	0.194847	0.29344	-1.72819	-0.383421	0.188456	0.113701	0.204195	0.0165825	0.698135	0.0767212	0.0175724	-0.0195942	0.0274372	-0.817032	-0.320297	-0.585875	0.0128994	-0.955809	0.490705	0.492844	0.554079	0.408873	-0.626751	-0.00250435	0.222345	0.0504246	0.00250626	-0.021265	1.70113	6	6	6	27.7	27.7	27.7	30.042	0	51.046	3611300000	124
NaN	-1.06693	0.108501	0.305788	-0.447952	-2.72156	-1.42564	-3.04275	-1.95196	-0.893953	-0.742796	-1.47814	-3.34159	-3.3034	1.57406	1.11289	-0.287127	1.01103	1.24162	-1.24784	-1.0408	0.372435	-0.331663	-0.699314	0	0.631155	-0.080883	0.705513	0.919031	1.08078	1.20264	1.13716	1.17078	-0.230305	0.267437	0.49811	0.563742	0.771284	2.14711	6	6	6	13.5	13.5	13.5	80.687	0	28.552	772160000	57
-0.441835	-0.0139751	0.134361	-0.0594387	-0.810163	-0.671219	-1.19422	-5.66439	-0.750391	-1.31931	-0.000597	-0.397005	-0.71295	-1.15252	0.251114	0.251335	-0.404587	-0.319971	0.533554	0.256563	-0.775993	-0.142056	-0.971037	-0.90523	0.534645	0.461288	0.251144	0.203611	0.201078	0.360668	0.875816	0.833084	0.409081	0.589708	0.236238	0.000597	0.568905	0.48645	1.95988	13	13	13	37.4	37.4	37.4	46.754	0	323.31	30925000000	472
-0.914524	-0.756931	-0.811789	0.354391	0.516489	0.0206699	0.0664997	-1.57008	0.44714	-1.7487	-0.341339	-0.397774	-0.020668	-0.669535	1.08794	0.902199	0.868612	0.70166	0.384686	-0.319454	-4.58242	-0.0795994	-0.592426	0.0960617	0.588427	-0.719624	0.470108	0.0217018	-0.62652	-5.24364	-0.182032	-2.00832	0.162239	0.210985	0.238581	0.0952511	-0.152945	0.487837	0.394768	3	3	3	5.1	5.1	5.1	68.984	0	6.2725	297560000	39
-0.26474	-0.0125446	-0.197779	-0.0549183	0.202312	-0.366747	-0.615541	-1.05441	-0.438324	-0.715298	0.328428	0.402193	-1.07616	-1.2804	0.677107	0.396568	0.140259	0.131144	0.43395	0.123808	-0.385618	-0.0983334	-0.358543	-0.320158	-0.00508118	0.0255604	0.24638	-0.170221	0.41003	0.372589	0.595259	0.568697	-0.0131435	0.0822277	0.153326	0.00508308	0.284824	-0.0229092	1.61907	6	6	5	33.5	33.5	28.2	23.595	0	50.147	7475300000	140
2.11381	1.55154	-0.0990982	-1.73727	-0.686512	0.285112	-0.916994	-1.76791	-0.677792	-0.516172	1.96162	2.03841	-0.497747	NaN	-2.53646	-0.0472527	-0.874254	-0.578762	0.452047	-0.04603	1.16096	1.55965	0.567242	-0.906467	0.74556	-0.87002	0	-2.20936	1.75495	1.90786	1.97139	1.72645	0.793655	0.508923	1.41292	1.42665	-1.55406	-1.44806	0.543469	3	3	3	1.3	1.3	1.3	315.15	0	7.6316	161840000	26
-1.03958	-0.927067	1.15492	0.747084	0.19857	-0.616737	-0.948847	-1.65651	-2.5257	-2.59975	-0.329803	-0.447575	-1.64423	-2.12677	0.169689	-0.605518	-0.0966282	-1.12311	0.456076	0.0256691	-0.82189	-1.17577	-0.551512	-0.684668	1.21823	0.282625	-0.0256672	0.521	0.810917	0.0813656	0.188868	0.627163	0.989412	0.856342	0.655825	0.146145	1.28042	0.70166	2.35993	5	5	5	21.9	21.9	21.9	35.3	0	14.244	719860000	39
-1.62486	-0.768892	0	-0.524982	0.00653839	-0.417877	-0.875778	-0.996838	-0.761494	NaN	-0.688608	-0.417265	NaN	NaN	0.432217	0.127281	-0.197281	-0.227789	-0.00421143	-0.22718	-0.700657	-0.54096	0.0178204	0.186619	1.5053	1.62087	0.0649261	-0.195156	0.396399	0.362459	0.425419	0.475641	0.1779	0.366014	0.104456	-0.139471	2.29199	2.29537	2.7265	4	2	0	15.5	9.7	0	24.762	0	8.0725	521270000	31
NaN	NaN	-0.469387	NaN	-1.66908	NaN	-1.17175	NaN	NaN	-0.558043	1.07851	-0.763849	NaN	NaN	NaN	-0.935488	NaN	-0.92506	0.132437	0.703005	NaN	NaN	-0.477047	-0.588367	0.224764	0.36548	NaN	NaN	1.80779	0.593792	1.87073	1.22708	0.652349	-0.205376	-0.132437	0.840826	0.265808	-0.331781	1.96156	3	3	3	3.6	3.6	3.6	130.96	0	4.7749	96885000	6
-0.301699	0.614265	-0.573505	0.0521431	-0.460213	-2.76881	-2.14983	NaN	NaN	NaN	NaN	-0.36981	NaN	NaN	NaN	0.0889034	-1.01181	NaN	0.612707	0.361767	0.0115986	NaN	-3.19372	-1.2238	0.387018	0.702353	NaN	-0.713684	-0.499207	0.559912	1.21714	-0.605356	0.749249	0.631409	-0.355036	0.369251	-0.0115986	0.639904	0.859419	4	4	4	13.7	13.7	13.7	45.976	0	74.642	115180000	22
-1.96812	-0.074791	0.33676	-0.0995884	-0.420612	-0.790115	-0.641207	-0.800131	-0.0152473	-0.582434	0.399982	0.47448	0.115162	-0.249519	0.637804	-0.0205746	-0.42075	-0.72966	0.622026	-0.0569878	-0.24794	0.0834064	0.0152454	0.029829	0.15415	0.0424805	-0.312761	-0.792856	0.320326	0.320734	0.533791	0.445704	0.121937	-0.1943	0.371365	0.183681	0.0691147	-0.0247784	2.24744	4	4	4	46.6	46.6	46.6	14.563	0	49.388	10726000000	96
-0.302984	-1.04948	0.498314	0.299412	-0.818012	-0.529749	-0.883892	-0.679567	-0.345623	-0.589542	-0.0269051	0.118198	-1.76575	-1.237	0.410715	0.413534	-0.0652161	-0.196184	0.248211	0.00454521	0.240667	0.0748978	0.335539	-0.252378	0.387829	0.24778	-0.128441	-0.30587	0.783016	0.618593	0.581125	0.999094	-0.256081	-0.0540028	0.139194	0.339184	0.25951	-0.00454521	1.976	14	14	14	26.8	26.8	26.8	80.52	0	52.06	3298200000	215
-0.345272	-0.333424	0.473669	-0.356268	-0.511316	-0.585133	-0.723909	-1.19545	-0.693029	-1.07613	0.252007	0.0949402	-0.5446	-0.860889	0.149187	-0.0260181	-0.516279	-0.435835	0.335146	0.0260181	-0.661194	-0.603756	-0.140835	0.0312939	0.245615	0.154457	-0.682159	-0.886646	0.619072	0.357706	0.226706	0.585506	0.419189	0.376675	0.424604	0.401543	0.7078	0.475491	4.92197	8	8	8	65.8	65.8	65.8	15.633	0	323.31	31721000000	579
0.883204	0.271852	0.210211	-0.286051	-1.84568	-1.99774	-1.62113	-1.76827	-1.17821	-0.668615	0.94166	0.0390549	-0.557554	-0.0455208	0.0317402	-1.00266	-0.263021	-0.4881	-0.69519	-1.04826	0.0935287	-0.0317402	0.536448	-0.294943	0.604235	-0.0439739	-0.0414257	0.166269	0.484787	0.223818	1.24101	0.559517	0.694443	0.318699	0.823425	-1.06626	0.720652	0.47117	2.62129	4	4	4	6.3	6.3	6.3	81.852	0	13.618	763100000	31
0.141649	-0.150372	-0.0529099	-0.269548	-0.313284	-0.378849	-1.09807	-1.09574	-0.273939	-0.665533	0.134745	0.265009	0.547173	0.435047	1.4017	0.789841	0.0267258	-0.000509262	0.243397	-0.215279	0	0.726238	-0.290516	-1.11372	0.488342	0.6425	-0.942205	-0.427305	0.881767	1.29936	-0.358198	-0.348537	NaN	-0.230936	0.404638	0.231123	0.777466	0.276669	2.06683	1	1	1	9.8	9.8	9.8	17.299	0	13.501	166070000	36
0.106741	-0.685318	0.350901	-0.25729	-1.00142	-0.603416	0.131969	-0.749027	0.684008	-0.82342	0.493256	0.00624466	-0.548595	-0.531731	0.848597	NaN	-0.470036	NaN	0.228571	0.571747	0.147663	-0.680494	-0.0781059	-0.750751	-0.679134	0.664553	-0.0419426	NaN	0.0234985	0.974636	-0.925438	1.17233	0.113783	-0.589834	0.877968	0	0.00744057	-0.133856	0.479704	3	3	3	3.6	3.6	3.6	116.23	0	5.5946	148980000	8
0.0190563	-0.993696	0.502445	0.0213642	0.232218	-0.0279312	-0.269552	-0.762117	0.0758705	-0.390068	-0.307917	0.0254498	-0.989742	-0.692129	0.997044	0.991583	0.810894	0.422316	0.910986	0.662275	-0.112911	NaN	0	-0.0910053	0.197346	-0.187607	-0.381737	-0.560892	0.587418	-2.26733	-0.894146	-3.68279	NaN	NaN	0.417988	-2.3221	0.365433	0.0926971	1.28313	2	2	2	3.6	3.6	3.6	66.224	0	5.7691	878130000	45
-0.0692272	NaN	0	NaN	0.546078	-0.721182	0.561819	-0.914799	0.358149	-0.432688	-1.21534	-0.931795	0.895988	0.539198	1.17608	0.993561	0.791334	0.227932	-0.0550079	0.483212	NaN	NaN	-0.31419	0.863842	1.10459	-0.128391	-1.73909	-0.6443	0.898241	-0.356522	-0.429176	NaN	1.12679	0.364231	-2.38363	-0.300343	-0.271759	0.692492	0.146246	3	3	3	5.5	5.5	5.5	79.76	0	5.4181	255010000	16
-0.200348	-0.530899	0.16073	-0.000461578	-0.355881	-0.530378	-0.448746	-0.605589	-0.580235	-0.53569	0.289156	0.0348282	-0.918255	-1.30615	-0.242178	0.0765152	0.268372	0.102488	0.449238	-0.0996265	-0.0578003	-0.444117	-0.346144	-0.346601	0.605993	0.378559	0.243492	0.0355129	0.128172	-0.076128	-0.121181	0.290419	0.326023	0.000463486	0.342756	0.449614	0.807613	0.38619	1.98168	9	9	9	11.6	11.6	11.6	124.56	0	70.792	3201700000	172
-0.268042	0.142033	-0.106644	0.103146	-0.278572	-0.591728	-0.828039	-3.06371	NaN	-2.9682	0.0173035	0.653276	0.00614929	-0.391865	1.0301	0.514654	-4.8588	-0.812805	1.52593	0.827192	NaN	-2.96491	-0.313066	-1.4867	0.211472	-0.0061512	0.103146	-0.22056	-2.36147	0.953812	-2.05583	-0.315121	0.41881	0.260828	0.563231	0.339035	0.0634537	0.482981	0.22507	4	4	4	8.3	8.3	8.3	55.416	0	313.28	1803500000	33
NaN	NaN	NaN	NaN	-0.378609	NaN	0.0859413	-0.600391	-0.0859413	NaN	NaN	NaN	1.34571	0.705126	NaN	0.311626	NaN	-1.17449	NaN	-0.43379	NaN	NaN	1.70441	1.02598	NaN	NaN	NaN	NaN	NaN	NaN	NaN	NaN	NaN	NaN	NaN	NaN	NaN	-0.155294	1.02454	1	1	1	3	3	3	43.475	0.0057522	2.4957	14134000	4
-0.0608463	0.654854	0.556017	-0.0290279	-2.00035	-0.536169	-1.43453	-2.30685	-0.27809	-1.22621	0.809387	0.600134	-2.1535	-0.919573	0.698744	0.307196	0.639751	-0.271399	-0.758429	-0.033989	-0.212408	-0.199863	-2.25751	-0.568333	0.159237	0.0503063	-0.637566	0.478765	0.337999	0.989408	1.07408	0.974228	0.598635	0.384159	-0.779682	0.46739	0.0290279	0.346916	1.35681	5	5	5	39.5	39.5	39.5	21.107	0	11.906	936160000	50
-1.76027	-0.947937	NaN	1.6405	NaN	0.469486	-2.2996	NaN	-2.54835	NaN	-0.11603	0.523651	-2.84452	-3.17896	-4.22705	0.11603	-0.810995	NaN	-1.19908	0.486128	-2.71514	-2.19792	0.7666	-0.128521	1.69845	1.66322	NaN	-1.07445	0.778406	0.927208	0.617611	-3.72388	0.392694	0.710884	1.4493	NaN	NaN	1.87499	0.571399	2	2	2	6.1	6.1	6.1	45.695	0.00099552	3.3818	259600000	6
-0.69846	-0.492657	0.931931	-0.364536	NaN	-1.17255	NaN	NaN	-1.74782	0.0285549	1.15444	NaN	NaN	NaN	-0.0285549	-0.948488	-0.717503	0.297144	0.493837	0.0498962	NaN	-0.237133	-0.996233	-0.67841	0.15934	0.366766	-0.462557	-0.145435	NaN	0.725416	-0.111181	0.752712	0.0687847	NaN	0.612295	1.30379	NaN	1.03298	1.68924	2	2	2	7.3	7.3	7.3	56.501	0	41.405	173700000	17
NaN	0.31081	NaN	-0.106361	NaN	NaN	NaN	NaN	NaN	NaN	1.05681	0.64469	NaN	NaN	0.00410271	NaN	NaN	NaN	NaN	NaN	-1.37137	NaN	NaN	NaN	NaN	0.228476	NaN	NaN	-0.504244	0.77739	1.14792	-0.519156	0.0701714	-1.34568	-1.31561	0	-0.978165	-0.600643	0.475922	1	1	1	8.6	8.6	8.6	17.301	0.00054526	4.2955	273740000	15
-0.0177727	-0.137751	0.289995	0.187292	-1.55244	-0.396372	-1.46666	-1.94191	-1.03497	-0.416677	0.863878	0.513155	-0.728811	-1.61938	0.649084	0.548409	-0.159639	0.0177708	0.25399	-0.459715	0.552013	-0.130911	-0.429138	-0.155008	0.596531	-0.103182	-0.420912	-2.06329	0.883554	0.054657	0.937366	0.42507	0.829136	0.530018	-0.342064	0.457167	0.312979	0.347559	1.89542	4	4	4	10.9	10.9	10.9	49.329	0	7.1502	1686700000	46
-0.454863	-0.363783	-0.101269	-0.563929	0.192274	-0.67581	-1.22771	-0.682522	-0.50617	-1.62485	-0.398022	-0.0395679	0.07271	-0.174467	0.507915	0.330112	0.191864	-0.802967	0.0537224	-0.113771	-0.232212	-0.0157204	-0.0297909	0.0425892	0.124876	-0.0592251	0.375902	0.0157204	0.412851	0.122728	0.889061	0.783855	0.750593	0.207914	0.549747	-0.208231	0.982054	0.895414	5.37247	5	5	5	15.1	15.1	15.1	52.329	0	37.766	619730000	72
-0.400915	-0.327341	-0.104353	-0.201353	-0.613518	-0.839535	-1.00521	-1.48266	-0.604233	-1.11015	0.252182	0.270821	-1.78831	-2.208	0.118757	0.219446	-0.319407	-0.551798	0.373642	-0.254211	-0.67631	-1.5749	-0.0374374	-0.593637	0.307962	0.458128	0.0496445	0.101318	0.571072	0.582174	0.891476	1.00759	0.643543	0.306622	0.193626	0.0374374	0.672249	0.469875	3.04957	13	13	13	33.3	33.3	33.3	59.123	0	180.79	10763000000	237
-0.120005	-1.33301	0.874512	-0.275309	-0.448111	-0.769196	-0.991291	-0.783764	-0.532276	-0.568148	-0.452604	-1.31111	-0.0186863	-0.392996	1.62505	1.09911	0	0.585205	1.00756	-0.304562	-0.555128	-1.16571	-0.346094	0.650354	0.689777	0.56164	NaN	-1.42995	0.0446796	0.151443	0.932816	0.433453	1.03287	0.399912	0.898924	0.0244217	1.75173	1.85237	2.24607	5	5	5	10.2	10.2	10.2	90.647	0	20.454	558230000	57
-1.96193	NaN	NaN	0.12809	NaN	NaN	NaN	NaN	NaN	NaN	NaN	-1.18674	NaN	NaN	-0.00815773	-1.47377	NaN	0.488499	NaN	-0.376202	0.0297623	-0.798059	NaN	NaN	0.165932	0.614016	-0.0647926	0.404799	0.00815773	0.178122	0.450136	0.149836	-0.316442	0.296911	-1.20273	-0.705862	NaN	-1.74565	0.381102	2	2	2	2.3	2.3	2.3	114.46	0	4.7441	48760000	12
0.588623	0.797895	-0.08325	0.222996	0.271688	-0.315451	-1.1158	-1.31659	-0.490685	-0.729599	0.300661	0.680037	-0.924294	-1.99779	0.370132	0.334526	0.830931	0.453787	0.347015	-0.847273	0.00432396	-0.00432396	-0.132553	0.206692	0.679667	-0.228188	-0.376894	-0.430674	1.23946	0.856262	-0.00788689	-0.341156	0.0977001	-0.281992	0.298861	-0.433966	-0.14386	0.573553	0.206867	4	4	4	24.3	24.3	24.3	32.553	0	27.297	798850000	66
-1.18001	-0.42326	-0.0496006	0.229958	-0.0240364	-0.985168	-0.62785	-1.10176	-0.513187	-0.777378	0.307884	0.409222	-0.966595	-1.21821	0.376286	-0.370132	0.0691338	-0.375422	0.692654	-0.130928	-1.34879	-1.107	0.299322	-0.0410538	-0.0293045	0.0240383	0.273577	-0.416792	0.543369	0.481482	0.793558	0.541927	0.394073	0.157761	0.537855	0.0907249	0.49975	0.325785	2.97	2	2	2	10.2	10.2	10.2	33.142	0	7.9418	1459400000	43
-0.36396	0.635286	NaN	0.187349	-0.543098	0.152752	-1.43846	-1.64568	0.0244236	-0.73914	1.5428	0.147505	NaN	-1.88959	0.0350418	0.20295	-0.435295	NaN	1.0418	0.322006	NaN	-0.882128	-0.177622	0.73575	1.68944	-0.314335	-0.213808	-1.20633	1.71189	0.470158	0.9783	0	NaN	-1.26639	-0.690575	-0.571884	0.468788	-0.0198631	0.238215	3	3	3	5.8	5.8	5.8	104.42	0	21.269	197860000	31
-0.32696	-0.0479698	-0.464962	0.30266	-0.983343	-0.449438	-1.33709	-1.08603	-0.106812	-1.55258	0.0671673	0.36775	-0.123178	-0.585922	0.584856	-0.428749	0.230007	0.0926514	0.289724	-0.171118	-0.363499	0.0645447	0.212963	-0.143408	0.401138	-0.330084	-0.788015	-0.890528	0.168884	0.24259	0.127373	0.23909	0.39992	-0.402004	0.151922	0.11705	0.156164	0.0479679	2.55036	5	5	5	11.6	11.6	11.6	73.11	0	65.18	1409500000	80
-0.162273	-0.619881	-0.0961342	-0.326799	0.0475197	-0.443926	-1.46654	-1.89956	-0.546505	-1.10139	0.232424	0.130428	-1.58873	-2.58867	0.722225	0.494387	-0.27673	-0.089447	0.74317	-0.0475197	-0.235329	-0.172888	-0.0776997	-0.240849	0.389999	0.401775	0.346243	-0.0853443	0.983721	0.599155	0.688168	1.11007	0.996075	0.365238	0.360786	0.215069	0.649557	0.550873	2.96597	7	7	7	13.6	13.6	13.6	78.752	0	23.647	1320900000	88
-0.489967	-0.611448	1.24275	1.38016	-0.748808	-1.72007	-0.430149	-0.386677	-1.44639	NaN	1.38378	1.26998	0.214144	-1.27789	0	0.0879154	-1.13436	-0.304726	0.359453	0.00548363	-2.12336	-2.20743	1.48063	0.659479	-0.0652943	0.272615	-1.19249	-0.932135	0.200916	0.933268	-0.620779	0.866796	-0.374517	-0.473139	1.65272	1.5509	0.842798	0.913103	0.892113	2	2	2	10.6	10.6	10.6	28.097	0	4.8946	604430000	22
-0.433357	NaN	0.308224	-0.102179	-0.642401	-1.4068	NaN	-1.49449	-0.672987	NaN	0.808254	0.546541	-3.43163	NaN	-0.0174828	-0.619287	0.463982	-0.196712	-0.105938	-1.0471	-0.5786	-0.786325	-0.546072	-0.329725	0.379192	-0.0595856	0.775381	0.241661	0.397799	0.765556	0.452837	1.06615	0.69029	0.279802	0.0174828	0.188164	0.727394	0.36025	1.52611	5	5	5	9.9	9.9	9.9	101.75	0	13.752	428370000	20
-1.36998	-2.41363	0.333071	0.0138702	-0.0138721	-0.285534	-0.736334	-1.10296	-0.55773	-0.833406	0.106049	-0.61009	-1.24453	-1.2886	0.164337	-0.0208302	-0.201248	-0.494343	0.501141	0.230503	-2.62116	-1.35968	0.240772	-0.017067	0.822767	0.708965	-1.1891	-0.190565	0.602013	0.373898	1.00295	0.962029	0.869024	0.714804	0.40324	0.19718	1.10502	0.275011	2.60037	11	11	11	32.5	32.5	32.5	42.222	0	107.06	7191400000	238
1.20599	0.50609	0.815405	0.168325	0.293659	-0.415327	-2.41582	-3.37616	-0.699865	-2.82377	0.515638	0	0.618816	0.304716	1.13046	-0.5919	0.682491	-0.790958	0.891912	0.130054	0.213537	-1.10419	-2.3532	-1.05607	0.410973	0.178293	-2.56046	NaN	-0.105381	NaN	-0.596565	-0.702461	0.481939	-0.628147	-0.49135	-0.315668	0.608572	NaN	0.868286	4	4	4	6	6	6	110.64	0	6.7052	343070000	16
0.294188	0.0566216	-0.0389004	-0.0940914	-1.1796	-0.523939	-3.29201	-2.33375	-3.03314	-3.46256	NaN	0.242352	NaN	NaN	NaN	-0.47612	0.347321	-0.162626	-1.06877	-2.9297	0	0.105371	0.0870686	-1.67469	1.49048	1.17159	NaN	NaN	1.21824	1.20454	1.11631	0.823938	1.49062	NaN	-0.477051	-0.26198	1.73819	1.15811	2.57215	2	2	2	3.9	3.9	3.9	72.039	0.00052192	3.8119	137490000	5
-0.352636	-1.50253	0.628578	0.284712	-0.514782	-2.09342	-2.35851	-2.12972	-0.439772	-0.385633	0.0540829	0.504581	NaN	-3.68562	0.767839	-0.393278	-0.349777	0.140249	0.019249	0.683521	-2.07442	-1.19004	-0.336704	-1.30279	0.753294	0.2484	0.775253	-0.418566	1.27118	0	1.8479	1.00682	0.635878	0.0304775	-0.0181484	-0.183966	1.08382	0.351551	1.59334	4	4	4	22.9	22.9	22.9	32.688	0	26.064	521010000	54
-0.0577164	NaN	-0.726385	-0.571081	-0.118765	0.183777	NaN	-1.82406	-1.37292	NaN	0.336634	-0.0638828	-0.817402	-1.16489	0.165171	-1.07982	-0.0163307	-0.826149	0.943731	0.448498	-1.15443	NaN	0	0.377462	-0.135828	-0.875599	0.206001	0.42902	0.529621	1.37825	1.63182	1.3282	0.859669	0.664772	-0.0808125	0.547777	0.459433	NaN	3.05034	4	4	4	14.4	14.4	14.4	35.118	0	9.264	206810000	33
-0.794973	-0.260992	0.769615	0.369213	-0.381239	-2.30594	-1.02482	-0.85363	-0.0740452	0.18161	0.315945	0.758205	-0.348289	-4.4212	-1.2664	0.365831	NaN	0.492817	0.209381	0.0937424	0.108225	0.551874	0.334888	-0.424555	-0.00980949	-0.485907	-0.294231	-0.911453	NaN	0.717493	0.74629	0.660439	-0.350336	-0.668325	0.556747	-0.0600567	0.492445	0.00980949	0.359029	2	2	2	8	8	8	37.22	0	26.869	300650000	14
0.291151	0.417425	0.0650826	0.0355396	-0.0975857	-0.176077	-0.80954	-0.842867	-0.909521	-0.93836	-0.206726	0.140774	0.689634	0.512184	1.27651	1.00358	0.614046	0.273981	-0.274252	-1.01218	-0.71744	-0.183041	-0.0756969	-0.13966	0.287703	0.0740757	-0.525845	-0.823162	0.217556	0.104612	0.0433292	-0.205164	-0.0355415	-0.453302	0.140703	-0.18832	0.404655	0.0394211	1.40622	18	18	18	27.2	27.2	27.2	85.513	0	204.92	14667000000	299
-1.03077	-0.848787	0.468069	0.499123	-3.751	-0.903891	-0.324766	-0.537453	-0.991047	-1.05539	0.113451	0.364876	-1.98603	-1.67869	-0.265139	NaN	-0.42939	-0.674019	0.939898	NaN	NaN	-1.60092	0	NaN	0.648581	NaN	-1.0804	NaN	2.02709	2.09685	1.55887	1.67333	0.0237637	0.314648	NaN	0.283161	2.3481	2.14369	3.35916	3	3	3	15.9	15.9	15.9	32.517	0	5.4815	415560000	10
0.963831	0.0834351	0.298447	-1.14668	-0.492964	NaN	-2.08521	-1.56857	-0.595148	-1.06922	1.1127	-1.55721	-0.18042	-1.35294	-1.36295	0.215067	0.671175	-1.15287	0.593025	0.0467319	0.231539	-0.629618	0.881102	-0.0467339	1.35543	0.411907	-0.956076	NaN	0.886108	0.719149	0.186001	NaN	NaN	-2.58478	0.151243	-1.10093	1.68149	-1.01006	0.302383	4	4	4	10	10	10	34.306	0	9.1578	248890000	23
-0.186672	-0.20343	0.437893	-0.279745	-0.464918	-0.670898	-0.265036	-0.806501	-0.386202	-0.0264912	0.0159588	-0.391857	0.790096	-0.0463657	0.502842	0.596046	-0.0159588	-0.192009	0.869509	0.495201	0.134819	0.419529	0.233953	-0.067461	0.0742207	0.13842	0.122305	-0.309624	-0.23521	-0.226339	0.772396	0.0547142	0.503859	-0.17511	0.619823	-0.806711	0.303127	0.375208	1.60412	9	9	9	19.1	19.1	19.1	85.629	0	235.15	986110000	125
-0.214542	-1.72831	-0.85849	0.144352	-0.311014	-0.593845	-3.37616	-0.601616	-0.352703	-0.644291	0.692766	0.617588	-0.190872	-0.693069	-0.816357	0.0508423	-1.64549	-2.24854	0.199301	0.517637	-0.519768	-0.535534	0.327509	0.0512047	-0.0957584	0.169355	-0.0508423	-0.617537	1.19426	0.732758	1.05997	0.734343	0.295742	0.143103	0.615377	0.123411	0.852331	0.505394	2.80939	4	4	4	19.2	19.2	19.2	20.202	0	323.31	4490600000	76
0.167416	-0.32798	0.129698	0.611542	-0.394098	-0.959936	-4.682	-4.82124	-1.71779	-1.58488	0.254328	0.11895	-3.37073	-2.33895	-0.0145226	0.00413895	-0.945747	-0.287798	-1.51883	0.0682831	-0.253056	-0.0391598	-0.768562	-0.409719	0.826679	1.26912	0.329643	-0.0514717	0.124777	0.362202	1.31645	1.36174	1.18042	0.412893	0.0640755	0.0931835	-0.00413704	0.623381	2.11402	7	7	7	13.3	13.3	13.3	82.916	0	32.211	524970000	86
-0.657003	-0.177416	0.073616	-0.176952	0.0110588	-0.335697	-0.976213	-1.3576	-0.503	-0.703264	0.129408	0.143011	-1.28698	-1.48049	0.623795	0.305244	-0.1696	-0.106375	0.485184	0.0834541	-0.781183	-0.444319	-0.287058	-0.450325	0.431881	0.273075	0.316189	-0.329851	0.451986	0.467026	0.807474	0.78685	0.246706	-0.32168	0.154688	-0.0110588	0.609484	0.409592	2.09011	9	9	9	43.3	43.3	43.3	21.787	0	79.207	35000000000	237
0.389828	0.180735	0.0423183	-0.606178	-0.0114594	-0.122732	-0.921558	-0.0834675	0	-0.36376	-0.0156269	0.543392	NaN	-1.85717	-0.132574	NaN	0.478024	0.623621	1.64656	NaN	-0.941513	-0.599066	0.797863	0.20686	1.6158	0.00583839	-0.439934	-0.419964	0.0238132	0.0876083	0.449526	0.111643	-0.585915	-0.232409	-0.496334	0.276476	0.852755	-0.331133	0.0931745	3	3	3	13.8	13.8	13.8	35.757	0	7.5224	314970000	30
-0.228504	0.329479	0.242426	-0.591915	0.00585365	-0.963289	-0.456171	-0.880577	-0.941961	-0.88377	0.938507	0.15443	NaN	-3.05295	0.718155	-0.00924873	0.000417709	-0.216511	0.098259	-0.358511	0.18424	-0.0317745	-0.491493	-0.341263	0.258627	0.161566	-0.00279617	-0.517769	1.13866	0.730413	1.23081	0.507839	0.224485	0	0.176474	-0.175631	0.957836	-0.0310612	1.39345	2	2	2	14.3	14.3	14.3	19.49	0	4.4802	409740000	27
-0.237661	0.564837	-1.13161	-1.3549	-1.02031	-1.87858	-0.372955	-0.273487	0.187895	-1.75148	0.545563	0.00177193	-0.92304	-1.71755	0.0406055	NaN	0.346638	-1.18055	NaN	-0.346266	-0.956842	-0.706457	0.831913	0.883127	1.69121	0.783442	-0.00177193	-0.378775	1.66294	0.0310364	1.86775	0.360165	0.435049	-1.03154	0.22163	-0.253149	1.71563	1.66523	2.15993	3	3	3	7.8	7.8	7.8	54.041	0	4.8778	267480000	13
-0.998335	-0.655991	-0.648142	-1.73776	0.440054	0	-0.490191	-0.74733	-1.90796	-1.06583	0.387737	0.5161	-0.313114	-1.99543	-0.178087	0.161545	-2.25389	NaN	-0.641916	0.478357	-0.446232	-0.54047	0.0937386	-0.0989742	0.0251503	0.117786	0.264078	0.319944	0.492086	0.405798	0.705959	0.772875	0.419094	0.134796	0.180574	-1.78987	0.276531	-0.965172	1.07785	3	3	3	9.5	9.5	9.5	40.737	0	6.6713	1372800000	49
0.518665	-0.12956	-0.0431709	-0.414942	-0.11973	-0.904554	-0.62043	-1.15619	-0.545532	-0.570776	0.613037	-0.188921	-0.958378	NaN	0.787968	-0.571989	0.0431709	-0.495783	0.409746	0.507092	0.166735	-0.171827	0.152098	NaN	0.296921	-0.395384	0.684628	0.0931339	0.785601	0.392038	0.841759	0.885101	0.508396	-0.048975	0.133308	-0.893999	0.164751	-0.60652	1.13141	3	3	3	4.4	4.4	4.4	87.096	0	7.7871	295850000	47
-0.345005	-0.018692	-0.831461	-0.156563	0.346571	-0.390177	-1.47662	-0.586966	-0.746185	-1.4147	-0.0301514	0.436373	-0.655413	-0.737028	0.176226	0.11607	0.165436	-0.69186	-0.165319	0.0945034	-0.273884	0.168863	0.698385	-0.950901	-0.885431	-0.0851879	0.857498	0.0186939	-0.257942	1.47575	1.2563	1.01055	0.839436	1.20526	0.403631	0.243395	0.672279	0.254845	3.88119	8	8	8	13.9	13.9	13.9	87.001	0	16.033	371700000	38
NaN	NaN	NaN	NaN	0.168709	NaN	-1.34228	-1.52728	NaN	NaN	NaN	NaN	-4.12711	NaN	NaN	-1.64312	0	NaN	0.100456	NaN	NaN	NaN	NaN	NaN	NaN	NaN	0.347672	NaN	NaN	NaN	NaN	NaN	NaN	NaN	NaN	NaN	0.450226	NaN	0.156957	1	1	1	4	4	4	26.985	0.0072712	2.3263	54087000	2
-0.757227	-0.115433	-0.179674	0.145281	-0.377981	-0.500916	-0.928263	-1.25308	-0.208328	-0.683811	-0.010416	0.0362091	-0.578163	-1.8129	0.450569	0.392246	0.990171	-0.535374	0.359941	0.125748	-0.411861	-0.85766	0.0545673	-0.342941	0.54442	0.0104141	-0.0624371	-0.909151	0.70047	0.428989	0.432653	0.615997	0.706644	0.252573	0.112354	-0.855904	0.245775	0.202658	1.54028	5	5	5	7.8	7.8	7.8	74.787	0	21.446	609200000	59
NaN	NaN	NaN	-0.515184	0	-0.540327	-0.63661	-0.604675	0.118038	0.726124	0.249966	0.159466	-1.65868	-2.19545	NaN	-0.380791	-0.573984	0.0048027	1.15168	0.980907	NaN	NaN	0.742943	-0.363667	-0.120949	0.726124	0.742668	0.191437	NaN	-0.114347	0.68557	0.836451	0.127512	1.14081	-0.00935173	-0.364799	-0.49415	-0.492327	0.373361	2	2	2	3.1	3.1	3.1	76.81	0.0014542	3.1814	215540000	9
-0.176414	0.131638	-0.0258083	-0.25659	-0.252396	-0.723427	-0.689182	-1.20499	-0.337576	-0.884277	0.431877	0.191664	-0.0346489	-0.382946	0.816616	0.288877	-0.0458221	-0.075098	0.656725	0.253811	-0.386423	0.042223	-0.0341568	-0.29421	0.0258083	-0.176836	-0.0912933	-0.347439	0.503538	0.33065	0.886747	0.432291	0.615976	0.0777645	0.516592	0.505772	0.152468	0.100996	5.30721	52	52	1	30.5	30.5	1	266.6	0	323.31	21859000000	947
-1.19444	NaN	0.554813	0	-0.488436	-0.536652	-0.21846	-0.739435	-0.301546	-0.750967	0.723759	0.687073	-1.38299	-1.57666	0.364878	-0.862246	0.00514984	-0.130045	0.712669	0.0575371	-0.00142097	-0.126041	-0.0116367	-0.333509	0.362553	0.622725	0.384544	-0.319351	0.869381	0.786665	1.15586	1.20881	0.964802	0.577339	0.36911	-0.903194	0.204754	-0.76475	1.27535	3	3	3	18.5	18.5	18.5	30.629	0	17.317	800350000	40
-1.00591	-0.314585	0.115858	-1.11481	0.067337	-0.159866	-0.734037	-0.985788	-0.130581	-0.421333	-0.250315	0.244461	-2.0243	-2.84997	0.74353	0.317663	0.11167	0.0274639	0.305027	0.191542	NaN	-0.813959	-0.276993	-0.403776	0.398491	-0.931639	0.396162	0.133722	0.0610123	0.42881	0.57279	-0.134615	0.259628	-0.0489273	0.171497	-0.328661	0.200335	0	0.508046	2	2	2	18.5	18.5	18.5	13.656	0	33.744	294550000	36
-0.284422	-0.166008	0.0336933	0.0991688	-0.541351	-0.873028	-1.30773	-1.55301	-0.0204659	-0.759207	0.204576	-0.0143967	0.0441227	-0.514397	1.2075	1.30566	-0.131884	0.117046	0.123011	0.0962849	-0.683428	-0.79751	0.0143967	-0.249563	0.499285	-0.138397	-1.33918	-1.38364	0.988541	1.23969	0.851204	1.04519	-0.327068	-0.247704	0.280214	0.233404	0.336613	0.213749	3.19264	16	16	16	8.5	8.5	8.5	264.43	0	84.17	2691600000	163
-0.673599	-0.353151	0.0164528	-0.156191	-0.156559	-0.628492	-1.41985	-1.69919	-0.539967	-1.5982	-0.133728	0.119528	-2.04973	-1.72281	0.00364494	-0.147497	0.0336361	-0.304115	0.42074	0.0788383	-0.511492	-0.342123	0.0305462	-0.056366	0.171736	0.468588	0.487728	-1.24837	0.743338	0.0361004	0.805471	0.137388	0.845116	0.744312	0.115086	-0.00364494	0.901464	0.804962	3.02294	5	5	5	44.8	44.8	44.8	16.123	0	75.537	2141600000	131
-1.72947	-1.81882	0.315189	-0.627804	1.02439	-2.07784	NaN	-0.329195	0.747854	0.162014	0.341034	-0.252079	1.0703	0.378717	NaN	NaN	-2.56315	-2.69477	0.860979	0.0380592	0	-0.0315056	1.48027	0.473789	-2.07015	-0.202633	0.0822544	0.0380058	0.583923	-0.443588	-0.169647	-0.510271	0.387039	-0.444799	-0.777639	-1.12502	0.504045	0.233007	0.0807041	2	2	2	3.6	3.6	3.6	87.73	0	8.9703	93550000	19
-0.55345	-0.552025	-0.0635014	-0.356136	0.101711	-1.20871	-0.145329	-2.59838	0.0728779	-0.303349	-0.196014	-0.277626	-1.01274	-1.40137	1.50903	0.173956	0.726698	0.445082	1.38587	0.203936	0.106497	0.0660706	-0.146023	-0.453339	-0.38361	-0.551188	-0.716202	0.156885	1.31151	0.162052	0.509407	1.14985	1.24861	0.803265	0.792088	-0.468441	0.0635014	-0.238197	1.89079	2	2	2	28.1	28.1	28.1	14.336	0	39.143	11013000000	111
-1.47463	0.243431	0.316198	0.342424	-0.192148	-0.498314	-2.30923	-1.25822	-0.695433	-0.72443	0.357056	0.422657	-1.31645	-1.80989	-0.478722	0.0256252	0.159464	-0.182318	0.52948	-0.327383	-1.64465	-0.0256252	-0.0838566	-0.300667	0.273865	0.356415	-0.100206	0.243753	-0.211637	0.466452	0.879585	0.289799	0.317425	0.148733	0.0717583	0.227743	-0.0337753	0.361582	1.26663	5	5	5	15.9	15.9	15.9	37.467	0	44.509	2768500000	107
0.288063	-0.306419	0.275919	-0.323118	-0.697845	-0.720942	-0.209599	-0.59853	-0.34898	-0.773211	0.457727	0.742476	0.426468	0.108232	0.870113	0.255968	-0.315142	-0.181257	-0.356951	-0.331215	0.486694	0.384476	-0.658293	-0.296103	0.125416	0.310673	-0.108231	-0.373302	0.623362	0.303413	-0.288052	-0.210514	0.329014	-0.619705	0.158278	0.134012	0.847569	0.444208	1.46573	13	13	13	14.4	14.4	14.4	120.15	0	138.02	1891700000	161
NaN	-0.437901	0.566036	-0.220707	-2.02613	-1.81672	-1.68349	-1.09456	-0.223658	-0.467815	NaN	-0.425209	0.290142	-0.316372	0.0503139	0.651295	1.04026	0.150759	-0.948172	0	0.410021	NaN	0.195053	-1.49451	0.564428	-0.655491	0.0935364	-0.037674	0.380632	-0.929646	0.504313	-3.57706	0.861372	-2.21271	0.683029	0.330172	1.36895	0.313578	0.474845	3	3	3	4.4	4.4	4.4	58.659	0	11.022	999740000	23
-0.115625	0.0640621	-0.597975	-0.141563	-0.521212	-0.517586	-0.466751	-0.730972	-0.280928	-0.464634	-0.122911	0.380222	0.236408	-0.376461	0.421616	-0.000574112	-0.150129	-0.382895	0.362354	0.104767	0.0369701	-0.188881	-0.0589485	-0.342045	0.376566	-0.0126648	0.321775	-0.0139027	0.405821	0.358831	0.568518	0.427357	0.286762	0.0575943	0.282074	0.000576019	0.267023	0.0476894	4.71665	19	19	19	42.4	42.4	42.4	57.5	0	114.38	14599000000	330
-0.329588	-0.28508	0.167625	0.00239944	-0.572771	-0.646847	-0.761753	-0.751284	-0.408197	-0.357574	0.0567436	0.147196	-0.637177	-0.765881	0.482416	0.403908	0.120171	-0.00240135	0.504942	0.281578	-1.59481	-0.619892	-0.667351	-0.326536	-0.0267048	-0.245142	-0.045332	-0.368671	0.266151	0.0771027	0.488752	0.153164	0.243338	0.0289631	0.128141	0.00984001	0.74572	0.0346699	3.31453	14	9	9	23	14.1	14.1	70.388	0	323.31	8670200000	179
-0.0107212	0.0107212	-0.0576458	0.0681629	-1.24521	-0.824936	-2.81657	-2.66946	-1.23008	-3.35139	0.585581	0.568224	-2.02357	-2.01783	-0.597546	-0.934223	-0.679594	-0.424585	0.189766	-0.12586	0.472769	-0.429523	-1.23569	-1.17898	0.358133	0.278168	0.301229	-0.387321	1.00493	0.661034	1.04656	0.80591	0.756598	0.808313	0.407934	0.234522	0.137959	0.406616	3.15888	6	6	6	16.5	16.5	16.5	55.757	0	29.878	2425100000	85
0.969021	1.25847	-0.0108013	0.499277	-0.777721	-2.02003	-1.16761	-2.06038	-0.984844	-1.53989	1.43232	1.30657	-1.83209	-2.05012	1.00097	-0.103977	-1.76988	-0.626312	-1.28057	0.339973	0.0938816	1.01103	0.0708122	-1.35496	1.36871	-0.573078	0.0108032	-1.49358	1.54514	0.789417	0.740952	1.14258	0.951921	1.33658	1.28239	-0.182337	-0.741955	-0.253803	1.05795	3	3	3	4.6	4.6	4.6	103.22	0	5.4492	213290000	12
NaN	NaN	NaN	0.0934296	NaN	NaN	-1.37696	NaN	NaN	NaN	NaN	NaN	NaN	NaN	0.35775	NaN	NaN	-0.610151	NaN	NaN	NaN	NaN	0.366411	-0.521317	0.777073	-0.0531769	NaN	NaN	NaN	-0.816629	NaN	NaN	0.308447	NaN	NaN	-0.915857	NaN	0.0531769	0.238669	1	1	1	8.4	8.4	8.4	31.249	0.0019111	3.0571	49894000	5
NaN	NaN	NaN	NaN	-0.418579	NaN	-0.383337	NaN	NaN	NaN	0.0560417	0.114334	NaN	NaN	NaN	NaN	NaN	NaN	0.744797	NaN	NaN	NaN	-0.347298	NaN	0	NaN	NaN	NaN	-0.038126	0.176462	NaN	NaN	NaN	NaN	NaN	NaN	NaN	NaN	0.866915	1	1	1	3	3	3	56.868	0.0061457	2.4639	41961000	4
-0.445902	-0.427853	0.169777	-0.00702858	0.00703049	-0.245853	-0.378439	-1.391	-0.484671	-0.774036	-0.0387306	0.0706253	-1.34463	-1.81754	0.533514	0.3682	0.413445	0.15361	0.518103	-0.223785	-0.675684	-0.686768	-0.0512924	-0.228081	0.544193	0.382219	-0.0908356	-0.383066	0.7747	0.570349	0.805027	0.369781	0.67528	0.460756	0.208073	-0.0390129	0.829212	0.63513	2.44154	5	5	5	48.6	48.6	48.6	16.832	0	122.34	29730000000	219
NaN	NaN	NaN	-0.694651	NaN	NaN	0.577696	-0.608192	0.870554	-0.71661	NaN	-0.0951061	-0.729214	-0.608244	0.65147	0.227535	NaN	NaN	NaN	NaN	1.60061	NaN	NaN	NaN	-0.551487	NaN	1.49306	0	0.641626	0.132189	1.02212	-0.491308	NaN	NaN	-0.42798	NaN	NaN	NaN	0.335585	2	2	2	8.4	8.4	8.4	57.179	0	4.4909	100780000	5
0.338306	-0.0265045	0.0664539	-0.0537777	-0.80777	-1.1989	NaN	-0.98765	NaN	-0.638695	0.48477	0.323025	-0.0589333	NaN	0.16531	-0.119904	0.178663	-0.568918	0.184338	0	0.473351	-0.0694809	-0.233303	0.0229511	-0.20817	-0.170881	0.51679	0.103189	0.688126	-0.105703	0.273592	-0.394972	0.547461	0.339819	0.587889	0.0606289	-0.0701199	-0.731005	1.30447	1	1	1	0.9	0.9	0.9	210.56	0.005742	2.4851	59404000	2
-0.822807	-0.170212	0.490616	-0.329306	-0.227768	-0.377016	-0.623947	-1.39544	-0.997179	-0.874088	0.103609	0.304789	-1.29038	-0.851385	0.404978	0.0169029	-0.438223	-0.369478	0.37785	0.004076	-1.0662	-0.11478	-0.334728	-0.189026	0.614904	0.447971	0.11203	-0.158834	0.0546627	0.330889	0.369936	0.456572	-0.00407791	0.108658	0.100599	0.0472145	0.570332	0.31488	2.02891	13	13	13	31.2	31.2	31.2	54.252	0	288	20646000000	305
-0.354807	0.511206	NaN	-0.0444984	-3.74499	NaN	NaN	NaN	-2.99002	-0.60257	0.0617638	0.432297	NaN	NaN	-3.33945	-0.13611	0.0319118	NaN	0.636742	-2.67842	-0.340075	-0.366127	-0.231005	-0.786545	0.0748405	0.286772	1.01418	-0.0319118	NaN	NaN	NaN	0.192877	0.267179	0.0698166	NaN	NaN	0.294041	0.5329	0.73259	2	2	2	2.5	2.5	2.5	135.69	0	5.5558	145970000	13
-0.577007	NaN	-0.648335	0.010973	-0.294577	-0.413023	-0.68137	-0.665359	0.00425911	-0.180908	0.28586	-1.16315	NaN	-0.638453	0.325514	0.204224	-1.01585	-0.121975	0.490358	0.0972519	-0.00426102	0.361023	-0.355551	-0.444363	0.443857	-0.0836563	0.481806	0.27335	0.747787	0.226748	0.643909	0.436832	0.39292	-1.09953	-0.385984	0.209269	0.0584068	-1.44097	0.495984	5	5	5	7.6	7.6	7.6	119.18	0	79.653	603200000	55
-0.267149	0.0348148	-0.0111599	-0.086216	-0.363747	-0.738821	-0.775757	-1.20331	-0.436096	-0.677767	0.328033	0.259371	-0.400965	-0.532858	0.465597	0.109856	0.0144634	-0.131365	0.293226	0.109779	-0.425245	-0.211084	0.0390396	-0.0562878	0.433126	0.0704441	-0.253572	-0.80266	0.326174	0.21353	0.22641	0.319378	0.265623	0.0111599	0.663786	0.139137	-0.0138493	-0.13764	3.15517	85	85	6	19.5	19.5	1.6	641.26	0	323.31	32280000000	1350
-0.229212	-0.0223866	0.0223866	-0.495697	-0.121195	-0.622408	-0.9856	-0.792345	-0.520586	-0.484882	0.362141	0.283461	-0.636971	-0.557772	0.242287	0.320606	-0.0352402	-0.4468	0.0725479	-0.190092	-0.116234	-0.610468	-0.182632	-0.726978	0.121992	0.0254917	0.474596	0.0273819	0.591303	0.483376	0.154154	0.585361	0.545206	0.373861	0.370701	-0.0374603	0.349712	0.131411	3.89686	15	15	15	35.5	35.5	35.5	60.118	0	323.31	18282000000	348
-0.467522	-0.468557	0.230101	0.0228653	-0.0406952	-0.310064	-0.387306	-0.609732	-0.383055	-0.56011	-0.252132	-0.0880833	0.319187	0.121077	0.595856	0.3328	0.294071	0.124823	-0.113243	-0.0228672	-0.503412	-0.419931	-0.0939426	-0.223448	0.36492	0.244989	-0.0927849	-0.548241	0.232302	0.330332	0.350138	0.445507	0.414028	0.276134	0.027132	-0.0254555	0.799807	0.549021	4.32039	3	3	3	25	25	25	21.253	0	132.27	15246000000	97
-0.190516	NaN	NaN	NaN	-0.296993	NaN	-0.637074	NaN	NaN	NaN	0.422245	NaN	NaN	NaN	NaN	NaN	0	NaN	NaN	NaN	-0.627005	NaN	0.625227	NaN	NaN	0.866413	0.116175	NaN	0.731091	-2.48141	0.141602	0.315472	-3.84362	-0.444309	NaN	NaN	NaN	NaN	0.294619	1	1	1	5.4	5.4	5.4	34.183	0.00052002	3.7696	154730000	4
-0.0237656	-0.0553799	0.642267	0.00704384	-1.16619	-0.0569935	-1.57715	-0.913853	-1.79773	-1.29667	0.221533	0.020359	-1.65064	-2.00155	0.246151	0.023159	0.0364532	-0.08181	0.540108	-0.00704384	-0.0269222	0.0582142	-0.0668411	0.27207	0.240583	0.152395	0.480959	-0.88772	0.50046	0.744934	1.0533	1.29369	0.363413	0.166859	-0.316734	-1.11718	-0.49766	-0.0393543	1.07229	5	5	5	13.8	13.8	13.8	51.071	0	15.462	429000000	44
NaN	NaN	-0.616152	-0.902718	-0.750282	-0.967613	NaN	NaN	-2.99717	NaN	NaN	-1.27333	NaN	NaN	NaN	-0.395737	0	NaN	-1.25005	0.573204	NaN	NaN	-0.55908	-0.925774	1.33438	1.74935	-1.67287	-0.157051	1.48794	1.23922	1.60033	1.06962	1.13828	1.05612	NaN	0.793711	1.88232	1.97588	3.71927	3	3	3	20.9	20.9	20.9	24.684	0	8.6493	188170000	28
-1.70476	-1.41379	0	0.652897	-1.45929	-0.304272	NaN	-1.50257	-0.775074	NaN	-0.252005	0.0176792	-0.929222	-1.74562	1.02953	-1.79865	0.853165	-1.83146	0.83341	-1.94713	-0.379845	-1.69375	0.670956	0.248386	-0.164253	0.111387	0.584661	NaN	0.496677	0.732107	1.00612	0.996719	0.30859	0.158964	0.0262299	-0.169077	-0.0933247	0.830673	1.60453	1	1	1	4.5	4.5	4.5	35.528	0	5.0538	233710000	20
-0.245256	-0.0659771	-0.58334	0.171728	0.409773	-1.10043	-0.70359	-0.613787	-0.463118	-1.00315	0.280247	0.474394	-1.04948	-1.94566	-0.10541	0.37586	0.0659771	-0.614283	0.303898	-0.510248	-0.33387	-0.267895	-0.249437	-1.94987	0.86488	0.756664	-0.700125	-0.482859	0.446072	0.70953	1.23163	1.0405	0.782375	0.298859	0.550898	0.168806	0.543701	0.285959	2.41098	7	7	7	32	32	32	33.604	0	106.04	1257400000	41
-0.513779	0.0477238	0.023695	NaN	0.28808	NaN	-0.169941	-0.317078	-0.50095	-0.572872	0.0244198	-0.310341	NaN	-2.24467	1.36975	NaN	1.10174	NaN	0.493248	NaN	NaN	-0.0530167	0.133802	-0.0782433	NaN	-0.441027	-0.777641	NaN	0.701262	NaN	-0.0450668	-0.023695	NaN	0.100613	0.211241	NaN	0.917305	0.435326	0.391301	1	1	1	12.1	12.1	12.1	13.844	0.0074042	2.4289	156750000	5
0	-1.1666	-0.316952	-0.168659	-0.0259781	-0.371292	NaN	-1.89231	-0.965345	-0.953249	1.22815	0.883474	NaN	NaN	0.741636	-0.00660133	0.268217	-0.932848	-0.359306	-0.443066	-0.830721	-1.20441	-1.21523	-0.221861	1.36625	1.08357	0.540335	0.144312	1.18534	1.06608	1.7568	1.3573	0.727104	0.881348	0.227053	-1.4175	0.86264	1.19291	2.17755	2	2	2	7.8	7.8	7.8	41.933	0	11.547	249970000	18
-0.325104	-0.313629	-0.828423	-0.992968	0.289631	NaN	NaN	NaN	0.67951	0.130287	0.312567	0.0853977	0.292685	-0.252327	0.342037	-0.136288	NaN	-1.51603	0.290728	NaN	0.399303	0.682915	0.553919	-0.672913	-0.603779	NaN	0.473759	-0.775892	-0.22576	0.344681	0.0880127	-0.0853977	0.182878	-1.79981	0.233866	-0.348818	-0.124231	-0.686045	0.0709301	1	1	1	2.3	2.3	2.3	80.194	0.00053706	4.1045	47610000	23
-0.223978	NaN	-0.559622	-0.318617	-0.347282	-0.0883808	-0.358639	-0.80172	0.409973	NaN	0.38143	0.252077	-0.0763187	-0.794056	0.861887	0.0840244	0.0801277	-0.157156	0.740797	0.466522	-0.0337467	0.0781021	-0.320902	-0.474436	NaN	-0.469254	NaN	NaN	0.135918	0.395409	NaN	NaN	NaN	0.0337486	0.157753	0.108328	0.548672	-0.0698395	1.6705	2	2	2	10.1	10.1	10.1	30.419	0	5.9808	174780000	27
-0.233028	-0.049984	-0.00318527	-0.252499	-0.453365	-0.71973	-0.804409	-1.15629	-0.396101	-0.562311	0.178041	0.210093	-0.519098	-0.837685	0.237133	0.0763359	0.0739098	-0.159842	0.125267	-0.0915909	-0.19828	-0.140879	-0.30735	-0.473043	0.172209	0.00318527	0.0823097	-0.129759	0.358459	0.330322	0.764196	0.525564	0.539158	0.328304	0.367006	0.0629978	0.244968	0.0578117	5.04782	88	88	88	17.5	17.5	17.5	655.84	0	323.31	27637000000	1565
-0.56056	-0.472767	-0.0901184	-0.334951	-0.804373	-0.362783	-0.472012	-0.74823	-0.247017	-0.566624	0.694115	0.634359	-2.33204	-1.86168	0.0783939	-0.152502	-0.0264778	-0.276176	0.512253	0.413961	-1.03954	-0.157396	0.0264797	-0.537287	0.690357	0.414904	0.29158	-0.0768547	1.02859	0.962305	1.37255	0.967497	0.887741	0.317883	0.538086	0.261198	0.623014	0.353283	2.96732	7	7	7	25.7	25.7	25.7	41.969	0	78.112	1477700000	121
-0.0884819	0.112495	0.490074	-0.524586	-0.650745	-0.218115	-1.46483	-0.815422	-0.535824	-0.248501	0.526852	0.414354	-0.966169	-0.933516	0.112906	0.117939	0.109631	-0.317221	0.348398	-0.0179482	0.0126438	0.214964	-0.369097	-0.0126457	0.0412407	-0.0155334	-0.459669	-0.457319	0.627682	-0.0551472	0.422844	0.852947	0.236139	0.529713	0.588034	0.464455	-0.339872	0.217121	2.20431	12	12	12	24.8	24.8	24.8	57.413	0	134.16	3793500000	172
-0.455885	NaN	-0.553871	-0.222271	NaN	-0.228638	-0.938839	NaN	-0.514038	NaN	-0.0514393	NaN	-1.69217	NaN	0.12501	0.195276	0.0764065	0.217894	-0.275021	-0.338202	-0.156506	NaN	-0.354694	-0.754688	0.0240631	0.22747	1.09094	0.550312	-0.0144005	0.456804	1.32307	0.993452	0.775051	0.443518	-0.10729	0	0.350395	0.483149	2.17283	2	2	2	8	8	8	46.154	0	4.7869	258770000	20
NaN	NaN	0.409357	-1.497	NaN	NaN	-2.88581	NaN	NaN	NaN	NaN	NaN	NaN	NaN	0.443565	NaN	NaN	NaN	NaN	-2.44427	NaN	NaN	NaN	-2.19471	0.320009	-0.19458	NaN	NaN	NaN	NaN	1.95044	1.92543	NaN	NaN	NaN	NaN	0.19458	-0.389162	0.578118	1	1	1	3	3	3	50.947	0.0036563	2.6695	45769000	5
-0.663811	-0.655481	0.0244846	-0.132915	0.0656929	-0.574339	-0.789539	-1.2644	-0.554491	-0.919516	0.103596	-0.0321178	-1.53006	-1.94911	0.0987816	-0.254862	-0.204576	-0.506502	0.346172	0.0951958	-0.484873	-0.256975	0.0429993	-0.378555	0.544069	0.324957	0.161846	-0.0244846	0.117971	0.351877	0.820864	0.648846	0.506483	0.230873	0.251526	-0.225765	0.340069	0.295666	2.75496	19	19	19	39.6	39.6	39.6	61.006	0	323.31	14327000000	408
-1.05895	-1.12539	0.540083	-1.47612	-0.807556	-0.848553	NaN	-2.77346	0.168961	-0.597948	0.174215	-0.616238	-1.1247	-0.749514	0.980537	-0.373045	0.594574	-0.763756	0.5126	-0.331478	0.332567	-0.136944	0.70042	-0.487253	0.627977	-0.152939	0.921146	-0.64328	1.27085	0.490866	1.20871	0.325239	1.08429	0.312693	0.664196	0	0.613953	-0.37521	3.02945	1	1	1	7.4	7.4	7.4	20.379	0	5.3939	447870000	29
-0.73402	NaN	-0.769953	1.04882	-1.37064	-0.102108	NaN	NaN	-1.86935	-3.38604	-0.374578	-1.11652	NaN	NaN	NaN	0.50886	-0.173409	0.488287	-1.53131	NaN	-0.0665722	-1.47584	0	0.0931549	1.55984	1.85196	-2.88306	-1.53737	0.515278	1.62802	0.803675	2.02279	-0.714607	1.50982	0.483959	0.756353	1.85402	2.07633	2.0295	4	4	4	27	27	27	17.875	0	89.794	529340000	38
-0.527374	-0.157927	0.423092	-0.168839	-0.410194	-0.50894	-0.623913	-0.901184	-0.305468	-0.957993	-0.13608	0.249142	0.220087	-0.0567112	0.0541878	-0.0340977	0.0368061	-0.583401	0.0340958	0.0696869	0.221685	0.286648	-0.512749	-0.483784	0.227345	-0.0550289	-0.12833	-0.263319	0.464235	0.865234	-0.241533	0.108603	0.072031	0.547451	0.55036	0.355124	0.50679	0.410049	4.11083	15	15	15	17.4	17.4	17.4	138.67	0	44.983	1586100000	131
-0.375835	-0.0967064	0.325918	-0.37219	-0.351902	-0.277628	-0.862547	-1.22546	-0.64126	-0.787157	0.374247	0.203384	0.0739174	-0.811186	0.68269	0.167549	-0.0982494	-0.42374	0.227671	-0.254398	-0.404226	-0.0739174	-0.369724	-0.284718	0.315418	0.0873489	-0.490171	-1.40441	0.457392	0.299055	0.379045	0.156162	0.194149	0.19928	0.367126	0.104662	0.614662	0.271471	3.21395	23	23	23	33.1	33.1	33.1	80.365	0	323.31	23071000000	457
[truncated: 1,260 more rows]
[truncated: 6 more columns]

## Sheet: Tab S1b. VAR_x-y_CON
CON	CON	CON	CON	CON	CON	CON	CON	CON	CON	DWV	DWV	DWV	DWV	DWV	DWV	DWV	DWV	DWV	DWV	VAR	VAR	VAR	VAR	VAR	VAR	VAR	VAR	DWV_VAR	DWV_VAR	DWV_VAR	DWV_VAR	DWV_VAR	DWV_VAR	DWV_VAR	DWV_VAR	DWV_VAR	DWV_VAR
[truncated: 2,317 more rows]
[truncated: 6 more columns]

## Sheet: Tab S1c. DWV_VAR_x-y_CON
CON	CON	CON	CON	CON	CON	CON	CON	CON	CON	DWV	DWV	DWV	DWV	DWV	DWV	DWV	DWV	DWV	DWV	VAR	VAR	VAR	VAR	VAR	VAR	VAR	VAR	DWV_VAR	DWV_VAR	DWV_VAR	DWV_VAR	DWV_VAR	DWV_VAR	DWV_VAR	DWV_VAR	DWV_VAR	DWV_VAR
[truncated: 2,317 more rows]
[truncated: 6 more columns]

[truncated: 37 more sheets: Tab S1d.  DWV_VAR_x-y_DWV, Tab S1e.  DWV_x-y_VAR, Tab S1f., Tab S1g. Immunity , Tab S1h. AOS-ROS, Tab S1i. ETC, Ubiquinone, Tab S1j. Detox CYP, GST, UGP, Tab S1k. cuticle_(cyto)skelet, Tab S1l. MJRPs, Vitellogenin, Tab S1m. JH, Tab S1n. Kinase, Tab S1o. Lipid, Tab S1p. Ribosomal, Tab S1q. RNA-binding, Tab S1r. DNA-binding, histone, Tab S1s. Chaperone, Tab S1t. Protease, peptidase, Tab S1u. Protein degradation, Tab S1v. Phosphatase , Tab S1w. OBPs …]
